# Supplementary material for: A novel in silico molecular tool for comprehensive differentiation of Mycobacterium species
Source: Sci Rep. 2025 Feb 10;15:4981. doi: 10.1038/s41598-025-89148-0 (PMC11810988; doi:10.1038/s41598-025-89148-0)
Supplement: Supplementary file 2 — Supplementary Material 2 [file 41598_2025_89148_MOESM2_ESM.xlsx]

## Sheet: Table S1
Table S1. List of 20-mer sequences found in our database of 75 mycobacterial genomes.
20-mer sequence	Count of 20-mer in 75 genomes	region of 20-mer in the whole genome
CTGGCTCAGGACGAACGCTGGC	75	rRNA
TGGCTCAGGACGAACGCTGGCG	75	rRNA
GGCTCAGGACGAACGCTGGCGG	75	rRNA
GCTCAGGACGAACGCTGGCGGC	75	rRNA
CTCAGGACGAACGCTGGCGGCG	75	rRNA
TCAGGACGAACGCTGGCGGCGT	75	rRNA
CAGGACGAACGCTGGCGGCGTG	75	rRNA
AGGACGAACGCTGGCGGCGTGC	75	rRNA
GGACGAACGCTGGCGGCGTGCT	75	rRNA
GACGAACGCTGGCGGCGTGCTT	75	rRNA
ACGAACGCTGGCGGCGTGCTTA	75	rRNA
CGAACGCTGGCGGCGTGCTTAA	75	rRNA
GAACGCTGGCGGCGTGCTTAAC	75	rRNA
AACGCTGGCGGCGTGCTTAACA	75	rRNA
ACGCTGGCGGCGTGCTTAACAC	75	rRNA
CGCTGGCGGCGTGCTTAACACA	75	rRNA
GCTGGCGGCGTGCTTAACACAT	75	rRNA
CTGGCGGCGTGCTTAACACATG	75	rRNA
TGGCGGCGTGCTTAACACATGC	75	rRNA
GGCGGCGTGCTTAACACATGCA	75	rRNA
GCGGCGTGCTTAACACATGCAA	75	rRNA
CGGCGTGCTTAACACATGCAAG	75	rRNA
GGCGTGCTTAACACATGCAAGT	75	rRNA
GCGTGCTTAACACATGCAAGTC	75	rRNA
CGTGCTTAACACATGCAAGTCG	75	rRNA
GTGCTTAACACATGCAAGTCGA	75	rRNA
TGCTTAACACATGCAAGTCGAA	75	rRNA
GCTTAACACATGCAAGTCGAAC	75	rRNA
CTTAACACATGCAAGTCGAACG	75	rRNA
TTAACACATGCAAGTCGAACGG	75	rRNA
TAACACATGCAAGTCGAACGGA	75	rRNA
AACACATGCAAGTCGAACGGAA	75	rRNA
ACACATGCAAGTCGAACGGAAA	75	rRNA
CACATGCAAGTCGAACGGAAAG	75	rRNA
ACATGCAAGTCGAACGGAAAGG	75	rRNA
CTCGAGTGGCGAACGGGTGAGT	75	rRNA
TCGAGTGGCGAACGGGTGAGTA	75	rRNA
CGAGTGGCGAACGGGTGAGTAA	75	rRNA
GAGTGGCGAACGGGTGAGTAAC	75	rRNA
AGTGGCGAACGGGTGAGTAACA	75	rRNA
GTGGCGAACGGGTGAGTAACAC	75	rRNA
TGGCGAACGGGTGAGTAACACG	75	rRNA
GGCGAACGGGTGAGTAACACGT	75	rRNA
GCGAACGGGTGAGTAACACGTG	75	rRNA
CGAACGGGTGAGTAACACGTGG	75	rRNA
GAACGGGTGAGTAACACGTGGG	75	rRNA
GGGATAAGCCTGGGAAACTGGG	75	rRNA
GGATAAGCCTGGGAAACTGGGT	75	rRNA
GATAAGCCTGGGAAACTGGGTC	75	rRNA
ATAAGCCTGGGAAACTGGGTCT	75	rRNA
TAAGCCTGGGAAACTGGGTCTA	75	rRNA
AAGCCTGGGAAACTGGGTCTAA	75	rRNA
AGCCTGGGAAACTGGGTCTAAT	75	rRNA
GCCTGGGAAACTGGGTCTAATA	75	rRNA
CCTGGGAAACTGGGTCTAATAC	75	rRNA
CTGGGAAACTGGGTCTAATACC	75	rRNA
TGGGAAACTGGGTCTAATACCG	75	rRNA
GCCCGCGGCCTATCAGCTTGTT	75	rRNA
CCCGCGGCCTATCAGCTTGTTG	75	rRNA
CCGCGGCCTATCAGCTTGTTGG	75	rRNA
CGCGGCCTATCAGCTTGTTGGT	75	rRNA
GCGGCCTATCAGCTTGTTGGTG	75	rRNA
ACCAAGGCGACGACGGGTAGCC	75	rRNA
CCAAGGCGACGACGGGTAGCCG	75	rRNA
CAAGGCGACGACGGGTAGCCGG	75	rRNA
AAGGCGACGACGGGTAGCCGGC	75	rRNA
AGGCGACGACGGGTAGCCGGCC	75	rRNA
GGCGACGACGGGTAGCCGGCCT	75	rRNA
GCGACGACGGGTAGCCGGCCTG	75	rRNA
CGACGACGGGTAGCCGGCCTGA	75	rRNA
GACGACGGGTAGCCGGCCTGAG	75	rRNA
ACGACGGGTAGCCGGCCTGAGA	75	rRNA
CGACGGGTAGCCGGCCTGAGAG	75	rRNA
GACGGGTAGCCGGCCTGAGAGG	75	rRNA
ACGGGTAGCCGGCCTGAGAGGG	75	rRNA
CGGGTAGCCGGCCTGAGAGGGT	75	rRNA
GGGTAGCCGGCCTGAGAGGGTG	75	rRNA
CCGGCCACACTGGGACTGAGAT	75	rRNA
CGGCCACACTGGGACTGAGATA	75	rRNA
GGCCACACTGGGACTGAGATAC	75	rRNA
GCCACACTGGGACTGAGATACG	75	rRNA
CCACACTGGGACTGAGATACGG	75	rRNA
CACACTGGGACTGAGATACGGC	75	rRNA
ACACTGGGACTGAGATACGGCC	75	rRNA
CACTGGGACTGAGATACGGCCC	75	rRNA
ACTGGGACTGAGATACGGCCCA	75	rRNA
CTGGGACTGAGATACGGCCCAG	75	rRNA
TGGGACTGAGATACGGCCCAGA	75	rRNA
GGGACTGAGATACGGCCCAGAC	75	rRNA
GGACTGAGATACGGCCCAGACT	75	rRNA
GACTGAGATACGGCCCAGACTC	75	rRNA
ACTGAGATACGGCCCAGACTCC	75	rRNA
CTGAGATACGGCCCAGACTCCT	75	rRNA
TGAGATACGGCCCAGACTCCTA	75	rRNA
GAGATACGGCCCAGACTCCTAC	75	rRNA
AGATACGGCCCAGACTCCTACG	75	rRNA
GATACGGCCCAGACTCCTACGG	75	rRNA
ATACGGCCCAGACTCCTACGGG	75	rRNA
TACGGCCCAGACTCCTACGGGA	75	rRNA
ACGGCCCAGACTCCTACGGGAG	75	rRNA
CGGCCCAGACTCCTACGGGAGG	75	rRNA
GGCCCAGACTCCTACGGGAGGC	75	rRNA
GCCCAGACTCCTACGGGAGGCA	75	rRNA
CCCAGACTCCTACGGGAGGCAG	75	rRNA
CCAGACTCCTACGGGAGGCAGC	75	rRNA
CAGACTCCTACGGGAGGCAGCA	75	rRNA
AGACTCCTACGGGAGGCAGCAG	75	rRNA
GACTCCTACGGGAGGCAGCAGT	75	rRNA
ACTCCTACGGGAGGCAGCAGTG	75	rRNA
CTCCTACGGGAGGCAGCAGTGG	75	rRNA
TCCTACGGGAGGCAGCAGTGGG	75	rRNA
CCTACGGGAGGCAGCAGTGGGG	75	rRNA
CTACGGGAGGCAGCAGTGGGGA	75	rRNA
TACGGGAGGCAGCAGTGGGGAA	75	rRNA
ACGGGAGGCAGCAGTGGGGAAT	75	rRNA
CGGGAGGCAGCAGTGGGGAATA	75	rRNA
GGGAGGCAGCAGTGGGGAATAT	75	rRNA
GGAGGCAGCAGTGGGGAATATT	75	rRNA
GAGGCAGCAGTGGGGAATATTG	75	rRNA
AGGCAGCAGTGGGGAATATTGC	75	rRNA
GGCAGCAGTGGGGAATATTGCA	75	rRNA
GCAGCAGTGGGGAATATTGCAC	75	rRNA
CAGCAGTGGGGAATATTGCACA	75	rRNA
AGCAGTGGGGAATATTGCACAA	75	rRNA
GCAGTGGGGAATATTGCACAAT	75	rRNA
CAGTGGGGAATATTGCACAATG	75	rRNA
AGTGGGGAATATTGCACAATGG	75	rRNA
GTGGGGAATATTGCACAATGGG	75	rRNA
TGGGGAATATTGCACAATGGGC	75	rRNA
GGGGAATATTGCACAATGGGCG	75	rRNA
GGGAATATTGCACAATGGGCGC	75	rRNA
GGAATATTGCACAATGGGCGCA	75	rRNA
GAATATTGCACAATGGGCGCAA	75	rRNA
AATATTGCACAATGGGCGCAAG	75	rRNA
ATATTGCACAATGGGCGCAAGC	75	rRNA
TATTGCACAATGGGCGCAAGCC	75	rRNA
ATTGCACAATGGGCGCAAGCCT	75	rRNA
TTGCACAATGGGCGCAAGCCTG	75	rRNA
TGCACAATGGGCGCAAGCCTGA	75	rRNA
GCACAATGGGCGCAAGCCTGAT	75	rRNA
CACAATGGGCGCAAGCCTGATG	75	rRNA
ACAATGGGCGCAAGCCTGATGC	75	rRNA
CAATGGGCGCAAGCCTGATGCA	75	rRNA
AATGGGCGCAAGCCTGATGCAG	75	rRNA
ATGGGCGCAAGCCTGATGCAGC	75	rRNA
TGGGCGCAAGCCTGATGCAGCG	75	rRNA
GGGCGCAAGCCTGATGCAGCGA	75	rRNA
GGCGCAAGCCTGATGCAGCGAC	75	rRNA
GCGCAAGCCTGATGCAGCGACG	75	rRNA
CGCAAGCCTGATGCAGCGACGC	75	rRNA
GCAAGCCTGATGCAGCGACGCC	75	rRNA
CAAGCCTGATGCAGCGACGCCG	75	rRNA
AAGCCTGATGCAGCGACGCCGC	75	rRNA
AGCCTGATGCAGCGACGCCGCG	75	rRNA
GCCTGATGCAGCGACGCCGCGT	75	rRNA
CCTGATGCAGCGACGCCGCGTG	75	rRNA
GGGATGACGGCCTTCGGGTTGT	75	rRNA
GGATGACGGCCTTCGGGTTGTA	75	rRNA
GATGACGGCCTTCGGGTTGTAA	75	rRNA
ATGACGGCCTTCGGGTTGTAAA	75	rRNA
TGACGGCCTTCGGGTTGTAAAC	75	rRNA
GACGGCCTTCGGGTTGTAAACC	75	rRNA
ACGGCCTTCGGGTTGTAAACCT	75	rRNA
CGGCCTTCGGGTTGTAAACCTC	75	rRNA
GGCCTTCGGGTTGTAAACCTCT	75	rRNA
GCCTTCGGGTTGTAAACCTCTT	75	rRNA
CCTTCGGGTTGTAAACCTCTTT	75	rRNA
CTTCGGGTTGTAAACCTCTTTC	75	rRNA
ACCGGCCAACTACGTGCCAGCA	75	rRNA
CCGGCCAACTACGTGCCAGCAG	75	rRNA
CGGCCAACTACGTGCCAGCAGC	75	rRNA
GGCCAACTACGTGCCAGCAGCC	75	rRNA
GCCAACTACGTGCCAGCAGCCG	75	rRNA
CCAACTACGTGCCAGCAGCCGC	75	rRNA
CAACTACGTGCCAGCAGCCGCG	75	rRNA
AACTACGTGCCAGCAGCCGCGG	75	rRNA
ACTACGTGCCAGCAGCCGCGGT	75	rRNA
CTACGTGCCAGCAGCCGCGGTA	75	rRNA
TACGTGCCAGCAGCCGCGGTAA	75	rRNA
ACGTGCCAGCAGCCGCGGTAAT	75	rRNA
CGTGCCAGCAGCCGCGGTAATA	75	rRNA
GTGCCAGCAGCCGCGGTAATAC	75	rRNA
TGCCAGCAGCCGCGGTAATACG	75	rRNA
GCCAGCAGCCGCGGTAATACGT	75	rRNA
CCAGCAGCCGCGGTAATACGTA	75	rRNA
CAGCAGCCGCGGTAATACGTAG	75	rRNA
AGCAGCCGCGGTAATACGTAGG	75	rRNA
GCAGCCGCGGTAATACGTAGGG	75	rRNA
CAGCCGCGGTAATACGTAGGGT	75	rRNA
AGCGTTGTCCGGAATTACTGGG	75	rRNA
GCGTTGTCCGGAATTACTGGGC	75	rRNA
CGTTGTCCGGAATTACTGGGCG	75	rRNA
GTTGTCCGGAATTACTGGGCGT	75	rRNA
TTGTCCGGAATTACTGGGCGTA	75	rRNA
TGTCCGGAATTACTGGGCGTAA	75	rRNA
GTCCGGAATTACTGGGCGTAAA	75	rRNA
TCCGGAATTACTGGGCGTAAAG	75	rRNA
CCGGAATTACTGGGCGTAAAGA	75	rRNA
CGGAATTACTGGGCGTAAAGAG	75	rRNA
GGAATTACTGGGCGTAAAGAGC	75	rRNA
GAATTACTGGGCGTAAAGAGCT	75	rRNA
AATTACTGGGCGTAAAGAGCTC	75	rRNA
ATTACTGGGCGTAAAGAGCTCG	75	rRNA
TTACTGGGCGTAAAGAGCTCGT	75	rRNA
TACTGGGCGTAAAGAGCTCGTA	75	rRNA
ACTGGGCGTAAAGAGCTCGTAG	75	rRNA
CTGGGCGTAAAGAGCTCGTAGG	75	rRNA
CTGCAGGGGAGACTGGAATTCC	75	rRNA
TGCAGGGGAGACTGGAATTCCT	75	rRNA
GCAGGGGAGACTGGAATTCCTG	75	rRNA
CAGGGGAGACTGGAATTCCTGG	75	rRNA
AGGGGAGACTGGAATTCCTGGT	75	rRNA
GGGGAGACTGGAATTCCTGGTG	75	rRNA
GGGAGACTGGAATTCCTGGTGT	75	rRNA
GGAGACTGGAATTCCTGGTGTA	75	rRNA
GAGACTGGAATTCCTGGTGTAG	75	rRNA
AGACTGGAATTCCTGGTGTAGC	75	rRNA
GACTGGAATTCCTGGTGTAGCG	75	rRNA
ACTGGAATTCCTGGTGTAGCGG	75	rRNA
CTGGAATTCCTGGTGTAGCGGT	75	rRNA
TGGAATTCCTGGTGTAGCGGTG	75	rRNA
GGAATTCCTGGTGTAGCGGTGG	75	rRNA
GAATTCCTGGTGTAGCGGTGGA	75	rRNA
AATTCCTGGTGTAGCGGTGGAA	75	rRNA
ATTCCTGGTGTAGCGGTGGAAT	75	rRNA
TTCCTGGTGTAGCGGTGGAATG	75	rRNA
TCCTGGTGTAGCGGTGGAATGC	75	rRNA
CCTGGTGTAGCGGTGGAATGCG	75	rRNA
CTGGTGTAGCGGTGGAATGCGC	75	rRNA
TGGTGTAGCGGTGGAATGCGCA	75	rRNA
GGTGTAGCGGTGGAATGCGCAG	75	rRNA
GTGTAGCGGTGGAATGCGCAGA	75	rRNA
TGTAGCGGTGGAATGCGCAGAT	75	rRNA
GTAGCGGTGGAATGCGCAGATA	75	rRNA
TAGCGGTGGAATGCGCAGATAT	75	rRNA
AGCGGTGGAATGCGCAGATATC	75	rRNA
GCGGTGGAATGCGCAGATATCA	75	rRNA
CGGTGGAATGCGCAGATATCAG	75	rRNA
GGTGGAATGCGCAGATATCAGG	75	rRNA
GTGGAATGCGCAGATATCAGGA	75	rRNA
TGGAATGCGCAGATATCAGGAG	75	rRNA
GGAATGCGCAGATATCAGGAGG	75	rRNA
GAATGCGCAGATATCAGGAGGA	75	rRNA
AATGCGCAGATATCAGGAGGAA	75	rRNA
ATGCGCAGATATCAGGAGGAAC	75	rRNA
TGCGCAGATATCAGGAGGAACA	75	rRNA
GCGCAGATATCAGGAGGAACAC	75	rRNA
CGCAGATATCAGGAGGAACACC	75	rRNA
GCAGATATCAGGAGGAACACCG	75	rRNA
CAGATATCAGGAGGAACACCGG	75	rRNA
AGATATCAGGAGGAACACCGGT	75	rRNA
GATATCAGGAGGAACACCGGTG	75	rRNA
ATATCAGGAGGAACACCGGTGG	75	rRNA
TATCAGGAGGAACACCGGTGGC	75	rRNA
ATCAGGAGGAACACCGGTGGCG	75	rRNA
TCAGGAGGAACACCGGTGGCGA	75	rRNA
CAGGAGGAACACCGGTGGCGAA	75	rRNA
AGGAGGAACACCGGTGGCGAAG	75	rRNA
GGAGGAACACCGGTGGCGAAGG	75	rRNA
GAGGAACACCGGTGGCGAAGGC	75	rRNA
AGGAACACCGGTGGCGAAGGCG	75	rRNA
GGAACACCGGTGGCGAAGGCGG	75	rRNA
GAACACCGGTGGCGAAGGCGGG	75	rRNA
AACACCGGTGGCGAAGGCGGGT	75	rRNA
ACACCGGTGGCGAAGGCGGGTC	75	rRNA
CACCGGTGGCGAAGGCGGGTCT	75	rRNA
ACCGGTGGCGAAGGCGGGTCTC	75	rRNA
CCGGTGGCGAAGGCGGGTCTCT	75	rRNA
CGGTGGCGAAGGCGGGTCTCTG	75	rRNA
GGTGGCGAAGGCGGGTCTCTGG	75	rRNA
GTGGCGAAGGCGGGTCTCTGGG	75	rRNA
TGGCGAAGGCGGGTCTCTGGGC	75	rRNA
GGCGAAGGCGGGTCTCTGGGCA	75	rRNA
GCGAAGGCGGGTCTCTGGGCAG	75	rRNA
CGAAGGCGGGTCTCTGGGCAGT	75	rRNA
GAAGGCGGGTCTCTGGGCAGTA	75	rRNA
AAGGCGGGTCTCTGGGCAGTAA	75	rRNA
AGGCGGGTCTCTGGGCAGTAAC	75	rRNA
GGCGGGTCTCTGGGCAGTAACT	75	rRNA
GCGGGTCTCTGGGCAGTAACTG	75	rRNA
CGGGTCTCTGGGCAGTAACTGA	75	rRNA
GGGTCTCTGGGCAGTAACTGAC	75	rRNA
GGTCTCTGGGCAGTAACTGACG	75	rRNA
GTCTCTGGGCAGTAACTGACGC	75	rRNA
TCTCTGGGCAGTAACTGACGCT	75	rRNA
CTCTGGGCAGTAACTGACGCTG	75	rRNA
TCTGGGCAGTAACTGACGCTGA	75	rRNA
CTGGGCAGTAACTGACGCTGAG	75	rRNA
TGGGCAGTAACTGACGCTGAGG	75	rRNA
GGGCAGTAACTGACGCTGAGGA	75	rRNA
GGCAGTAACTGACGCTGAGGAG	75	rRNA
GCAGTAACTGACGCTGAGGAGC	75	rRNA
CAGTAACTGACGCTGAGGAGCG	75	rRNA
AGTAACTGACGCTGAGGAGCGA	75	rRNA
GTAACTGACGCTGAGGAGCGAA	75	rRNA
TAACTGACGCTGAGGAGCGAAA	75	rRNA
AACTGACGCTGAGGAGCGAAAG	75	rRNA
ACTGACGCTGAGGAGCGAAAGC	75	rRNA
CTGACGCTGAGGAGCGAAAGCG	75	rRNA
TGACGCTGAGGAGCGAAAGCGT	75	rRNA
GACGCTGAGGAGCGAAAGCGTG	75	rRNA
ACGCTGAGGAGCGAAAGCGTGG	75	rRNA
CGCTGAGGAGCGAAAGCGTGGG	75	rRNA
GCTGAGGAGCGAAAGCGTGGGG	75	rRNA
CTGAGGAGCGAAAGCGTGGGGA	75	rRNA
TGAGGAGCGAAAGCGTGGGGAG	75	rRNA
GAGGAGCGAAAGCGTGGGGAGC	75	rRNA
AGGAGCGAAAGCGTGGGGAGCG	75	rRNA
GGAGCGAAAGCGTGGGGAGCGA	75	rRNA
GAGCGAAAGCGTGGGGAGCGAA	75	rRNA
AGCGAAAGCGTGGGGAGCGAAC	75	rRNA
GCGAAAGCGTGGGGAGCGAACA	75	rRNA
CGAAAGCGTGGGGAGCGAACAG	75	rRNA
GAAAGCGTGGGGAGCGAACAGG	75	rRNA
AAAGCGTGGGGAGCGAACAGGA	75	rRNA
AAGCGTGGGGAGCGAACAGGAT	75	rRNA
AGCGTGGGGAGCGAACAGGATT	75	rRNA
GCGTGGGGAGCGAACAGGATTA	75	rRNA
CGTGGGGAGCGAACAGGATTAG	75	rRNA
GTGGGGAGCGAACAGGATTAGA	75	rRNA
TGGGGAGCGAACAGGATTAGAT	75	rRNA
GGGGAGCGAACAGGATTAGATA	75	rRNA
GGGAGCGAACAGGATTAGATAC	75	rRNA
GGAGCGAACAGGATTAGATACC	75	rRNA
GAGCGAACAGGATTAGATACCC	75	rRNA
AGCGAACAGGATTAGATACCCT	75	rRNA
GCGAACAGGATTAGATACCCTG	75	rRNA
CGAACAGGATTAGATACCCTGG	75	rRNA
GAACAGGATTAGATACCCTGGT	75	rRNA
AACAGGATTAGATACCCTGGTA	75	rRNA
ACAGGATTAGATACCCTGGTAG	75	rRNA
CAGGATTAGATACCCTGGTAGT	75	rRNA
AGGATTAGATACCCTGGTAGTC	75	rRNA
GGATTAGATACCCTGGTAGTCC	75	rRNA
GATTAGATACCCTGGTAGTCCA	75	rRNA
ATTAGATACCCTGGTAGTCCAC	75	rRNA
TTAGATACCCTGGTAGTCCACG	75	rRNA
TAGATACCCTGGTAGTCCACGC	75	rRNA
AGATACCCTGGTAGTCCACGCC	75	rRNA
GATACCCTGGTAGTCCACGCCG	75	rRNA
ATACCCTGGTAGTCCACGCCGT	75	rRNA
TACCCTGGTAGTCCACGCCGTA	75	rRNA
ACCCTGGTAGTCCACGCCGTAA	75	rRNA
CCCTGGTAGTCCACGCCGTAAA	75	rRNA
CCTGGTAGTCCACGCCGTAAAC	75	rRNA
CTGGTAGTCCACGCCGTAAACG	75	rRNA
TGGTAGTCCACGCCGTAAACGG	75	rRNA
GGTAGTCCACGCCGTAAACGGT	75	rRNA
GTAGTCCACGCCGTAAACGGTG	75	rRNA
TAGTCCACGCCGTAAACGGTGG	75	rRNA
AGTCCACGCCGTAAACGGTGGG	75	rRNA
GTCCACGCCGTAAACGGTGGGT	75	rRNA
TCCACGCCGTAAACGGTGGGTA	75	rRNA
CCACGCCGTAAACGGTGGGTAC	75	rRNA
CACGCCGTAAACGGTGGGTACT	75	rRNA
ACGCCGTAAACGGTGGGTACTA	75	rRNA
CGCCGTAAACGGTGGGTACTAG	75	rRNA
GCCGTAAACGGTGGGTACTAGG	75	rRNA
CCGTAAACGGTGGGTACTAGGT	75	rRNA
CGTAAACGGTGGGTACTAGGTG	75	rRNA
GTAAACGGTGGGTACTAGGTGT	75	rRNA
TAAACGGTGGGTACTAGGTGTG	75	rRNA
AAACGGTGGGTACTAGGTGTGG	75	rRNA
AACGGTGGGTACTAGGTGTGGG	75	rRNA
ACGGTGGGTACTAGGTGTGGGT	75	rRNA
CGGTGGGTACTAGGTGTGGGTT	75	rRNA
GGATCCGTGCCGTAGCTAACGC	75	rRNA
GATCCGTGCCGTAGCTAACGCA	75	rRNA
ATCCGTGCCGTAGCTAACGCAT	75	rRNA
TCCGTGCCGTAGCTAACGCATT	75	rRNA
CCGTGCCGTAGCTAACGCATTA	75	rRNA
CGTGCCGTAGCTAACGCATTAA	75	rRNA
GTGCCGTAGCTAACGCATTAAG	75	rRNA
TGCCGTAGCTAACGCATTAAGT	75	rRNA
GCCGTAGCTAACGCATTAAGTA	75	rRNA
CCGTAGCTAACGCATTAAGTAC	75	rRNA
CGTAGCTAACGCATTAAGTACC	75	rRNA
GTAGCTAACGCATTAAGTACCC	75	rRNA
TAGCTAACGCATTAAGTACCCC	75	rRNA
AGCTAACGCATTAAGTACCCCG	75	rRNA
GCTAACGCATTAAGTACCCCGC	75	rRNA
CTAACGCATTAAGTACCCCGCC	75	rRNA
TAACGCATTAAGTACCCCGCCT	75	rRNA
AACGCATTAAGTACCCCGCCTG	75	rRNA
ACGCATTAAGTACCCCGCCTGG	75	rRNA
CGCATTAAGTACCCCGCCTGGG	75	rRNA
GCATTAAGTACCCCGCCTGGGG	75	rRNA
CATTAAGTACCCCGCCTGGGGA	75	rRNA
ATTAAGTACCCCGCCTGGGGAG	75	rRNA
TTAAGTACCCCGCCTGGGGAGT	75	rRNA
TAAGTACCCCGCCTGGGGAGTA	75	rRNA
AAGTACCCCGCCTGGGGAGTAC	75	rRNA
AGTACCCCGCCTGGGGAGTACG	75	rRNA
GTACCCCGCCTGGGGAGTACGG	75	rRNA
TACCCCGCCTGGGGAGTACGGC	75	rRNA
ACCCCGCCTGGGGAGTACGGCC	75	rRNA
CCCCGCCTGGGGAGTACGGCCG	75	rRNA
CCCGCCTGGGGAGTACGGCCGC	75	rRNA
CCGCCTGGGGAGTACGGCCGCA	75	rRNA
CGCCTGGGGAGTACGGCCGCAA	75	rRNA
GCCTGGGGAGTACGGCCGCAAG	75	rRNA
CCTGGGGAGTACGGCCGCAAGG	75	rRNA
CTGGGGAGTACGGCCGCAAGGC	75	rRNA
TGGGGAGTACGGCCGCAAGGCT	75	rRNA
GGGGAGTACGGCCGCAAGGCTA	75	rRNA
GGGAGTACGGCCGCAAGGCTAA	75	rRNA
GGAGTACGGCCGCAAGGCTAAA	75	rRNA
GAGTACGGCCGCAAGGCTAAAA	75	rRNA
AGTACGGCCGCAAGGCTAAAAC	75	rRNA
GTACGGCCGCAAGGCTAAAACT	75	rRNA
TACGGCCGCAAGGCTAAAACTC	75	rRNA
ACGGCCGCAAGGCTAAAACTCA	75	rRNA
CGGCCGCAAGGCTAAAACTCAA	75	rRNA
GGCCGCAAGGCTAAAACTCAAA	75	rRNA
GCCGCAAGGCTAAAACTCAAAG	75	rRNA
AATTGACGGGGGCCCGCACAAG	75	rRNA
ATTGACGGGGGCCCGCACAAGC	75	rRNA
TTGACGGGGGCCCGCACAAGCG	75	rRNA
TGACGGGGGCCCGCACAAGCGG	75	rRNA
GACGGGGGCCCGCACAAGCGGC	75	rRNA
ACGGGGGCCCGCACAAGCGGCG	75	rRNA
CGGGGGCCCGCACAAGCGGCGG	75	rRNA
GGGGGCCCGCACAAGCGGCGGA	75	rRNA
GGGGCCCGCACAAGCGGCGGAG	75	rRNA
GGGCCCGCACAAGCGGCGGAGC	75	rRNA
GGCCCGCACAAGCGGCGGAGCA	75	rRNA
GCCCGCACAAGCGGCGGAGCAT	75	rRNA
CCCGCACAAGCGGCGGAGCATG	75	rRNA
CCGCACAAGCGGCGGAGCATGT	75	rRNA
CGCACAAGCGGCGGAGCATGTG	75	rRNA
GCACAAGCGGCGGAGCATGTGG	75	rRNA
CACAAGCGGCGGAGCATGTGGA	75	rRNA
ACAAGCGGCGGAGCATGTGGAT	75	rRNA
CAAGCGGCGGAGCATGTGGATT	75	rRNA
AAGCGGCGGAGCATGTGGATTA	75	rRNA
AGCGGCGGAGCATGTGGATTAA	75	rRNA
GCGGCGGAGCATGTGGATTAAT	75	rRNA
CGGCGGAGCATGTGGATTAATT	75	rRNA
GGCGGAGCATGTGGATTAATTC	75	rRNA
GCGGAGCATGTGGATTAATTCG	75	rRNA
CGGAGCATGTGGATTAATTCGA	75	rRNA
GGAGCATGTGGATTAATTCGAT	75	rRNA
GAGCATGTGGATTAATTCGATG	75	rRNA
AGCATGTGGATTAATTCGATGC	75	rRNA
GCATGTGGATTAATTCGATGCA	75	rRNA
CATGTGGATTAATTCGATGCAA	75	rRNA
ATGTGGATTAATTCGATGCAAC	75	rRNA
TGTGGATTAATTCGATGCAACG	75	rRNA
GTGGATTAATTCGATGCAACGC	75	rRNA
TGGATTAATTCGATGCAACGCG	75	rRNA
GGATTAATTCGATGCAACGCGA	75	rRNA
GATTAATTCGATGCAACGCGAA	75	rRNA
ATTAATTCGATGCAACGCGAAG	75	rRNA
TTAATTCGATGCAACGCGAAGA	75	rRNA
TAATTCGATGCAACGCGAAGAA	75	rRNA
AATTCGATGCAACGCGAAGAAC	75	rRNA
ATTCGATGCAACGCGAAGAACC	75	rRNA
TTCGATGCAACGCGAAGAACCT	75	rRNA
TCGATGCAACGCGAAGAACCTT	75	rRNA
CGATGCAACGCGAAGAACCTTA	75	rRNA
GATGCAACGCGAAGAACCTTAC	75	rRNA
ATGCAACGCGAAGAACCTTACC	75	rRNA
TGCAACGCGAAGAACCTTACCT	75	rRNA
GCAACGCGAAGAACCTTACCTG	75	rRNA
CAACGCGAAGAACCTTACCTGG	75	rRNA
AACGCGAAGAACCTTACCTGGG	75	rRNA
ACGCGAAGAACCTTACCTGGGT	75	rRNA
CGCGAAGAACCTTACCTGGGTT	75	rRNA
GCGAAGAACCTTACCTGGGTTT	75	rRNA
CGAAGAACCTTACCTGGGTTTG	75	rRNA
GAAGAACCTTACCTGGGTTTGA	75	rRNA
AAGAACCTTACCTGGGTTTGAC	75	rRNA
AGAACCTTACCTGGGTTTGACA	75	rRNA
GAACCTTACCTGGGTTTGACAT	75	rRNA
AACCTTACCTGGGTTTGACATG	75	rRNA
ACCTTACCTGGGTTTGACATGC	75	rRNA
CCTTACCTGGGTTTGACATGCA	75	rRNA
CTTACCTGGGTTTGACATGCAC	75	rRNA
TTACCTGGGTTTGACATGCACA	75	rRNA
TACCTGGGTTTGACATGCACAG	75	rRNA
ACCTGGGTTTGACATGCACAGG	75	rRNA
CCTGGGTTTGACATGCACAGGA	75	rRNA
CTGGGTTTGACATGCACAGGAC	75	rRNA
TGGGTTTGACATGCACAGGACG	75	rRNA
TTCCCTTGTGGCCTGTGTGCAG	75	rRNA
TCCCTTGTGGCCTGTGTGCAGG	75	rRNA
CCCTTGTGGCCTGTGTGCAGGT	75	rRNA
CCTTGTGGCCTGTGTGCAGGTG	75	rRNA
CTTGTGGCCTGTGTGCAGGTGG	75	rRNA
TTGTGGCCTGTGTGCAGGTGGT	75	rRNA
TGTGGCCTGTGTGCAGGTGGTG	75	rRNA
GTGGCCTGTGTGCAGGTGGTGC	75	rRNA
TGGCCTGTGTGCAGGTGGTGCA	75	rRNA
GGCCTGTGTGCAGGTGGTGCAT	75	rRNA
GCCTGTGTGCAGGTGGTGCATG	75	rRNA
CCTGTGTGCAGGTGGTGCATGG	75	rRNA
CTGTGTGCAGGTGGTGCATGGC	75	rRNA
TGTGTGCAGGTGGTGCATGGCT	75	rRNA
GTGTGCAGGTGGTGCATGGCTG	75	rRNA
TGTGCAGGTGGTGCATGGCTGT	75	rRNA
GTGCAGGTGGTGCATGGCTGTC	75	rRNA
TGCAGGTGGTGCATGGCTGTCG	75	rRNA
GCAGGTGGTGCATGGCTGTCGT	75	rRNA
CAGGTGGTGCATGGCTGTCGTC	75	rRNA
AGGTGGTGCATGGCTGTCGTCA	75	rRNA
GGTGGTGCATGGCTGTCGTCAG	75	rRNA
GTGGTGCATGGCTGTCGTCAGC	75	rRNA
TGGTGCATGGCTGTCGTCAGCT	75	rRNA
GGTGCATGGCTGTCGTCAGCTC	75	rRNA
GTGCATGGCTGTCGTCAGCTCG	75	rRNA
TGCATGGCTGTCGTCAGCTCGT	75	rRNA
GCATGGCTGTCGTCAGCTCGTG	75	rRNA
CATGGCTGTCGTCAGCTCGTGT	75	rRNA
ATGGCTGTCGTCAGCTCGTGTC	75	rRNA
TGGCTGTCGTCAGCTCGTGTCG	75	rRNA
GGCTGTCGTCAGCTCGTGTCGT	75	rRNA
GCTGTCGTCAGCTCGTGTCGTG	75	rRNA
CTGTCGTCAGCTCGTGTCGTGA	75	rRNA
TGTCGTCAGCTCGTGTCGTGAG	75	rRNA
GTCGTCAGCTCGTGTCGTGAGA	75	rRNA
TCGTCAGCTCGTGTCGTGAGAT	75	rRNA
CGTCAGCTCGTGTCGTGAGATG	75	rRNA
GTCAGCTCGTGTCGTGAGATGT	75	rRNA
TCAGCTCGTGTCGTGAGATGTT	75	rRNA
CAGCTCGTGTCGTGAGATGTTG	75	rRNA
AGCTCGTGTCGTGAGATGTTGG	75	rRNA
GCTCGTGTCGTGAGATGTTGGG	75	rRNA
CTCGTGTCGTGAGATGTTGGGT	75	rRNA
TCGTGTCGTGAGATGTTGGGTT	75	rRNA
CGTGTCGTGAGATGTTGGGTTA	75	rRNA
GTGTCGTGAGATGTTGGGTTAA	75	rRNA
TGTCGTGAGATGTTGGGTTAAG	75	rRNA
GTCGTGAGATGTTGGGTTAAGT	75	rRNA
TCGTGAGATGTTGGGTTAAGTC	75	rRNA
CGTGAGATGTTGGGTTAAGTCC	75	rRNA
GTGAGATGTTGGGTTAAGTCCC	75	rRNA
TGAGATGTTGGGTTAAGTCCCG	75	rRNA
GAGATGTTGGGTTAAGTCCCGC	75	rRNA
AGATGTTGGGTTAAGTCCCGCA	75	rRNA
GATGTTGGGTTAAGTCCCGCAA	75	rRNA
ATGTTGGGTTAAGTCCCGCAAC	75	rRNA
TGTTGGGTTAAGTCCCGCAACG	75	rRNA
GTTGGGTTAAGTCCCGCAACGA	75	rRNA
TTGGGTTAAGTCCCGCAACGAG	75	rRNA
TGGGTTAAGTCCCGCAACGAGC	75	rRNA
GGGTTAAGTCCCGCAACGAGCG	75	rRNA
GGTTAAGTCCCGCAACGAGCGC	75	rRNA
GTTAAGTCCCGCAACGAGCGCA	75	rRNA
TTAAGTCCCGCAACGAGCGCAA	75	rRNA
TAAGTCCCGCAACGAGCGCAAC	75	rRNA
AAGTCCCGCAACGAGCGCAACC	75	rRNA
AGTCCCGCAACGAGCGCAACCC	75	rRNA
GTCCCGCAACGAGCGCAACCCT	75	rRNA
TCCCGCAACGAGCGCAACCCTT	75	rRNA
GAGACTGCCGGGGTCAACTCGG	75	rRNA
AGACTGCCGGGGTCAACTCGGA	75	rRNA
GACTGCCGGGGTCAACTCGGAG	75	rRNA
ACTGCCGGGGTCAACTCGGAGG	75	rRNA
CTGCCGGGGTCAACTCGGAGGA	75	rRNA
TGCCGGGGTCAACTCGGAGGAA	75	rRNA
GCCGGGGTCAACTCGGAGGAAG	75	rRNA
CCGGGGTCAACTCGGAGGAAGG	75	rRNA
CGGGGTCAACTCGGAGGAAGGT	75	rRNA
GGGGTCAACTCGGAGGAAGGTG	75	rRNA
GGGTCAACTCGGAGGAAGGTGG	75	rRNA
GGTCAACTCGGAGGAAGGTGGG	75	rRNA
GTCAACTCGGAGGAAGGTGGGG	75	rRNA
TCAACTCGGAGGAAGGTGGGGA	75	rRNA
CAACTCGGAGGAAGGTGGGGAT	75	rRNA
AACTCGGAGGAAGGTGGGGATG	75	rRNA
ACTCGGAGGAAGGTGGGGATGA	75	rRNA
CTCGGAGGAAGGTGGGGATGAC	75	rRNA
TCGGAGGAAGGTGGGGATGACG	75	rRNA
CGGAGGAAGGTGGGGATGACGT	75	rRNA
GGAGGAAGGTGGGGATGACGTC	75	rRNA
GAGGAAGGTGGGGATGACGTCA	75	rRNA
AGGAAGGTGGGGATGACGTCAA	75	rRNA
GGAAGGTGGGGATGACGTCAAG	75	rRNA
GAAGGTGGGGATGACGTCAAGT	75	rRNA
AAGGTGGGGATGACGTCAAGTC	75	rRNA
AGGTGGGGATGACGTCAAGTCA	75	rRNA
GGTGGGGATGACGTCAAGTCAT	75	rRNA
GTGGGGATGACGTCAAGTCATC	75	rRNA
TGGGGATGACGTCAAGTCATCA	75	rRNA
GGGGATGACGTCAAGTCATCAT	75	rRNA
GGGATGACGTCAAGTCATCATG	75	rRNA
GGATGACGTCAAGTCATCATGC	75	rRNA
GATGACGTCAAGTCATCATGCC	75	rRNA
ATGACGTCAAGTCATCATGCCC	75	rRNA
TGACGTCAAGTCATCATGCCCC	75	rRNA
GACGTCAAGTCATCATGCCCCT	75	rRNA
ACGTCAAGTCATCATGCCCCTT	75	rRNA
CGTCAAGTCATCATGCCCCTTA	75	rRNA
GTCAAGTCATCATGCCCCTTAT	75	rRNA
TCAAGTCATCATGCCCCTTATG	75	rRNA
CAAGTCATCATGCCCCTTATGT	75	rRNA
AAGTCATCATGCCCCTTATGTC	75	rRNA
AGTCATCATGCCCCTTATGTCC	75	rRNA
GTCATCATGCCCCTTATGTCCA	75	rRNA
TCATCATGCCCCTTATGTCCAG	75	rRNA
CATCATGCCCCTTATGTCCAGG	75	rRNA
ATCATGCCCCTTATGTCCAGGG	75	rRNA
TCATGCCCCTTATGTCCAGGGC	75	rRNA
CATGCCCCTTATGTCCAGGGCT	75	rRNA
ATGCCCCTTATGTCCAGGGCTT	75	rRNA
TGCCCCTTATGTCCAGGGCTTC	75	rRNA
GCCCCTTATGTCCAGGGCTTCA	75	rRNA
CCCCTTATGTCCAGGGCTTCAC	75	rRNA
CCCTTATGTCCAGGGCTTCACA	75	rRNA
CCTTATGTCCAGGGCTTCACAC	75	rRNA
CTTATGTCCAGGGCTTCACACA	75	rRNA
TTATGTCCAGGGCTTCACACAT	75	rRNA
TATGTCCAGGGCTTCACACATG	75	rRNA
ATGTCCAGGGCTTCACACATGC	75	rRNA
TGTCCAGGGCTTCACACATGCT	75	rRNA
GTCCAGGGCTTCACACATGCTA	75	rRNA
TCCAGGGCTTCACACATGCTAC	75	rRNA
CCAGGGCTTCACACATGCTACA	75	rRNA
CAGGGCTTCACACATGCTACAA	75	rRNA
AGGGCTTCACACATGCTACAAT	75	rRNA
GGGCTTCACACATGCTACAATG	75	rRNA
GGCTTCACACATGCTACAATGG	75	rRNA
GCTTCACACATGCTACAATGGC	75	rRNA
CTTCACACATGCTACAATGGCC	75	rRNA
TTCACACATGCTACAATGGCCG	75	rRNA
TCACACATGCTACAATGGCCGG	75	rRNA
CACACATGCTACAATGGCCGGT	75	rRNA
ACACATGCTACAATGGCCGGTA	75	rRNA
CACATGCTACAATGGCCGGTAC	75	rRNA
ACATGCTACAATGGCCGGTACA	75	rRNA
CATGCTACAATGGCCGGTACAA	75	rRNA
ATGCTACAATGGCCGGTACAAA	75	rRNA
TGCTACAATGGCCGGTACAAAG	75	rRNA
GCTACAATGGCCGGTACAAAGG	75	rRNA
CTACAATGGCCGGTACAAAGGG	75	rRNA
TACAATGGCCGGTACAAAGGGC	75	rRNA
ACAATGGCCGGTACAAAGGGCT	75	rRNA
CAATGGCCGGTACAAAGGGCTG	75	rRNA
AATGGCCGGTACAAAGGGCTGC	75	rRNA
ATGGCCGGTACAAAGGGCTGCG	75	rRNA
TGGCCGGTACAAAGGGCTGCGA	75	rRNA
GGCCGGTACAAAGGGCTGCGAT	75	rRNA
GCCGGTACAAAGGGCTGCGATG	75	rRNA
CCGGTACAAAGGGCTGCGATGC	75	rRNA
CGGTACAAAGGGCTGCGATGCC	75	rRNA
GGTACAAAGGGCTGCGATGCCG	75	rRNA
TGAAGTCGGAGTCGCTAGTAAT	75	rRNA
GAAGTCGGAGTCGCTAGTAATC	75	rRNA
AAGTCGGAGTCGCTAGTAATCG	75	rRNA
AGTCGGAGTCGCTAGTAATCGC	75	rRNA
GTCGGAGTCGCTAGTAATCGCA	75	rRNA
TCGGAGTCGCTAGTAATCGCAG	75	rRNA
CGGAGTCGCTAGTAATCGCAGA	75	rRNA
GGAGTCGCTAGTAATCGCAGAT	75	rRNA
GAGTCGCTAGTAATCGCAGATC	75	rRNA
AGTCGCTAGTAATCGCAGATCA	75	rRNA
GTCGCTAGTAATCGCAGATCAG	75	rRNA
TCGCTAGTAATCGCAGATCAGC	75	rRNA
CGCTAGTAATCGCAGATCAGCA	75	rRNA
GCTAGTAATCGCAGATCAGCAA	75	rRNA
GCTGCGGTGAATACGTTCCCGG	75	rRNA
CTGCGGTGAATACGTTCCCGGG	75	rRNA
TGCGGTGAATACGTTCCCGGGC	75	rRNA
GCGGTGAATACGTTCCCGGGCC	75	rRNA
CGGTGAATACGTTCCCGGGCCT	75	rRNA
GGTGAATACGTTCCCGGGCCTT	75	rRNA
GTGAATACGTTCCCGGGCCTTG	75	rRNA
TGAATACGTTCCCGGGCCTTGT	75	rRNA
GAATACGTTCCCGGGCCTTGTA	75	rRNA
AATACGTTCCCGGGCCTTGTAC	75	rRNA
ATACGTTCCCGGGCCTTGTACA	75	rRNA
TACGTTCCCGGGCCTTGTACAC	75	rRNA
ACGTTCCCGGGCCTTGTACACA	75	rRNA
CGTTCCCGGGCCTTGTACACAC	75	rRNA
GTTCCCGGGCCTTGTACACACC	75	rRNA
TTCCCGGGCCTTGTACACACCG	75	rRNA
TCCCGGGCCTTGTACACACCGC	75	rRNA
CCCGGGCCTTGTACACACCGCC	75	rRNA
CCGGGCCTTGTACACACCGCCC	75	rRNA
CGGGCCTTGTACACACCGCCCG	75	rRNA
GGGCCTTGTACACACCGCCCGT	75	rRNA
GGCCTTGTACACACCGCCCGTC	75	rRNA
GCCTTGTACACACCGCCCGTCA	75	rRNA
CCTTGTACACACCGCCCGTCAC	75	rRNA
CTTGTACACACCGCCCGTCACG	75	rRNA
TTGTACACACCGCCCGTCACGT	75	rRNA
TGTACACACCGCCCGTCACGTC	75	rRNA
GTACACACCGCCCGTCACGTCA	75	rRNA
TACACACCGCCCGTCACGTCAT	75	rRNA
ACACACCGCCCGTCACGTCATG	75	rRNA
CACACCGCCCGTCACGTCATGA	75	rRNA
ACACCGCCCGTCACGTCATGAA	75	rRNA
CACCGCCCGTCACGTCATGAAA	75	rRNA
ACCGCCCGTCACGTCATGAAAG	75	rRNA
CCGCCCGTCACGTCATGAAAGT	75	rRNA
CGCCCGTCACGTCATGAAAGTC	75	rRNA
GCCCGTCACGTCATGAAAGTCG	75	rRNA
CCCGTCACGTCATGAAAGTCGG	75	rRNA
CCGTCACGTCATGAAAGTCGGT	75	rRNA
CGTCACGTCATGAAAGTCGGTA	75	rRNA
GTCACGTCATGAAAGTCGGTAA	75	rRNA
TCACGTCATGAAAGTCGGTAAC	75	rRNA
CACGTCATGAAAGTCGGTAACA	75	rRNA
ACGTCATGAAAGTCGGTAACAC	75	rRNA
CGTCATGAAAGTCGGTAACACC	75	rRNA
GTCATGAAAGTCGGTAACACCC	75	rRNA
TCATGAAAGTCGGTAACACCCG	75	rRNA
CATGAAAGTCGGTAACACCCGA	75	rRNA
ATGAAAGTCGGTAACACCCGAA	75	rRNA
TGAAAGTCGGTAACACCCGAAG	75	rRNA
GAAAGTCGGTAACACCCGAAGC	75	rRNA
AAAGTCGGTAACACCCGAAGCC	75	rRNA
GTCGAAGGTGGGATCGGCGATT	75	rRNA
TCGAAGGTGGGATCGGCGATTG	75	rRNA
CGAAGGTGGGATCGGCGATTGG	75	rRNA
GAAGGTGGGATCGGCGATTGGG	75	rRNA
AAGGTGGGATCGGCGATTGGGA	75	rRNA
AGGTGGGATCGGCGATTGGGAC	75	rRNA
GGTGGGATCGGCGATTGGGACG	75	rRNA
GTGGGATCGGCGATTGGGACGA	75	rRNA
TGGGATCGGCGATTGGGACGAA	75	rRNA
GGGATCGGCGATTGGGACGAAG	75	rRNA
GGATCGGCGATTGGGACGAAGT	75	rRNA
GATCGGCGATTGGGACGAAGTC	75	rRNA
ATCGGCGATTGGGACGAAGTCG	75	rRNA
TCGGCGATTGGGACGAAGTCGT	75	rRNA
CGGCGATTGGGACGAAGTCGTA	75	rRNA
GGCGATTGGGACGAAGTCGTAA	75	rRNA
GCGATTGGGACGAAGTCGTAAC	75	rRNA
CGATTGGGACGAAGTCGTAACA	75	rRNA
GATTGGGACGAAGTCGTAACAA	75	rRNA
ATTGGGACGAAGTCGTAACAAG	75	rRNA
TTGGGACGAAGTCGTAACAAGG	75	rRNA
TGGGACGAAGTCGTAACAAGGT	75	rRNA
GGGACGAAGTCGTAACAAGGTA	75	rRNA
GGACGAAGTCGTAACAAGGTAG	75	rRNA
GACGAAGTCGTAACAAGGTAGC	75	rRNA
ACGAAGTCGTAACAAGGTAGCC	75	rRNA
CGAAGTCGTAACAAGGTAGCCG	75	rRNA
GAAGTCGTAACAAGGTAGCCGT	75	rRNA
AAGTCGTAACAAGGTAGCCGTA	75	rRNA
AGTCGTAACAAGGTAGCCGTAC	75	rRNA
GTCGTAACAAGGTAGCCGTACC	75	rRNA
TCGTAACAAGGTAGCCGTACCG	75	rRNA
CGTAACAAGGTAGCCGTACCGG	75	rRNA
GTAACAAGGTAGCCGTACCGGA	75	rRNA
TAACAAGGTAGCCGTACCGGAA	75	rRNA
AACAAGGTAGCCGTACCGGAAG	75	rRNA
ACAAGGTAGCCGTACCGGAAGG	75	rRNA
CAAGGTAGCCGTACCGGAAGGT	75	rRNA
AAGGTAGCCGTACCGGAAGGTG	75	rRNA
AGGTAGCCGTACCGGAAGGTGC	75	rRNA
GGTAGCCGTACCGGAAGGTGCG	75	rRNA
GTAGCCGTACCGGAAGGTGCGG	75	rRNA
TAGCCGTACCGGAAGGTGCGGC	75	rRNA
AGCCGTACCGGAAGGTGCGGCT	75	rRNA
GCCGTACCGGAAGGTGCGGCTG	75	rRNA
CCGTACCGGAAGGTGCGGCTGG	75	rRNA
CGTACCGGAAGGTGCGGCTGGA	75	rRNA
GTACCGGAAGGTGCGGCTGGAT	75	rRNA
TACCGGAAGGTGCGGCTGGATC	75	rRNA
ACCGGAAGGTGCGGCTGGATCA	75	rRNA
CCGGAAGGTGCGGCTGGATCAC	75	rRNA
CGGAAGGTGCGGCTGGATCACC	75	rRNA
GGAAGGTGCGGCTGGATCACCT	75	rRNA
GAAGGTGCGGCTGGATCACCTC	75	rRNA
AAGGTGCGGCTGGATCACCTCC	75	rRNA
AGGTGCGGCTGGATCACCTCCT	75	rRNA
GGTGCGGCTGGATCACCTCCTT	75	rRNA
GTGCGGCTGGATCACCTCCTTT	75	rRNA
TGCGGCTGGATCACCTCCTTTC	75	rRNA
GCGGCTGGATCACCTCCTTTCT	75	rRNA
CGGCTGGATCACCTCCTTTCTA	75	rRNA
TAAGGGCGCATGGTGGATGCCT	75	rRNA
AAGGGCGCATGGTGGATGCCTT	75	rRNA
AGGGCGCATGGTGGATGCCTTG	75	rRNA
GGGCGCATGGTGGATGCCTTGG	75	rRNA
GGCGCATGGTGGATGCCTTGGC	75	rRNA
GCGCATGGTGGATGCCTTGGCA	75	rRNA
GCCGATGAAGGACGTGGGAGGC	75	rRNA
CCGATGAAGGACGTGGGAGGCT	75	rRNA
CGATGAAGGACGTGGGAGGCTG	75	rRNA
GATGAAGGACGTGGGAGGCTGC	75	rRNA
ATGAAGGACGTGGGAGGCTGCG	75	rRNA
TGAAGGACGTGGGAGGCTGCGA	75	rRNA
GAAGGACGTGGGAGGCTGCGAT	75	rRNA
AAGGACGTGGGAGGCTGCGATA	75	rRNA
AACGCGGGGAAGTGAAACATCT	75	rRNA
ACGCGGGGAAGTGAAACATCTC	75	rRNA
CGCGGGGAAGTGAAACATCTCA	75	rRNA
GCGGGGAAGTGAAACATCTCAG	75	rRNA
CGGGGAAGTGAAACATCTCAGT	75	rRNA
GGGGAAGTGAAACATCTCAGTA	75	rRNA
GGGAAGTGAAACATCTCAGTAC	75	rRNA
GGAAGTGAAACATCTCAGTACC	75	rRNA
GAAGTGAAACATCTCAGTACCC	75	rRNA
AAGTGAAACATCTCAGTACCCG	75	rRNA
AGTGAAACATCTCAGTACCCGT	75	rRNA
GTGAAACATCTCAGTACCCGTA	75	rRNA
TGAAACATCTCAGTACCCGTAG	75	rRNA
GAAACATCTCAGTACCCGTAGG	75	rRNA
AAACATCTCAGTACCCGTAGGA	75	rRNA
CCCGAGTAGCAGCGGGCCCGTG	75	rRNA
CCGAGTAGCAGCGGGCCCGTGG	75	rRNA
CGAGTAGCAGCGGGCCCGTGGA	75	rRNA
GAGTAGCAGCGGGCCCGTGGAA	75	rRNA
AGTAGCAGCGGGCCCGTGGAAT	75	rRNA
GTAGCAGCGGGCCCGTGGAATC	75	rRNA
GCCGGGACCACCCGGTAAGCCT	75	rRNA
AGTACCGTGAGGGAATGGTGAA	75	rRNA
GTACCGTGAGGGAATGGTGAAA	75	rRNA
TACCGTGAGGGAATGGTGAAAA	75	rRNA
ACCGTGAGGGAATGGTGAAAAG	75	rRNA
CCGTGAGGGAATGGTGAAAAGT	75	rRNA
CGTGAGGGAATGGTGAAAAGTA	75	rRNA
GTGAGGGAATGGTGAAAAGTAC	75	rRNA
TGAGGGAATGGTGAAAAGTACC	75	rRNA
GAGGGAATGGTGAAAAGTACCC	75	rRNA
AGGGAATGGTGAAAAGTACCCC	75	rRNA
GGGAATGGTGAAAAGTACCCCG	75	rRNA
GGAATGGTGAAAAGTACCCCGG	75	rRNA
GAATGGTGAAAAGTACCCCGGG	75	rRNA
AATGGTGAAAAGTACCCCGGGA	75	rRNA
ATGGTGAAAAGTACCCCGGGAG	75	rRNA
TGGTGAAAAGTACCCCGGGAGG	75	rRNA
GGTGAAAAGTACCCCGGGAGGG	75	rRNA
GTGAAAAGTACCCCGGGAGGGG	75	rRNA
TGAAAAGTACCCCGGGAGGGGA	75	rRNA
GAAAAGTACCCCGGGAGGGGAG	75	rRNA
AAAAGTACCCCGGGAGGGGAGT	75	rRNA
AAAGTACCCCGGGAGGGGAGTG	75	rRNA
AAGTACCCCGGGAGGGGAGTGA	75	rRNA
AGTACCCCGGGAGGGGAGTGAA	75	rRNA
GTACCCCGGGAGGGGAGTGAAA	75	rRNA
GGTGATGGCGTGCCTTTTGAAG	75	rRNA
GTGATGGCGTGCCTTTTGAAGA	75	rRNA
TGATGGCGTGCCTTTTGAAGAA	75	rRNA
GATGGCGTGCCTTTTGAAGAAT	75	rRNA
ATGGCGTGCCTTTTGAAGAATG	75	rRNA
TGGCGTGCCTTTTGAAGAATGA	75	rRNA
GGCGTGCCTTTTGAAGAATGAG	75	rRNA
GCGTGCCTTTTGAAGAATGAGC	75	rRNA
CGTGCCTTTTGAAGAATGAGCC	75	rRNA
GTGCCTTTTGAAGAATGAGCCT	75	rRNA
TGCCTTTTGAAGAATGAGCCTG	75	rRNA
GCCTTTTGAAGAATGAGCCTGC	75	rRNA
CCTTTTGAAGAATGAGCCTGCG	75	rRNA
CTTTTGAAGAATGAGCCTGCGA	75	rRNA
TTTTGAAGAATGAGCCTGCGAG	75	rRNA
TTTGAAGAATGAGCCTGCGAGT	75	rRNA
TTGAAGAATGAGCCTGCGAGTC	75	rRNA
TGAAGAATGAGCCTGCGAGTCA	75	rRNA
AGCGAAAGCGAGTCTGAATAGG	75	rRNA
GCGAAAGCGAGTCTGAATAGGG	75	rRNA
CGAAAGCGAGTCTGAATAGGGC	75	rRNA
GAAAGCGAGTCTGAATAGGGCG	75	rRNA
GTGATCTACCCATGGCCAGGGT	75	rRNA
TGATCTACCCATGGCCAGGGTG	75	rRNA
GATCTACCCATGGCCAGGGTGA	75	rRNA
ATCTACCCATGGCCAGGGTGAA	75	rRNA
TCTACCCATGGCCAGGGTGAAG	75	rRNA
CTACCCATGGCCAGGGTGAAGC	75	rRNA
TACCCATGGCCAGGGTGAAGCG	75	rRNA
ACCCATGGCCAGGGTGAAGCGC	75	rRNA
CCCATGGCCAGGGTGAAGCGCG	75	rRNA
CCATGGCCAGGGTGAAGCGCGG	75	rRNA
CATGGCCAGGGTGAAGCGCGGG	75	rRNA
ATGGCCAGGGTGAAGCGCGGGT	75	rRNA
TGGCCAGGGTGAAGCGCGGGTA	75	rRNA
GGCCAGGGTGAAGCGCGGGTAA	75	rRNA
GCCAGGGTGAAGCGCGGGTAAG	75	rRNA
CCAGGGTGAAGCGCGGGTAAGA	75	rRNA
CAGGGTGAAGCGCGGGTAAGAC	75	rRNA
AGGGTGAAGCGCGGGTAAGACC	75	rRNA
GGGTGAAGCGCGGGTAAGACCG	75	rRNA
GGTGAAGCGCGGGTAAGACCGC	75	rRNA
GTGAAGCGCGGGTAAGACCGCG	75	rRNA
TGAAGCGCGGGTAAGACCGCGT	75	rRNA
GAAGCGCGGGTAAGACCGCGTG	75	rRNA
AAGCGCGGGTAAGACCGCGTGG	75	rRNA
AGCGCGGGTAAGACCGCGTGGA	75	rRNA
GCGCGGGTAAGACCGCGTGGAG	75	rRNA
CGCGGGTAAGACCGCGTGGAGG	75	rRNA
GCGGGTAAGACCGCGTGGAGGC	75	rRNA
CGGGTAAGACCGCGTGGAGGCC	75	rRNA
GGGTAAGACCGCGTGGAGGCCC	75	rRNA
GGTAAGACCGCGTGGAGGCCCG	75	rRNA
GTAAGACCGCGTGGAGGCCCGA	75	rRNA
TAAGACCGCGTGGAGGCCCGAA	75	rRNA
AAGACCGCGTGGAGGCCCGAAC	75	rRNA
AGACCGCGTGGAGGCCCGAACC	75	rRNA
GACCGCGTGGAGGCCCGAACCC	75	rRNA
ACCGCGTGGAGGCCCGAACCCA	75	rRNA
CCGCGTGGAGGCCCGAACCCAC	75	rRNA
CGCGTGGAGGCCCGAACCCACT	75	rRNA
GCGTGGAGGCCCGAACCCACTT	75	rRNA
CGTGGAGGCCCGAACCCACTTA	75	rRNA
GTGGAGGCCCGAACCCACTTAG	75	rRNA
TGGAGGCCCGAACCCACTTAGG	75	rRNA
GGAGGCCCGAACCCACTTAGGT	75	rRNA
GAGGCCCGAACCCACTTAGGTT	75	rRNA
AGGCCCGAACCCACTTAGGTTG	75	rRNA
GGCCCGAACCCACTTAGGTTGA	75	rRNA
GCCCGAACCCACTTAGGTTGAA	75	rRNA
CCCGAACCCACTTAGGTTGAAG	75	rRNA
CCGAACCCACTTAGGTTGAAGA	75	rRNA
CGAACCCACTTAGGTTGAAGAC	75	rRNA
GAACCCACTTAGGTTGAAGACT	75	rRNA
AACCCACTTAGGTTGAAGACTG	75	rRNA
ACCCACTTAGGTTGAAGACTGA	75	rRNA
CCCACTTAGGTTGAAGACTGAG	75	rRNA
CCACTTAGGTTGAAGACTGAGG	75	rRNA
CACTTAGGTTGAAGACTGAGGG	75	rRNA
ACTTAGGTTGAAGACTGAGGGG	75	rRNA
CTTAGGTTGAAGACTGAGGGGA	75	rRNA
TTAGGTTGAAGACTGAGGGGAT	75	rRNA
TAGGTTGAAGACTGAGGGGATG	75	rRNA
AGGTTGAAGACTGAGGGGATGA	75	rRNA
GGTTGAAGACTGAGGGGATGAG	75	rRNA
TGTGGGTAGGGGTGAAAGGCCA	75	rRNA
GTGGGTAGGGGTGAAAGGCCAA	75	rRNA
TGGGTAGGGGTGAAAGGCCAAT	75	rRNA
GGGTAGGGGTGAAAGGCCAATC	75	rRNA
GGTAGGGGTGAAAGGCCAATCA	75	rRNA
GTAGGGGTGAAAGGCCAATCAA	75	rRNA
TAGGGGTGAAAGGCCAATCAAA	75	rRNA
AGGGGTGAAAGGCCAATCAAAC	75	rRNA
GGGGTGAAAGGCCAATCAAACT	75	rRNA
GGGTGAAAGGCCAATCAAACTC	75	rRNA
GGTGAAAGGCCAATCAAACTCC	75	rRNA
GTGAAAGGCCAATCAAACTCCG	75	rRNA
TGAAAGGCCAATCAAACTCCGT	75	rRNA
GAAAGGCCAATCAAACTCCGTG	75	rRNA
AAAGGCCAATCAAACTCCGTGA	75	rRNA
AAGGCCAATCAAACTCCGTGAT	75	rRNA
AGGCCAATCAAACTCCGTGATA	75	rRNA
GGCCAATCAAACTCCGTGATAG	75	rRNA
GCCAATCAAACTCCGTGATAGC	75	rRNA
CCAATCAAACTCCGTGATAGCT	75	rRNA
CAATCAAACTCCGTGATAGCTG	75	rRNA
AATCAAACTCCGTGATAGCTGG	75	rRNA
ATCAAACTCCGTGATAGCTGGT	75	rRNA
TCAAACTCCGTGATAGCTGGTT	75	rRNA
CAAACTCCGTGATAGCTGGTTC	75	rRNA
AAACTCCGTGATAGCTGGTTCT	75	rRNA
AACTCCGTGATAGCTGGTTCTC	75	rRNA
ACTCCGTGATAGCTGGTTCTCC	75	rRNA
CTCCGTGATAGCTGGTTCTCCC	75	rRNA
TCCGTGATAGCTGGTTCTCCCC	75	rRNA
CCGTGATAGCTGGTTCTCCCCG	75	rRNA
CGTGATAGCTGGTTCTCCCCGA	75	rRNA
GTGATAGCTGGTTCTCCCCGAA	75	rRNA
TGATAGCTGGTTCTCCCCGAAA	75	rRNA
GATAGCTGGTTCTCCCCGAAAT	75	rRNA
ATAGCTGGTTCTCCCCGAAATG	75	rRNA
TAGCTGGTTCTCCCCGAAATGC	75	rRNA
AGCTGGTTCTCCCCGAAATGCA	75	rRNA
GCTGGTTCTCCCCGAAATGCAT	75	rRNA
CTGGTTCTCCCCGAAATGCATT	75	rRNA
TGGTTCTCCCCGAAATGCATTT	75	rRNA
GGTTCTCCCCGAAATGCATTTA	75	rRNA
GTTCTCCCCGAAATGCATTTAG	75	rRNA
TTCTCCCCGAAATGCATTTAGG	75	rRNA
TCTCCCCGAAATGCATTTAGGT	75	rRNA
CTCCCCGAAATGCATTTAGGTG	75	rRNA
TCCCCGAAATGCATTTAGGTGC	75	rRNA
CCCCGAAATGCATTTAGGTGCA	75	rRNA
CCCGAAATGCATTTAGGTGCAG	75	rRNA
CCGAAATGCATTTAGGTGCAGC	75	rRNA
CGAAATGCATTTAGGTGCAGCG	75	rRNA
GAAATGCATTTAGGTGCAGCGT	75	rRNA
CGGAGGTAGAGCTACTGGATGG	75	rRNA
GGAGGTAGAGCTACTGGATGGC	75	rRNA
GAGGTAGAGCTACTGGATGGCC	75	rRNA
AGGTAGAGCTACTGGATGGCCG	75	rRNA
GGTAGAGCTACTGGATGGCCGA	75	rRNA
GTAGAGCTACTGGATGGCCGAT	75	rRNA
TAGAGCTACTGGATGGCCGATG	75	rRNA
AGAGCTACTGGATGGCCGATGG	75	rRNA
GAGCTACTGGATGGCCGATGGG	75	rRNA
AGCTACTGGATGGCCGATGGGC	75	rRNA
GCTACTGGATGGCCGATGGGCC	75	rRNA
AGGTTACTGACGTCAGCCAAAC	75	rRNA
GGTTACTGACGTCAGCCAAACT	75	rRNA
GTTACTGACGTCAGCCAAACTC	75	rRNA
TTACTGACGTCAGCCAAACTCC	75	rRNA
TACTGACGTCAGCCAAACTCCG	75	rRNA
ACTGACGTCAGCCAAACTCCGA	75	rRNA
CTGACGTCAGCCAAACTCCGAA	75	rRNA
TGACGTCAGCCAAACTCCGAAT	75	rRNA
GACGTCAGCCAAACTCCGAATG	75	rRNA
ACGTCAGCCAAACTCCGAATGC	75	rRNA
CGTCAGCCAAACTCCGAATGCC	75	rRNA
GTCAGCCAAACTCCGAATGCCG	75	rRNA
GGCAGTGAGACGGCGGGGGATA	75	rRNA
GCAGTGAGACGGCGGGGGATAA	75	rRNA
CAGTGAGACGGCGGGGGATAAG	75	rRNA
AGTGAGACGGCGGGGGATAAGC	75	rRNA
GTGAGACGGCGGGGGATAAGCT	75	rRNA
AGGGAAACAGCCCAGATCGCCG	75	rRNA
GGGAAACAGCCCAGATCGCCGG	75	rRNA
GGAAACAGCCCAGATCGCCGGC	75	rRNA
GAAACAGCCCAGATCGCCGGCT	75	rRNA
AAACAGCCCAGATCGCCGGCTA	75	rRNA
AACAGCCCAGATCGCCGGCTAA	75	rRNA
ACAGCCCAGATCGCCGGCTAAG	75	rRNA
CAGCCCAGATCGCCGGCTAAGG	75	rRNA
AGCCCAGATCGCCGGCTAAGGC	75	rRNA
GCCCAGATCGCCGGCTAAGGCC	75	rRNA
CCCAGATCGCCGGCTAAGGCCC	75	rRNA
CCAGATCGCCGGCTAAGGCCCC	75	rRNA
AGACAACCAGGAGGTTGGCTTA	75	rRNA
GACAACCAGGAGGTTGGCTTAG	75	rRNA
ACAACCAGGAGGTTGGCTTAGA	75	rRNA
CAACCAGGAGGTTGGCTTAGAA	75	rRNA
AACCAGGAGGTTGGCTTAGAAG	75	rRNA
ACCAGGAGGTTGGCTTAGAAGC	75	rRNA
CCAGGAGGTTGGCTTAGAAGCA	75	rRNA
CAGGAGGTTGGCTTAGAAGCAG	75	rRNA
AGGAGGTTGGCTTAGAAGCAGC	75	rRNA
GGAGGTTGGCTTAGAAGCAGCC	75	rRNA
GAGGTTGGCTTAGAAGCAGCCA	75	rRNA
CCTTGAAAGAGTGCGTAATAGC	75	rRNA
CTTGAAAGAGTGCGTAATAGCT	75	rRNA
TTGAAAGAGTGCGTAATAGCTC	75	rRNA
TGAAAGAGTGCGTAATAGCTCA	75	rRNA
GAAAGAGTGCGTAATAGCTCAC	75	rRNA
AAAGAGTGCGTAATAGCTCACT	75	rRNA
AAGAGTGCGTAATAGCTCACTG	75	rRNA
AGAGTGCGTAATAGCTCACTGG	75	rRNA
GAGTGCGTAATAGCTCACTGGT	75	rRNA
AGTGCGTAATAGCTCACTGGTC	75	rRNA
GTGCGTAATAGCTCACTGGTCA	75	rRNA
TGCGTAATAGCTCACTGGTCAA	75	rRNA
GCGTAATAGCTCACTGGTCAAG	75	rRNA
CGTAATAGCTCACTGGTCAAGT	75	rRNA
GTAATAGCTCACTGGTCAAGTG	75	rRNA
TAATAGCTCACTGGTCAAGTGA	75	rRNA
AATAGCTCACTGGTCAAGTGAT	75	rRNA
TGCGCCGATAATGTAGCGGGGC	75	rRNA
GCGCCGATAATGTAGCGGGGCT	75	rRNA
CGCCGATAATGTAGCGGGGCTC	75	rRNA
GCCGATAATGTAGCGGGGCTCA	75	rRNA
CCGATAATGTAGCGGGGCTCAA	75	rRNA
CGATAATGTAGCGGGGCTCAAG	75	rRNA
GATAATGTAGCGGGGCTCAAGC	75	rRNA
ATAATGTAGCGGGGCTCAAGCA	75	rRNA
TAATGTAGCGGGGCTCAAGCAC	75	rRNA
AATGTAGCGGGGCTCAAGCACA	75	rRNA
ATGTAGCGGGGCTCAAGCACAC	75	rRNA
TGTAGCGGGGCTCAAGCACACC	75	rRNA
GTAGCGGGGCTCAAGCACACCG	75	rRNA
TAGCGGGGCTCAAGCACACCGC	75	rRNA
AGCGGGGCTCAAGCACACCGCC	75	rRNA
GCGGGGCTCAAGCACACCGCCG	75	rRNA
CGGGGCTCAAGCACACCGCCGA	75	rRNA
GGGGCTCAAGCACACCGCCGAA	75	rRNA
GGGCTCAAGCACACCGCCGAAG	75	rRNA
GGCTCAAGCACACCGCCGAAGC	75	rRNA
GCTCAAGCACACCGCCGAAGCC	75	rRNA
CTCAAGCACACCGCCGAAGCCG	75	rRNA
TCAAGCACACCGCCGAAGCCGC	75	rRNA
CAAGCACACCGCCGAAGCCGCG	75	rRNA
AAGGCAAGTGAGAACCTTGCCC	75	rRNA
AGGCAAGTGAGAACCTTGCCCG	75	rRNA
GGCAAGTGAGAACCTTGCCCGC	75	rRNA
GCAAGTGAGAACCTTGCCCGCC	75	rRNA
CAAGTGAGAACCTTGCCCGCCG	75	rRNA
AAGACCAAGGGTTCCTGGGCCA	75	rRNA
AGACCAAGGGTTCCTGGGCCAG	75	rRNA
GACCAAGGGTTCCTGGGCCAGG	75	rRNA
ACCAAGGGTTCCTGGGCCAGGC	75	rRNA
CCAAGGGTTCCTGGGCCAGGCC	75	rRNA
CAAGGGTTCCTGGGCCAGGCCA	75	rRNA
AAGGGTTCCTGGGCCAGGCCAG	75	rRNA
AGGGTTCCTGGGCCAGGCCAGT	75	rRNA
GGGTTCCTGGGCCAGGCCAGTC	75	rRNA
GGTTCCTGGGCCAGGCCAGTCC	75	rRNA
GTTCCTGGGCCAGGCCAGTCCG	75	rRNA
TTCCTGGGCCAGGCCAGTCCGC	75	rRNA
TCCTGGGCCAGGCCAGTCCGCC	75	rRNA
CCTGGGCCAGGCCAGTCCGCCC	75	rRNA
CTGGGCCAGGCCAGTCCGCCCA	75	rRNA
TGGGCCAGGCCAGTCCGCCCAG	75	rRNA
GGGCCAGGCCAGTCCGCCCAGG	75	rRNA
GGCCAGGCCAGTCCGCCCAGGG	75	rRNA
GCCAGGCCAGTCCGCCCAGGGT	75	rRNA
CCAGGCCAGTCCGCCCAGGGTG	75	rRNA
CAGGCCAGTCCGCCCAGGGTGA	75	rRNA
AGGCCAGTCCGCCCAGGGTGAG	75	rRNA
GGCCAGTCCGCCCAGGGTGAGT	75	rRNA
GCCAGTCCGCCCAGGGTGAGTC	75	rRNA
CCAGTCCGCCCAGGGTGAGTCG	75	rRNA
CAGTCCGCCCAGGGTGAGTCGG	75	rRNA
AGTCCGCCCAGGGTGAGTCGGG	75	rRNA
GTCCGCCCAGGGTGAGTCGGGA	75	rRNA
TCCGCCCAGGGTGAGTCGGGAC	75	rRNA
CCGCCCAGGGTGAGTCGGGACC	75	rRNA
CGCCCAGGGTGAGTCGGGACCT	75	rRNA
GCCCAGGGTGAGTCGGGACCTA	75	rRNA
CCCAGGGTGAGTCGGGACCTAA	75	rRNA
CCAGGGTGAGTCGGGACCTAAG	75	rRNA
CAGGGTGAGTCGGGACCTAAGG	75	rRNA
AGGGTGAGTCGGGACCTAAGGC	75	rRNA
GGGTGAGTCGGGACCTAAGGCG	75	rRNA
GGTGAGTCGGGACCTAAGGCGA	75	rRNA
GTGAGTCGGGACCTAAGGCGAG	75	rRNA
TGAGTCGGGACCTAAGGCGAGG	75	rRNA
GAGTCGGGACCTAAGGCGAGGC	75	rRNA
AGTCGGGACCTAAGGCGAGGCC	75	rRNA
GTCGGGACCTAAGGCGAGGCCG	75	rRNA
TCGGGACCTAAGGCGAGGCCGA	75	rRNA
CGGGACCTAAGGCGAGGCCGAC	75	rRNA
GGGACCTAAGGCGAGGCCGACA	75	rRNA
GGACCTAAGGCGAGGCCGACAG	75	rRNA
GACCTAAGGCGAGGCCGACAGG	75	rRNA
ACCTAAGGCGAGGCCGACAGGC	75	rRNA
CCTAAGGCGAGGCCGACAGGCG	75	rRNA
CTAAGGCGAGGCCGACAGGCGT	75	rRNA
TAAGGCGAGGCCGACAGGCGTA	75	rRNA
AAGGCGAGGCCGACAGGCGTAG	75	rRNA
AGGCGAGGCCGACAGGCGTAGT	75	rRNA
GGCGAGGCCGACAGGCGTAGTC	75	rRNA
GCGAGGCCGACAGGCGTAGTCG	75	rRNA
CGAGGCCGACAGGCGTAGTCGA	75	rRNA
GAGGCCGACAGGCGTAGTCGAT	75	rRNA
AGGCCGACAGGCGTAGTCGATG	75	rRNA
GGCCGACAGGCGTAGTCGATGG	75	rRNA
GCCGACAGGCGTAGTCGATGGA	75	rRNA
AACGGGTTGATATTCCCGTACC	75	rRNA
ACGGGTTGATATTCCCGTACCC	75	rRNA
CGGGTTGATATTCCCGTACCCG	75	rRNA
GGGTTGATATTCCCGTACCCGT	75	rRNA
GGTTGATATTCCCGTACCCGTG	75	rRNA
AACTATGGTTAAGGAACTCGGC	75	rRNA
ACTATGGTTAAGGAACTCGGCA	75	rRNA
CTATGGTTAAGGAACTCGGCAA	75	rRNA
TATGGTTAAGGAACTCGGCAAA	75	rRNA
ATGGTTAAGGAACTCGGCAAAA	75	rRNA
TGGTTAAGGAACTCGGCAAAAT	75	rRNA
CCCCCGTAACTTCGGGAGAAGG	75	rRNA
CCCCGTAACTTCGGGAGAAGGG	75	rRNA
CCCGTAACTTCGGGAGAAGGGG	75	rRNA
CCGTAACTTCGGGAGAAGGGGG	75	rRNA
AGCGACTGTTTACTAAAAACAC	75	rRNA
GCGACTGTTTACTAAAAACACA	75	rRNA
CGACTGTTTACTAAAAACACAG	75	rRNA
GACTGTTTACTAAAAACACAGG	75	rRNA
ACTGTTTACTAAAAACACAGGT	75	rRNA
CTGTTTACTAAAAACACAGGTC	75	rRNA
TGTTTACTAAAAACACAGGTCC	75	rRNA
GTTTACTAAAAACACAGGTCCG	75	rRNA
TTTACTAAAAACACAGGTCCGT	75	rRNA
TTACTAAAAACACAGGTCCGTG	75	rRNA
TACTAAAAACACAGGTCCGTGC	75	rRNA
ACTAAAAACACAGGTCCGTGCG	75	rRNA
CTAAAAACACAGGTCCGTGCGA	75	rRNA
TAAAAACACAGGTCCGTGCGAA	75	rRNA
AAAAACACAGGTCCGTGCGAAG	75	rRNA
AAAACACAGGTCCGTGCGAAGT	75	rRNA
AAACACAGGTCCGTGCGAAGTC	75	rRNA
AACACAGGTCCGTGCGAAGTCG	75	rRNA
ACACAGGTCCGTGCGAAGTCGC	75	rRNA
CACAGGTCCGTGCGAAGTCGCA	75	rRNA
ACAGGTCCGTGCGAAGTCGCAA	75	rRNA
CAGGTCCGTGCGAAGTCGCAAG	75	rRNA
AGGTCCGTGCGAAGTCGCAAGA	75	rRNA
GGTCCGTGCGAAGTCGCAAGAC	75	rRNA
GTCCGTGCGAAGTCGCAAGACG	75	rRNA
TCCGTGCGAAGTCGCAAGACGA	75	rRNA
GTATACGGACTGACGCCTGCCC	75	rRNA
TATACGGACTGACGCCTGCCCG	75	rRNA
ATACGGACTGACGCCTGCCCGG	75	rRNA
TACGGACTGACGCCTGCCCGGT	75	rRNA
ACGGACTGACGCCTGCCCGGTG	75	rRNA
CGGACTGACGCCTGCCCGGTGC	75	rRNA
GGACTGACGCCTGCCCGGTGCT	75	rRNA
GACTGACGCCTGCCCGGTGCTG	75	rRNA
ACTGACGCCTGCCCGGTGCTGG	75	rRNA
CTGACGCCTGCCCGGTGCTGGA	75	rRNA
TGACGCCTGCCCGGTGCTGGAA	75	rRNA
GACGCCTGCCCGGTGCTGGAAG	75	rRNA
ACGCCTGCCCGGTGCTGGAAGG	75	rRNA
CGCCTGCCCGGTGCTGGAAGGT	75	rRNA
GCCTGCCCGGTGCTGGAAGGTT	75	rRNA
CCTGCCCGGTGCTGGAAGGTTA	75	rRNA
CTGCCCGGTGCTGGAAGGTTAA	75	rRNA
TGCCCGGTGCTGGAAGGTTAAG	75	rRNA
GCCCGGTGCTGGAAGGTTAAGA	75	rRNA
CCCGGTGCTGGAAGGTTAAGAG	75	rRNA
CCGGTGCTGGAAGGTTAAGAGG	75	rRNA
CGGTGCTGGAAGGTTAAGAGGA	75	rRNA
GGTGCTGGAAGGTTAAGAGGAC	75	rRNA
GTGCTGGAAGGTTAAGAGGACC	75	rRNA
GAGAATTTAAGCCCCAGTAAAC	75	rRNA
AGAATTTAAGCCCCAGTAAACG	75	rRNA
GAATTTAAGCCCCAGTAAACGG	75	rRNA
AATTTAAGCCCCAGTAAACGGC	75	rRNA
ATTTAAGCCCCAGTAAACGGCG	75	rRNA
TTTAAGCCCCAGTAAACGGCGG	75	rRNA
TTAAGCCCCAGTAAACGGCGGT	75	rRNA
TAAGCCCCAGTAAACGGCGGTG	75	rRNA
AAGCCCCAGTAAACGGCGGTGG	75	rRNA
AGCCCCAGTAAACGGCGGTGGT	75	rRNA
GCCCCAGTAAACGGCGGTGGTA	75	rRNA
CCCCAGTAAACGGCGGTGGTAA	75	rRNA
CCCAGTAAACGGCGGTGGTAAC	75	rRNA
CCAGTAAACGGCGGTGGTAACT	75	rRNA
CAGTAAACGGCGGTGGTAACTA	75	rRNA
AGTAAACGGCGGTGGTAACTAT	75	rRNA
GTAAACGGCGGTGGTAACTATA	75	rRNA
TAAACGGCGGTGGTAACTATAA	75	rRNA
AAACGGCGGTGGTAACTATAAC	75	rRNA
AACGGCGGTGGTAACTATAACC	75	rRNA
ACGGCGGTGGTAACTATAACCA	75	rRNA
CGGCGGTGGTAACTATAACCAT	75	rRNA
GGCGGTGGTAACTATAACCATC	75	rRNA
GCGGTGGTAACTATAACCATCC	75	rRNA
CGGTGGTAACTATAACCATCCT	75	rRNA
GGTGGTAACTATAACCATCCTA	75	rRNA
GTGGTAACTATAACCATCCTAA	75	rRNA
TGGTAACTATAACCATCCTAAG	75	rRNA
GGTAACTATAACCATCCTAAGG	75	rRNA
GTAACTATAACCATCCTAAGGT	75	rRNA
TAACTATAACCATCCTAAGGTA	75	rRNA
AACTATAACCATCCTAAGGTAG	75	rRNA
ACTATAACCATCCTAAGGTAGC	75	rRNA
CTATAACCATCCTAAGGTAGCG	75	rRNA
TATAACCATCCTAAGGTAGCGA	75	rRNA
ATAACCATCCTAAGGTAGCGAA	75	rRNA
TAACCATCCTAAGGTAGCGAAA	75	rRNA
AACCATCCTAAGGTAGCGAAAT	75	rRNA
ACCATCCTAAGGTAGCGAAATT	75	rRNA
CCATCCTAAGGTAGCGAAATTC	75	rRNA
CATCCTAAGGTAGCGAAATTCC	75	rRNA
ATCCTAAGGTAGCGAAATTCCT	75	rRNA
TCCTAAGGTAGCGAAATTCCTT	75	rRNA
CCTAAGGTAGCGAAATTCCTTG	75	rRNA
CTAAGGTAGCGAAATTCCTTGT	75	rRNA
TAAGGTAGCGAAATTCCTTGTC	75	rRNA
AAGGTAGCGAAATTCCTTGTCG	75	rRNA
AGGTAGCGAAATTCCTTGTCGG	75	rRNA
GGTAGCGAAATTCCTTGTCGGG	75	rRNA
GTAGCGAAATTCCTTGTCGGGT	75	rRNA
TAGCGAAATTCCTTGTCGGGTA	75	rRNA
AGCGAAATTCCTTGTCGGGTAA	75	rRNA
GCGAAATTCCTTGTCGGGTAAG	75	rRNA
CGAAATTCCTTGTCGGGTAAGT	75	rRNA
GAAATTCCTTGTCGGGTAAGTT	75	rRNA
AAATTCCTTGTCGGGTAAGTTC	75	rRNA
AATTCCTTGTCGGGTAAGTTCC	75	rRNA
ATTCCTTGTCGGGTAAGTTCCG	75	rRNA
TTCCTTGTCGGGTAAGTTCCGA	75	rRNA
TCCTTGTCGGGTAAGTTCCGAC	75	rRNA
CCTTGTCGGGTAAGTTCCGACC	75	rRNA
CTTGTCGGGTAAGTTCCGACCT	75	rRNA
TTGTCGGGTAAGTTCCGACCTG	75	rRNA
TGTCGGGTAAGTTCCGACCTGC	75	rRNA
GTCGGGTAAGTTCCGACCTGCA	75	rRNA
TCGGGTAAGTTCCGACCTGCAC	75	rRNA
CGGGTAAGTTCCGACCTGCACG	75	rRNA
GGGTAAGTTCCGACCTGCACGA	75	rRNA
GGTAAGTTCCGACCTGCACGAA	75	rRNA
GTAAGTTCCGACCTGCACGAAT	75	rRNA
TAAGTTCCGACCTGCACGAATG	75	rRNA
AAGTTCCGACCTGCACGAATGG	75	rRNA
AGTTCCGACCTGCACGAATGGC	75	rRNA
GTTCCGACCTGCACGAATGGCG	75	rRNA
TTCCGACCTGCACGAATGGCGT	75	rRNA
TCCGACCTGCACGAATGGCGTA	75	rRNA
CCGACCTGCACGAATGGCGTAA	75	rRNA
CGACCTGCACGAATGGCGTAAC	75	rRNA
GACCTGCACGAATGGCGTAACG	75	rRNA
ACCTGCACGAATGGCGTAACGA	75	rRNA
CCTGCACGAATGGCGTAACGAC	75	rRNA
CTGCACGAATGGCGTAACGACT	75	rRNA
TACGAGTAAAGATGCTCGTTAC	75	rRNA
ACGAGTAAAGATGCTCGTTACG	75	rRNA
CGAGTAAAGATGCTCGTTACGC	75	rRNA
GAGTAAAGATGCTCGTTACGCG	75	rRNA
AGTAAAGATGCTCGTTACGCGC	75	rRNA
GTAAAGATGCTCGTTACGCGCG	75	rRNA
TAAAGATGCTCGTTACGCGCGG	75	rRNA
AAAGATGCTCGTTACGCGCGGC	75	rRNA
AAGATGCTCGTTACGCGCGGCA	75	rRNA
AGATGCTCGTTACGCGCGGCAG	75	rRNA
GATGCTCGTTACGCGCGGCAGG	75	rRNA
ATGCTCGTTACGCGCGGCAGGA	75	rRNA
TGCTCGTTACGCGCGGCAGGAC	75	rRNA
GCTCGTTACGCGCGGCAGGACG	75	rRNA
CTCGTTACGCGCGGCAGGACGA	75	rRNA
TCGTTACGCGCGGCAGGACGAA	75	rRNA
CGTTACGCGCGGCAGGACGAAA	75	rRNA
GTTACGCGCGGCAGGACGAAAA	75	rRNA
TTACGCGCGGCAGGACGAAAAG	75	rRNA
TACGCGCGGCAGGACGAAAAGA	75	rRNA
ACGCGCGGCAGGACGAAAAGAC	75	rRNA
CGCGCGGCAGGACGAAAAGACC	75	rRNA
GCGCGGCAGGACGAAAAGACCC	75	rRNA
CGCGGCAGGACGAAAAGACCCC	75	rRNA
GCGGCAGGACGAAAAGACCCCG	75	rRNA
CGGCAGGACGAAAAGACCCCGG	75	rRNA
GGCAGGACGAAAAGACCCCGGG	75	rRNA
GCAGGACGAAAAGACCCCGGGA	75	rRNA
CAGGACGAAAAGACCCCGGGAC	75	rRNA
AGGACGAAAAGACCCCGGGACC	75	rRNA
GGACGAAAAGACCCCGGGACCT	75	rRNA
GACGAAAAGACCCCGGGACCTT	75	rRNA
ACGAAAAGACCCCGGGACCTTC	75	rRNA
CGAAAAGACCCCGGGACCTTCA	75	rRNA
GAAAAGACCCCGGGACCTTCAC	75	rRNA
AAAAGACCCCGGGACCTTCACT	75	rRNA
AAAGACCCCGGGACCTTCACTA	75	rRNA
AAGACCCCGGGACCTTCACTAC	75	rRNA
AGACCCCGGGACCTTCACTACA	75	rRNA
GACCCCGGGACCTTCACTACAA	75	rRNA
ACCCCGGGACCTTCACTACAAC	75	rRNA
CCCCGGGACCTTCACTACAACT	75	rRNA
CCCGGGACCTTCACTACAACTT	75	rRNA
CCGGGACCTTCACTACAACTTG	75	rRNA
CGGGACCTTCACTACAACTTGG	75	rRNA
GGGACCTTCACTACAACTTGGT	75	rRNA
GGACCTTCACTACAACTTGGTA	75	rRNA
GACCTTCACTACAACTTGGTAT	75	rRNA
ACCTTCACTACAACTTGGTATT	75	rRNA
CCTTCACTACAACTTGGTATTG	75	rRNA
TTGTGTAGGATAGGTGGGAGAC	75	rRNA
TGTGTAGGATAGGTGGGAGACT	75	rRNA
GGGTAGTTTAACTGGGGCGGTT	75	rRNA
GGTAGTTTAACTGGGGCGGTTG	75	rRNA
GTAGTTTAACTGGGGCGGTTGC	75	rRNA
TAGTTTAACTGGGGCGGTTGCC	75	rRNA
AGTTTAACTGGGGCGGTTGCCT	75	rRNA
GTTTAACTGGGGCGGTTGCCTC	75	rRNA
TTTAACTGGGGCGGTTGCCTCC	75	rRNA
GTAACGGAGGCGCCCAAAGGTT	75	rRNA
TAACGGAGGCGCCCAAAGGTTC	75	rRNA
AACGGAGGCGCCCAAAGGTTCC	75	rRNA
ACGGAGGCGCCCAAAGGTTCCC	75	rRNA
CGGAGGCGCCCAAAGGTTCCCT	75	rRNA
GGAGGCGCCCAAAGGTTCCCTC	75	rRNA
GAGGCGCCCAAAGGTTCCCTCA	75	rRNA
AGGCGCCCAAAGGTTCCCTCAA	75	rRNA
GGCGCCCAAAGGTTCCCTCAAC	75	rRNA
GCGCCCAAAGGTTCCCTCAACC	75	rRNA
CGCCCAAAGGTTCCCTCAACCT	75	rRNA
GCCCAAAGGTTCCCTCAACCTG	75	rRNA
CCCAAAGGTTCCCTCAACCTGG	75	rRNA
CCAAAGGTTCCCTCAACCTGGA	75	rRNA
CAAAGGTTCCCTCAACCTGGAC	75	rRNA
AAAGGTTCCCTCAACCTGGACG	75	rRNA
AAGGTTCCCTCAACCTGGACGG	75	rRNA
AGGTTCCCTCAACCTGGACGGC	75	rRNA
GGTTCCCTCAACCTGGACGGCA	75	rRNA
GTTCCCTCAACCTGGACGGCAA	75	rRNA
TTCCCTCAACCTGGACGGCAAT	75	rRNA
TCCCTCAACCTGGACGGCAATC	75	rRNA
CCCTCAACCTGGACGGCAATCA	75	rRNA
CCTCAACCTGGACGGCAATCAG	75	rRNA
CTCAACCTGGACGGCAATCAGG	75	rRNA
TCAACCTGGACGGCAATCAGGT	75	rRNA
CAACCTGGACGGCAATCAGGTG	75	rRNA
GAGTGGAAGGGGTGTCGCTCAA	75	rRNA
AGTGGAAGGGGTGTCGCTCAAC	75	rRNA
GTGGAAGGGGTGTCGCTCAACG	75	rRNA
TGGAAGGGGTGTCGCTCAACGG	75	rRNA
GGAAGGGGTGTCGCTCAACGGA	75	rRNA
GAAGGGGTGTCGCTCAACGGAT	75	rRNA
AAGGGGTGTCGCTCAACGGATA	75	rRNA
AGGGGTGTCGCTCAACGGATAA	75	rRNA
GGGGTGTCGCTCAACGGATAAA	75	rRNA
GGGTGTCGCTCAACGGATAAAA	75	rRNA
GGTGTCGCTCAACGGATAAAAG	75	rRNA
GTGTCGCTCAACGGATAAAAGG	75	rRNA
TGTCGCTCAACGGATAAAAGGT	75	rRNA
GTCGCTCAACGGATAAAAGGTA	75	rRNA
TCGCTCAACGGATAAAAGGTAC	75	rRNA
CGCTCAACGGATAAAAGGTACC	75	rRNA
GCTCAACGGATAAAAGGTACCC	75	rRNA
CTCAACGGATAAAAGGTACCCC	75	rRNA
TCAACGGATAAAAGGTACCCCG	75	rRNA
CAACGGATAAAAGGTACCCCGG	75	rRNA
AACGGATAAAAGGTACCCCGGG	75	rRNA
ACGGATAAAAGGTACCCCGGGG	75	rRNA
CGGATAAAAGGTACCCCGGGGA	75	rRNA
GGATAAAAGGTACCCCGGGGAT	75	rRNA
GATAAAAGGTACCCCGGGGATA	75	rRNA
ATAAAAGGTACCCCGGGGATAA	75	rRNA
TAAAAGGTACCCCGGGGATAAC	75	rRNA
AAAAGGTACCCCGGGGATAACA	75	rRNA
AAAGGTACCCCGGGGATAACAG	75	rRNA
AAGGTACCCCGGGGATAACAGG	75	rRNA
AGGTACCCCGGGGATAACAGGC	75	rRNA
GGTACCCCGGGGATAACAGGCT	75	rRNA
GTACCCCGGGGATAACAGGCTG	75	rRNA
TACCCCGGGGATAACAGGCTGA	75	rRNA
ACCCCGGGGATAACAGGCTGAT	75	rRNA
CCCCGGGGATAACAGGCTGATC	75	rRNA
CCCGGGGATAACAGGCTGATCT	75	rRNA
CCGGGGATAACAGGCTGATCTT	75	rRNA
CGGGGATAACAGGCTGATCTTC	75	rRNA
GGGGATAACAGGCTGATCTTCC	75	rRNA
GGGATAACAGGCTGATCTTCCC	75	rRNA
GGATAACAGGCTGATCTTCCCC	75	rRNA
GATAACAGGCTGATCTTCCCCA	75	rRNA
ATAACAGGCTGATCTTCCCCAA	75	rRNA
TAACAGGCTGATCTTCCCCAAG	75	rRNA
AACAGGCTGATCTTCCCCAAGA	75	rRNA
ACAGGCTGATCTTCCCCAAGAG	75	rRNA
CAGGCTGATCTTCCCCAAGAGT	75	rRNA
AGGCTGATCTTCCCCAAGAGTC	75	rRNA
GGCTGATCTTCCCCAAGAGTCC	75	rRNA
GCTGATCTTCCCCAAGAGTCCA	75	rRNA
CTGATCTTCCCCAAGAGTCCAT	75	rRNA
TGATCTTCCCCAAGAGTCCATA	75	rRNA
GATCTTCCCCAAGAGTCCATAT	75	rRNA
ATCTTCCCCAAGAGTCCATATC	75	rRNA
TCTTCCCCAAGAGTCCATATCG	75	rRNA
CTTCCCCAAGAGTCCATATCGA	75	rRNA
TTCCCCAAGAGTCCATATCGAC	75	rRNA
TCCCCAAGAGTCCATATCGACG	75	rRNA
CCCCAAGAGTCCATATCGACGG	75	rRNA
CCCAAGAGTCCATATCGACGGG	75	rRNA
CCAAGAGTCCATATCGACGGGA	75	rRNA
CAAGAGTCCATATCGACGGGAT	75	rRNA
AAGAGTCCATATCGACGGGATG	75	rRNA
AGAGTCCATATCGACGGGATGG	75	rRNA
GAGTCCATATCGACGGGATGGT	75	rRNA
AGTCCATATCGACGGGATGGTT	75	rRNA
GTCCATATCGACGGGATGGTTT	75	rRNA
TCCATATCGACGGGATGGTTTG	75	rRNA
CCATATCGACGGGATGGTTTGG	75	rRNA
CATATCGACGGGATGGTTTGGC	75	rRNA
ATATCGACGGGATGGTTTGGCA	75	rRNA
TATCGACGGGATGGTTTGGCAC	75	rRNA
ATCGACGGGATGGTTTGGCACC	75	rRNA
TCGACGGGATGGTTTGGCACCT	75	rRNA
CGACGGGATGGTTTGGCACCTC	75	rRNA
GACGGGATGGTTTGGCACCTCG	75	rRNA
ACGGGATGGTTTGGCACCTCGA	75	rRNA
CGGGATGGTTTGGCACCTCGAT	75	rRNA
GGGATGGTTTGGCACCTCGATG	75	rRNA
GGATGGTTTGGCACCTCGATGT	75	rRNA
GATGGTTTGGCACCTCGATGTC	75	rRNA
ATGGTTTGGCACCTCGATGTCG	75	rRNA
TGGTTTGGCACCTCGATGTCGG	75	rRNA
GGTTTGGCACCTCGATGTCGGC	75	rRNA
GTTTGGCACCTCGATGTCGGCT	75	rRNA
TTTGGCACCTCGATGTCGGCTC	75	rRNA
TTGGCACCTCGATGTCGGCTCG	75	rRNA
TGGCACCTCGATGTCGGCTCGT	75	rRNA
GGCACCTCGATGTCGGCTCGTC	75	rRNA
GCACCTCGATGTCGGCTCGTCG	75	rRNA
CACCTCGATGTCGGCTCGTCGC	75	rRNA
ACCTCGATGTCGGCTCGTCGCA	75	rRNA
CCTCGATGTCGGCTCGTCGCAT	75	rRNA
CTCGATGTCGGCTCGTCGCATC	75	rRNA
TCGATGTCGGCTCGTCGCATCC	75	rRNA
CGATGTCGGCTCGTCGCATCCT	75	rRNA
GATGTCGGCTCGTCGCATCCTG	75	rRNA
ATGTCGGCTCGTCGCATCCTGG	75	rRNA
TGTCGGCTCGTCGCATCCTGGG	75	rRNA
GTCGGCTCGTCGCATCCTGGGG	75	rRNA
TCGGCTCGTCGCATCCTGGGGC	75	rRNA
CGGCTCGTCGCATCCTGGGGCT	75	rRNA
GGCTCGTCGCATCCTGGGGCTG	75	rRNA
GCTCGTCGCATCCTGGGGCTGG	75	rRNA
CTCGTCGCATCCTGGGGCTGGA	75	rRNA
TCGTCGCATCCTGGGGCTGGAG	75	rRNA
CGTCGCATCCTGGGGCTGGAGC	75	rRNA
GTCGCATCCTGGGGCTGGAGCA	75	rRNA
TCGCATCCTGGGGCTGGAGCAG	75	rRNA
CGCATCCTGGGGCTGGAGCAGG	75	rRNA
GCATCCTGGGGCTGGAGCAGGT	75	rRNA
CATCCTGGGGCTGGAGCAGGTC	75	rRNA
ATCCTGGGGCTGGAGCAGGTCC	75	rRNA
TCCTGGGGCTGGAGCAGGTCCC	75	rRNA
CCTGGGGCTGGAGCAGGTCCCA	75	rRNA
CTGGGGCTGGAGCAGGTCCCAA	75	rRNA
TGGGGCTGGAGCAGGTCCCAAG	75	rRNA
GGGGCTGGAGCAGGTCCCAAGG	75	rRNA
GGGCTGGAGCAGGTCCCAAGGG	75	rRNA
GGCTGGAGCAGGTCCCAAGGGT	75	rRNA
GCTGGAGCAGGTCCCAAGGGTT	75	rRNA
CTGGAGCAGGTCCCAAGGGTTG	75	rRNA
TGGAGCAGGTCCCAAGGGTTGG	75	rRNA
GGAGCAGGTCCCAAGGGTTGGG	75	rRNA
GAGCAGGTCCCAAGGGTTGGGC	75	rRNA
AGCAGGTCCCAAGGGTTGGGCT	75	rRNA
GCAGGTCCCAAGGGTTGGGCTG	75	rRNA
CAGGTCCCAAGGGTTGGGCTGT	75	rRNA
AGGTCCCAAGGGTTGGGCTGTT	75	rRNA
GGTCCCAAGGGTTGGGCTGTTC	75	rRNA
GTCCCAAGGGTTGGGCTGTTCG	75	rRNA
TCCCAAGGGTTGGGCTGTTCGC	75	rRNA
CCCAAGGGTTGGGCTGTTCGCC	75	rRNA
CCAAGGGTTGGGCTGTTCGCCC	75	rRNA
CAAGGGTTGGGCTGTTCGCCCA	75	rRNA
AAGGGTTGGGCTGTTCGCCCAT	75	rRNA
AGGGTTGGGCTGTTCGCCCATT	75	rRNA
GGGTTGGGCTGTTCGCCCATTA	75	rRNA
GGTTGGGCTGTTCGCCCATTAA	75	rRNA
GTTGGGCTGTTCGCCCATTAAA	75	rRNA
TTGGGCTGTTCGCCCATTAAAG	75	rRNA
TGGGCTGTTCGCCCATTAAAGC	75	rRNA
GGGCTGTTCGCCCATTAAAGCG	75	rRNA
GGCTGTTCGCCCATTAAAGCGG	75	rRNA
GCTGTTCGCCCATTAAAGCGGC	75	rRNA
CTGTTCGCCCATTAAAGCGGCA	75	rRNA
TGTTCGCCCATTAAAGCGGCAC	75	rRNA
GTTCGCCCATTAAAGCGGCACG	75	rRNA
TTCGCCCATTAAAGCGGCACGC	75	rRNA
TCGCCCATTAAAGCGGCACGCG	75	rRNA
CGCCCATTAAAGCGGCACGCGA	75	rRNA
GCCCATTAAAGCGGCACGCGAG	75	rRNA
CCCATTAAAGCGGCACGCGAGC	75	rRNA
CCATTAAAGCGGCACGCGAGCT	75	rRNA
CATTAAAGCGGCACGCGAGCTG	75	rRNA
ATTAAAGCGGCACGCGAGCTGG	75	rRNA
TTAAAGCGGCACGCGAGCTGGG	75	rRNA
TAAAGCGGCACGCGAGCTGGGT	75	rRNA
AAAGCGGCACGCGAGCTGGGTT	75	rRNA
AAGCGGCACGCGAGCTGGGTTT	75	rRNA
AGCGGCACGCGAGCTGGGTTTA	75	rRNA
GCGGCACGCGAGCTGGGTTTAG	75	rRNA
CGGCACGCGAGCTGGGTTTAGA	75	rRNA
GGCACGCGAGCTGGGTTTAGAA	75	rRNA
GCACGCGAGCTGGGTTTAGAAC	75	rRNA
CACGCGAGCTGGGTTTAGAACG	75	rRNA
ACGCGAGCTGGGTTTAGAACGT	75	rRNA
CGCGAGCTGGGTTTAGAACGTC	75	rRNA
GCGAGCTGGGTTTAGAACGTCG	75	rRNA
CGAGCTGGGTTTAGAACGTCGT	75	rRNA
GAGCTGGGTTTAGAACGTCGTG	75	rRNA
AGCTGGGTTTAGAACGTCGTGA	75	rRNA
GCTGGGTTTAGAACGTCGTGAG	75	rRNA
CTGGGTTTAGAACGTCGTGAGA	75	rRNA
TGGGTTTAGAACGTCGTGAGAC	75	rRNA
GGGTTTAGAACGTCGTGAGACA	75	rRNA
GGTTTAGAACGTCGTGAGACAG	75	rRNA
GTTTAGAACGTCGTGAGACAGT	75	rRNA
TTTAGAACGTCGTGAGACAGTT	75	rRNA
TTAGAACGTCGTGAGACAGTTC	75	rRNA
TAGAACGTCGTGAGACAGTTCG	75	rRNA
AGAACGTCGTGAGACAGTTCGG	75	rRNA
GAACGTCGTGAGACAGTTCGGT	75	rRNA
AACGTCGTGAGACAGTTCGGTC	75	rRNA
ACGTCGTGAGACAGTTCGGTCT	75	rRNA
CGTCGTGAGACAGTTCGGTCTC	75	rRNA
GTCGTGAGACAGTTCGGTCTCT	75	rRNA
TCGTGAGACAGTTCGGTCTCTA	75	rRNA
CGTGAGACAGTTCGGTCTCTAT	75	rRNA
GTGAGACAGTTCGGTCTCTATC	75	rRNA
TGAGACAGTTCGGTCTCTATCC	75	rRNA
GAGACAGTTCGGTCTCTATCCG	75	rRNA
AGACAGTTCGGTCTCTATCCGC	75	rRNA
GACAGTTCGGTCTCTATCCGCC	75	rRNA
ACAGTTCGGTCTCTATCCGCCG	75	rRNA
CAGTTCGGTCTCTATCCGCCGC	75	rRNA
AGTTCGGTCTCTATCCGCCGCG	75	rRNA
GTTCGGTCTCTATCCGCCGCGC	75	rRNA
TTCGGTCTCTATCCGCCGCGCG	75	rRNA
TCGGTCTCTATCCGCCGCGCGC	75	rRNA
CGGTCTCTATCCGCCGCGCGCG	75	rRNA
GGTCTCTATCCGCCGCGCGCGT	75	rRNA
GTCTCTATCCGCCGCGCGCGTC	75	rRNA
TCTCTATCCGCCGCGCGCGTCA	75	rRNA
CTCTATCCGCCGCGCGCGTCAG	75	rRNA
TCTATCCGCCGCGCGCGTCAGA	75	rRNA
CTATCCGCCGCGCGCGTCAGAA	75	rRNA
AGTACGAGAGGACCGGGACGGA	75	rRNA
GTACGAGAGGACCGGGACGGAC	75	rRNA
TACGAGAGGACCGGGACGGACG	75	rRNA
ACGAGAGGACCGGGACGGACGA	75	rRNA
CGAGAGGACCGGGACGGACGAA	75	rRNA
GAGAGGACCGGGACGGACGAAC	75	rRNA
AGAGGACCGGGACGGACGAACC	75	rRNA
GAGGACCGGGACGGACGAACCT	75	rRNA
AGGACCGGGACGGACGAACCTC	75	rRNA
GGACCGGGACGGACGAACCTCT	75	rRNA
GACCGGGACGGACGAACCTCTG	75	rRNA
ACCGGGACGGACGAACCTCTGG	75	rRNA
CCGGGACGGACGAACCTCTGGT	75	rRNA
AGGATAACCGCTGAAAGCATCT	75	rRNA
GGATAACCGCTGAAAGCATCTA	75	rRNA
GATAACCGCTGAAAGCATCTAA	75	rRNA
ATAACCGCTGAAAGCATCTAAG	75	rRNA
TAACCGCTGAAAGCATCTAAGC	75	rRNA
AACCGCTGAAAGCATCTAAGCG	75	rRNA
ACCGCTGAAAGCATCTAAGCGG	75	rRNA
CCGCTGAAAGCATCTAAGCGGG	75	rRNA
CGCTGAAAGCATCTAAGCGGGA	75	rRNA
GCTGAAAGCATCTAAGCGGGAA	75	rRNA
CTGAAAGCATCTAAGCGGGAAA	75	rRNA
TGAAAGCATCTAAGCGGGAAAC	75	rRNA
GAAAGCATCTAAGCGGGAAACC	75	rRNA
CGGGTGGAAAAGTAGGACACCG	75	rRNA
GGGTGGAAAAGTAGGACACCGC	75	rRNA
GGTGGAAAAGTAGGACACCGCC	75	rRNA
GTGGAAAAGTAGGACACCGCCG	75	rRNA
TGGAAAAGTAGGACACCGCCGA	75	rRNA
GGAAAAGTAGGACACCGCCGAA	75	rRNA
GACCCGCTGATTAAGAGTCAGC	75	rRNA
CAGCTGCTCTACCAACTGAGCT	75	rRNA
AGCTGCTCTACCAACTGAGCTA	75	rRNA
CCGGCAAGCATCACGAGAAATG	75	rRNA
CCGAGATCACCGCGAAGTTCGA	75	rRNA
CGAGATCACCGCGAAGTTCGAC	75	rRNA
GAGATCACCGCGAAGTTCGACA	75	rRNA
AGATCACCGCGAAGTTCGACAG	75	rRNA
GATCACCGCGAAGTTCGACAGG	75	rRNA
ATCACCGCGAAGTTCGACAGGG	75	rRNA
GATGCATGAACCAGGTTTCGCG	75	rRNA
ATGCATGAACCAGGTTTCGCGG	75	rRNA
TGCATGAACCAGGTTTCGCGGG	75	rRNA
GCATGAACCAGGTTTCGCGGGC	75	rRNA
CATGAACCAGGTTTCGCGGGCA	75	rRNA
ATGAACCAGGTTTCGCGGGCAT	75	rRNA
ACCAGGTTTCGCGGGCATCTTG	75	rRNA
CCAGGTTTCGCGGGCATCTTGA	75	rRNA
CAGGTTTCGCGGGCATCTTGAC	75	rRNA
AGGTTTCGCGGGCATCTTGACT	75	rRNA
TGACGGGACTCGAACCCGCGAC	75	rRNA
CCGCCGTTGCCGATCAACCCGG	75	rRNA
CGTTGCCGATCAACCCGGCCGC	75	rRNA
ATGGCCTGCCTCAAAGGCGGGT	75	rRNA
TGGCCTGCCTCAAAGGCGGGTA	75	rRNA
GGCCTGCCTCAAAGGCGGGTAG	75	rRNA
GCCTGCCTCAAAGGCGGGTAGT	75	rRNA
CCTGCCTCAAAGGCGGGTAGTC	75	rRNA
CTGCCTCAAAGGCGGGTAGTCG	75	rRNA
TGCCTCAAAGGCGGGTAGTCGC	75	rRNA
GCCTCAAAGGCGGGTAGTCGCC	75	rRNA
CCTCAAAGGCGGGTAGTCGCCA	75	rRNA
CTCAAAGGCGGGTAGTCGCCAA	75	rRNA
TCAAAGGCGGGTAGTCGCCAAT	75	rRNA
CAAAGGCGGGTAGTCGCCAATG	75	rRNA
AAAGGCGGGTAGTCGCCAATGT	75	rRNA
AAGGCGGGTAGTCGCCAATGTG	75	rRNA
AGGCGGGTAGTCGCCAATGTGG	75	rRNA
GGCGGGTAGTCGCCAATGTGGT	75	rRNA
GCGGGTAGTCGCCAATGTGGTC	75	rRNA
CGGGTAGTCGCCAATGTGGTCG	75	rRNA
CGATCACGGCGCGGTCTGCCTG	75	rRNA
GATCACGGCGCGGTCTGCCTGG	75	rRNA
ATCACGGCGCGGTCTGCCTGGT	75	rRNA
TCACGGCGCGGTCTGCCTGGTC	75	rRNA
CACGGCGCGGTCTGCCTGGTCG	75	rRNA
ACGGCGCGGTCTGCCTGGTCGA	75	rRNA
CGGCGCGGTCTGCCTGGTCGAA	75	rRNA
GGCGCGGTCTGCCTGGTCGAAC	75	rRNA
GCGCGGTCTGCCTGGTCGAACC	75	rRNA
CGCGGTCTGCCTGGTCGAACCG	75	rRNA
GCGGTCTGCCTGGTCGAACCGG	75	rRNA
CGGTCTGCCTGGTCGAACCGGC	75	rRNA
GGTCTGCCTGGTCGAACCGGCT	75	rRNA
GTCTGCCTGGTCGAACCGGCTA	75	rRNA
TCTGCCTGGTCGAACCGGCTAC	75	rRNA
CTGCCTGGTCGAACCGGCTACC	75	rRNA
TGCCTGGTCGAACCGGCTACCG	75	rRNA
GCCTGGTCGAACCGGCTACCGG	75	rRNA
CCTGGTCGAACCGGCTACCGGG	75	rRNA
CTGGTCGAACCGGCTACCGGGA	75	rRNA
TGGTCGAACCGGCTACCGGGAT	75	rRNA
GGTCGAACCGGCTACCGGGATG	75	rRNA
GTCGAACCGGCTACCGGGATGA	75	rRNA
TCGAACCGGCTACCGGGATGAT	75	rRNA
GCACCCGAGGTCTTGCTGACCG	75	rRNA
CACCCGAGGTCTTGCTGACCGC	75	rRNA
ACCCGAGGTCTTGCTGACCGCC	75	rRNA
CCCGAGGTCTTGCTGACCGCCA	75	rRNA
ACCGCCTGCTACACCACGCCAC	75	rRNA
CCGCCTGCTACACCACGCCACC	75	rRNA
CGCCTGCTACACCACGCCACCC	75	rRNA
GCCTGCTACACCACGCCACCCT	75	rRNA
CCTGCTACACCACGCCACCCTC	75	rRNA
CTGCTACACCACGCCACCCTCG	75	rRNA
TGCTACACCACGCCACCCTCGT	75	rRNA
GCTACACCACGCCACCCTCGTC	75	rRNA
CTACACCACGCCACCCTCGTCA	75	rRNA
TACACCACGCCACCCTCGTCAT	75	rRNA
ACACCACGCCACCCTCGTCATC	75	rRNA
CACCACGCCACCCTCGTCATCA	75	rRNA
ACCACGCCACCCTCGTCATCAC	75	rRNA
CCACGCCACCCTCGTCATCACC	75	rRNA
CACGCCACCCTCGTCATCACCG	75	rRNA
ACGCCACCCTCGTCATCACCGA	75	rRNA
CGCCACCCTCGTCATCACCGAC	75	rRNA
GCCACCCTCGTCATCACCGACG	75	rRNA
CCACCCTCGTCATCACCGACGG	75	rRNA
CACCCTCGTCATCACCGACGGC	75	rRNA
ACCCTCGTCATCACCGACGGCG	75	rRNA
CCCTCGTCATCACCGACGGCGA	75	rRNA
GGGTCTGCTGCATGAATAGGTG	75	rRNA
GGTCTGCTGCATGAATAGGTGA	75	rRNA
GTCTGCTGCATGAATAGGTGAC	75	rRNA
TCTGCTGCATGAATAGGTGACA	75	rRNA
CCAGATCACCCGCCGCAAAGCT	75	rRNA
CAGATCACCCGCCGCAAAGCTA	75	rRNA
AGATCACCCGCCGCAAAGCTAA	75	rRNA
GATCACCCGCCGCAAAGCTAAA	75	rRNA
ATCACCCGCCGCAAAGCTAAAG	75	rRNA
TCACCCGCCGCAAAGCTAAAGG	75	rRNA
CACCCGCCGCAAAGCTAAAGGC	75	rRNA
ACCCGCCGCAAAGCTAAAGGCC	75	rRNA
CCCGCCGCAAAGCTAAAGGCCG	75	rRNA
CCGCCGCAAAGCTAAAGGCCGC	75	rRNA
CGCCGCAAAGCTAAAGGCCGCA	75	rRNA
GCCGCAAAGCTAAAGGCCGCAA	75	rRNA
CCGCAAAGCTAAAGGCCGCAAC	75	rRNA
TTAGCAGACAGGACCTAGGCGG	75	rRNA
GTCGCGGGTTCGAGTCCCGTCA	75	rRNA
GTCCGCCTGAAAAGCGGAAGGT	75	rRNA
TCCGCCTGAAAAGCGGAAGGTC	75	rRNA
CCGCCTGAAAAGCGGAAGGTCG	75	rRNA
GGCCCGTATCCATTCCAGACTT	75	rRNA
GCCCGTATCCATTCCAGACTTG	75	rRNA
CCCGTATCCATTCCAGACTTGA	75	rRNA
CCGTATCCATTCCAGACTTGAC	75	rRNA
CGTATCCATTCCAGACTTGACA	75	rRNA
GTATCCATTCCAGACTTGACAG	75	rRNA
TATCCATTCCAGACTTGACAGG	75	rRNA
ATCCATTCCAGACTTGACAGGT	75	rRNA
TCCATTCCAGACTTGACAGGTA	75	rRNA
CCATTCCAGACTTGACAGGTAG	75	rRNA
CATTCCAGACTTGACAGGTAGT	75	rRNA
ATTCCAGACTTGACAGGTAGTC	75	rRNA
TTCCAGACTTGACAGGTAGTCG	75	rRNA
TCCAGACTTGACAGGTAGTCGA	75	rRNA
CCAGACTTGACAGGTAGTCGAA	75	rRNA
CAGACTTGACAGGTAGTCGAAA	75	rRNA
AGACTTGACAGGTAGTCGAAAA	75	rRNA
GACTTGACAGGTAGTCGAAAAC	75	rRNA
ACTTGACAGGTAGTCGAAAACC	75	rRNA
CTTGACAGGTAGTCGAAAACCT	75	rRNA
TTGACAGGTAGTCGAAAACCTT	75	rRNA
TGACAGGTAGTCGAAAACCTTC	75	rRNA
GGGGAACGCGGCGGCCTTGAGC	75	rRNA
GGGAACGCGGCGGCCTTGAGCC	75	rRNA
GGAACGCGGCGGCCTTGAGCCG	75	rRNA
GAACGCGGCGGCCTTGAGCCGG	75	rRNA
AACGCGGCGGCCTTGAGCCGGT	75	rRNA
ACGCGGCGGCCTTGAGCCGGTT	75	rRNA
CGCGGCGGCCTTGAGCCGGTTG	75	rRNA
GCGGCGGCCTTGAGCCGGTTGA	75	rRNA
CGGCGGCCTTGAGCCGGTTGAC	75	rRNA
GGCGGCCTTGAGCCGGTTGACG	75	rRNA
GCGGCCTTGAGCCGGTTGACGA	75	rRNA
CGGCCTTGAGCCGGTTGACGAT	75	rRNA
GGCCTTGAGCCGGTTGACGATG	75	rRNA
GCCTTGAGCCGGTTGACGATGT	75	rRNA
CCTTGAGCCGGTTGACGATGTT	75	rRNA
CTTGAGCCGGTTGACGATGTTG	75	rRNA
TTGAGCCGGTTGACGATGTTGG	75	rRNA
TGAGCCGGTTGACGATGTTGGA	75	rRNA
GAGCCGGTTGACGATGTTGGAG	75	rRNA
AGCCGGTTGACGATGTTGGAGG	75	rRNA
GCCGGTTGACGATGTTGGAGGC	75	rRNA
CCGGTTGACGATGTTGGAGGCA	75	rRNA
AGCGCGTCGGTGCCGTGGGCGG	75	rRNA
GCGCGTCGGTGCCGTGGGCGGC	75	rRNA
CGCGTCGGTGCCGTGGGCGGCC	75	rRNA
GCGTCGGTGCCGTGGGCGGCCC	75	rRNA
CGTCGGTGCCGTGGGCGGCCCC	75	rRNA
GTCGGTGCCGTGGGCGGCCCCC	75	rRNA
TCGGTGCCGTGGGCGGCCCCCA	75	rRNA
CGGTGCCGTGGGCGGCCCCCAG	75	rRNA
GGTGCCGTGGGCGGCCCCCAGG	75	rRNA
GTGCCGTGGGCGGCCCCCAGGG	75	rRNA
TGCCGTGGGCGGCCCCCAGGGC	75	rRNA
GCCGTGGGCGGCCCCCAGGGCG	75	rRNA
CCGTGGGCGGCCCCCAGGGCGA	75	rRNA
CGTGGGCGGCCCCCAGGGCGAG	75	rRNA
GTGGGCGGCCCCCAGGGCGAGC	75	rRNA
TGGGCGGCCCCCAGGGCGAGCA	75	rRNA
GGGCGGCCCCCAGGGCGAGCAG	75	rRNA
GGCGGCCCCCAGGGCGAGCAGG	75	rRNA
GCGGCCCCCAGGGCGAGCAGGA	75	rRNA
CGGCCCCCAGGGCGAGCAGGAT	75	rRNA
GGCCCCCAGGGCGAGCAGGATC	75	rRNA
GCCCCCAGGGCGAGCAGGATCT	75	rRNA
AGCAGACACGCCCTAGGCGGGT	75	rRNA
GCAGACACGCCCTAGGCGGGTG	75	rRNA
GGTGTTGCCGATCGCCGCGGCG	75	rRNA
GTGTTGCCGATCGCCGCGGCGC	75	rRNA
TGTTGCCGATCGCCGCGGCGCC	75	rRNA
GTTGCCGATCGCCGCGGCGCCG	75	rRNA
TTGCCGATCGCCGCGGCGCCGA	75	rRNA
TGCCGATCGCCGCGGCGCCGAC	75	rRNA
GCCGATCGCCGCGGCGCCGACG	75	rRNA
CCGATCGCCGCGGCGCCGACGA	75	rRNA
TCATCGAGGATCGACGCTGAGT	75	rRNA
CATCGAGGATCGACGCTGAGTC	75	rRNA
ATCGAGGATCGACGCTGAGTCT	75	rRNA
TCGAGGATCGACGCTGAGTCTG	75	rRNA
CGAGGATCGACGCTGAGTCTGG	75	rRNA
GAGGATCGACGCTGAGTCTGGG	75	rRNA
AGGATCGACGCTGAGTCTGGGG	75	rRNA
GGATCGACGCTGAGTCTGGGGC	75	rRNA
GATCGACGCTGAGTCTGGGGCG	75	rRNA
ATCGACGCTGAGTCTGGGGCGA	75	rRNA
TCGACGCTGAGTCTGGGGCGAC	75	rRNA
CGACGCTGAGTCTGGGGCGACC	75	rRNA
GACGCTGAGTCTGGGGCGACCA	75	rRNA
ACGCTGAGTCTGGGGCGACCAG	75	rRNA
CGCTGAGTCTGGGGCGACCAGT	75	rRNA
GCTGAGTCTGGGGCGACCAGTT	75	rRNA
CTGAGTCTGGGGCGACCAGTTC	75	rRNA
TGAGTCTGGGGCGACCAGTTCG	75	rRNA
GAGTCTGGGGCGACCAGTTCGT	75	rRNA
AGTCTGGGGCGACCAGTTCGTG	75	rRNA
GTCTGGGGCGACCAGTTCGTGT	75	rRNA
TCTGGGGCGACCAGTTCGTGTT	75	rRNA
CCTTCACCGTCACCATCGGGGC	75	rRNA
CTTCACCGTCACCATCGGGGCC	75	rRNA
TTCACCGTCACCATCGGGGCCC	75	rRNA
GCCGTTGCCGCCGTCGCCGCCG	75	rRNA
GCCGGCGCCGCCGTTGCCGCCG	75	rRNA
AACACCGCCACGATCAGCGACC	126	Not rRNA
ACACCGCCACGATCAGCGACCA	126	Not rRNA
CACCGCCACGATCAGCGACCAC	20	Not rRNA
ACCGCCACGATCAGCGACCACA	126	Not rRNA
CCGCCACGATCAGCGACCACAA	126	Not rRNA
CGCCACGATCAGCGACCACAAA	126	Not rRNA
GCCACGATCAGCGACCACAAAT	126	Not rRNA
CCACGATCAGCGACCACAAATC	100	Not rRNA
CACGATCAGCGACCACAAATCA	126	Not rRNA
ACGATCAGCGACCACAAATCAT	126	Not rRNA
CGATCAGCGACCACAAATCATC	126	Not rRNA
GATCAGCGACCACAAATCATCA	126	Not rRNA
ATCAGCGACCACAAATCATCAG	126	Not rRNA
TCAGCGACCACAAATCATCAGA	126	Not rRNA
CAGCGACCACAAATCATCAGAA	63	Not rRNA
AGCGACCACAAATCATCAGAAA	126	Not rRNA
GCGACCACAAATCATCAGAAAT	126	Not rRNA
CGACCACAAATCATCAGAAATC	35	Not rRNA
GACCACAAATCATCAGAAATCG	126	Not rRNA
CCCAAACAGCATCAGCCAAAAC	126	Not rRNA
AACCCCGGAGGCCGTCCTCTGT	108	Not rRNA
ACCCCGGAGGCCGTCCTCTGTT	108	Not rRNA
CCCCGGAGGCCGTCCTCTGTTG	108	Not rRNA
CCCGGAGGCCGTCCTCTGTTGC	108	Not rRNA
CCGGAGGCCGTCCTCTGTTGCG	108	Not rRNA
CGGAGGCCGTCCTCTGTTGCGG	108	Not rRNA
GGAGGCCGTCCTCTGTTGCGGC	108	Not rRNA
GAGGCCGTCCTCTGTTGCGGCC	108	Not rRNA
AGGCCGTCCTCTGTTGCGGCCT	108	Not rRNA
GGCCGTCCTCTGTTGCGGCCTT	108	Not rRNA
GCCGTCCTCTGTTGCGGCCTTT	108	Not rRNA
GCGTGTCTGCTTAATGTGAATG	108	Not rRNA
GCTTAATGTGAATGGTGTTTTG	108	Not rRNA
CGGATGCCGGCTTTGAGGGCGG	57	Not rRNA
GGATGCCGGCTTTGAGGGCGGG	57	Not rRNA
GATGCCGGCTTTGAGGGCGGGT	57	Not rRNA
ATGCCGGCTTTGAGGGCGGGTA	57	Not rRNA
TGCCGGCTTTGAGGGCGGGTAG	57	Not rRNA
GCCGGCTTTGAGGGCGGGTAGA	57	Not rRNA
CCGGCTTTGAGGGCGGGTAGAG	57	Not rRNA
CGGCTTTGAGGGCGGGTAGAGC	57	Not rRNA
GGCTTTGAGGGCGGGTAGAGCG	57	Not rRNA
GCTTTGAGGGCGGGTAGAGCGG	57	Not rRNA
CTTTGAGGGCGGGTAGAGCGGC	57	Not rRNA
TTTGAGGGCGGGTAGAGCGGCG	57	Not rRNA
TTGAGGGCGGGTAGAGCGGCGG	57	Not rRNA
TGAGGGCGGGTAGAGCGGCGGG	57	Not rRNA
GAGGGCGGGTAGAGCGGCGGGT	57	Not rRNA
AGGGCGGGTAGAGCGGCGGGTA	57	Not rRNA
GGGCGGGTAGAGCGGCGGGTAT	57	Not rRNA
GGCGGGTAGAGCGGCGGGTATG	57	Not rRNA

## Sheet: Table S2
Table S2. List of conserved primers in our database for 75 mycobacterial genomes.
Forward Primer	Reverse Primer	First enzyme	Number of similair species with the first enzyme	Error	Number of different species the first enzyme	Accuracy	length	Secend enzyme	Number of different species with the secend enzyme	Accuracy	Number of similair species with the secend enzyme	Error
CGAGTGGCGAACGGGTGAGTAACACGTGGG	CCGAACCCGGAAGCTAAGCCT	Tsp45I	16	0.213333	59	0.786667	5245	BsaWI	16	1	0	0
CGAGTGGCGAACGGGTGAGTAACACGTGGG	CCGAACCCGGAAGCTAAGCCT	TseFI	16	0.213333	59	0.786667	5245	BsaWI	16	1	0	0
CGAGTGGCGAACGGGTGAGTAACACGTGGG	CCGAACCCGGAAGCTAAGCCT	NmuCI	16	0.213333	59	0.786667	5245	BsaWI	16	1	0	0
TGCTTAACACATGCAAGTCGAACG	CTGAAAGCATCTAAGCGGGAAAC	Tsp45I	18	0.24	57	0.76	5062	BsaWI	18	1	0	0
AACAGGATTAGATACCCTGGTAGTCCACGC	CCGAACCCGGAAGCTAAGCCT	RleAI	18	0.24	57	0.76	4481	DriI	12	0.666667	6	0.333333
ATCCGTGCCGTAGCTAACGCATT	CCGAACCCGGAAGCTAAGCCT	RleAI	18	0.24	57	0.76	4411	HindII	10	0.555556	8	0.444444
GCTCGTGTCGTGAGATGTTGGGTTAAGTCC	CCGAACCCGGAAGCTAAGCCT	RleAI	18	0.24	57	0.76	4194	Hpy178III	11	0.611111	7	0.388889
GCCTTGTACACACCGCCCGTCACGTCATGAAAGTCGG	CCGAACCCGGAAGCTAAGCCT	RleAI	18	0.24	57	0.76	3872	ChaI	12	0.666667	6	0.333333
ACGGGAGGCAGCAGTGGGGAATATTGCACA	CCGAACCCGGAAGCTAAGCCT	RleAI	18	0.24	57	0.76	4898	BsaWI	13	0.722222	5	0.277778
GTGCAGGTGGTGCATGGCTGTCGTCA	CCGAACCCGGAAGCTAAGCCT	RleAI	18	0.24	57	0.76	4220	DriI	11	0.611111	6	0.333333
GATGACGTCAAGTCATCATGCCCCTTATGTC	CCGAACCCGGAAGCTAAGCCT	RleAI	18	0.24	57	0.76	4074	HindII	10	0.555556	8	0.444444
CGGAGTCGCTAGTAATCGCAGATCAGCAA	CCGAACCCGGAAGCTAAGCCT	RleAI	18	0.24	57	0.76	3924	AclWI	13	0.722222	5	0.277778
GAGACTGGAATTCCTGGTGTAGCGGTGG	CCGAACCCGGAAGCTAAGCCT	RleAI	18	0.24	57	0.76	4595	DraRI	12	0.666667	6	0.333333
AAGCCTGATGCAGCGACGCCGCGTG	CCGAACCCGGAAGCTAAGCCT	RleAI	18	0.24	57	0.76	4860	MaeII	11	0.611111	7	0.388889
CTGGCTCAGGACGAACGCTGGCGGCGTGCT	CCGAACCCGGAAGCTAAGCCT	Tsp45I	20	0.266667	55	0.733333	5215	DraRI	12	0.6	8	0.4
CTGGCTCAGGACGAACGCTGGCGGCGTGCT	CCGAACCCGGAAGCTAAGCCT	TseFI	20	0.266667	55	0.733333	5215	DraRI	12	0.6	8	0.4
CTGGCTCAGGACGAACGCTGGCGGCGTGCT	CCGAACCCGGAAGCTAAGCCT	NmuCI	20	0.266667	55	0.733333	5215	DraRI	12	0.6	8	0.4
ACCGGCCAACTACGTGCCAGCAGCCGCG	CCGAACCCGGAAGCTAAGCCT	RleAI	20	0.266667	55	0.733333	4760	BsaWI	14	0.7	6	0.3
GGGAAGTGAAACATCTCAGTACCCG	CCGAACCCGGAAGCTAAGCCT	RleAI	20	0.266667	55	0.733333	3157	HindII	11	0.55	9	0.45
ACGGGAGGCAGCAGTGGGGAATATTGCACA	AGTACGAGAGGACCGGGACGGACGAACCTCT	RleAI	20	0.266667	55	0.733333	4489	KspAI	12	0.6	8	0.4
ACGGGAGGCAGCAGTGGGGAATATTGCACA	GATAACCGCTGAAAGCATCTAAGCGGGAA	RleAI	20	0.266667	55	0.733333	4570	BsaHI	13	0.65	7	0.35
CGGAGTCGCTAGTAATCGCAGATCAGCAA	TAGAACGTCGTGAGACAGTTCGGTCTCTAT	RleAI	20	0.266667	55	0.733333	3446	BseCI	14	0.7	6	0.3
GCGATTGGGACGAAGTCGTAACAAGG	GGGTAGTTTAACTGGGGCGGTTGCCTCC	CjeI	20	0.266667	55	0.733333	2947	BsaWI	12	0.6	8	0.4
CTGGCTCAGGACGAACGCTGGCGGCGTGCT	CCGAACCCGGAAGCTAAGCCT	RseI	20	0.266667	55	0.733333	5215	KspAI	10	0.5	10	0.5
CTGGCTCAGGACGAACGCTGGCGGCGTGCT	CCGAACCCGGAAGCTAAGCCT	MslI	20	0.266667	55	0.733333	5215	CauII	14	0.7	6	0.3
GGTCAACTCGGAGGAAGGTGGG	GGGTAGTTTAACTGGGGCGGTTGCCTCC	CjeI	20	0.266667	55	0.733333	3267	Hsp92I	11	0.55	9	0.45
GGTCAACTCGGAGGAAGGTGGG	CCGAACCCGGAAGCTAAGCCT	RleAI	22	0.293333	53	0.706667	4096	BseCI	13	0.590909	7	0.318182
GTGGCGAAGGCGGGTCTCTGGGCAG	CCGAACCCGGAAGCTAAGCCT	RleAI	22	0.293333	53	0.706667	4540	PauI	12	0.545455	10	0.454545
ACTGACGCTGAGGAGCGAAAG	CCGAACCCGGAAGCTAAGCCT	RleAI	22	0.293333	53	0.706667	4513	MssI	11	0.5	12	0.545455
GCGATTGGGACGAAGTCGTAACAAGG	CCGAACCCGGAAGCTAAGCCT	RleAI	22	0.293333	53	0.706667	3778	HindII	13	0.590909	9	0.409091
AAGCCTGATGCAGCGACGCCGCGTG	CCGAACCCGGAAGCTAAGCCT	Tsp45I	22	0.293333	53	0.706667	4860	BsaWI	14	0.636364	8	0.363636
AAGCCTGATGCAGCGACGCCGCGTG	CCGAACCCGGAAGCTAAGCCT	TseFI	22	0.293333	53	0.706667	4860	HindII	11	0.5	11	0.5
GCCTTGTACACACCGCCCGTCACGTCATGAAAGTCGG	CAAGAGTCCATATCGACGGGATGGTTTGGCA	RleAI	22	0.293333	53	0.706667	3276	AccB1I	17	0.772727	5	0.227273
CGGAGTCGCTAGTAATCGCAGATCAGCAA	CAAGAGTCCATATCGACGGGATGGTTTGGCA	RleAI	22	0.293333	53	0.706667	3328	MboI	15	0.681818	7	0.318182
ACGGGAGGCAGCAGTGGGGAATATTGCACA	GGGTAGTTTAACTGGGGCGGTTGCCTCC	RleAI	22	0.293333	53	0.706667	4096	SnaI	13	0.590909	9	0.409091
AACAGGATTAGATACCCTGGTAGTCCACGC	AGTACGAGAGGACCGGGACGGACGAACCTCT	RleAI	22	0.293333	53	0.706667	4072	BstMWI	17	0.772727	5	0.227273
ATCCGTGCCGTAGCTAACGCATT	GATAACCGCTGAAAGCATCTAAGCGGGAA	RleAI	22	0.293333	53	0.706667	4083	HindII	14	0.636364	8	0.363636
GTGCAGGTGGTGCATGGCTGTCGTCA	TAGAACGTCGTGAGACAGTTCGGTCTCTAT	RleAI	22	0.293333	53	0.706667	3742	MssI	12	0.545455	10	0.454545
GCTCGTGTCGTGAGATGTTGGGTTAAGTCC	TAGAACGTCGTGAGACAGTTCGGTCTCTAT	RleAI	22	0.293333	53	0.706667	3716	PauI	13	0.590909	9	0.409091
CGGAGTCGCTAGTAATCGCAGATCAGCAA	AGTACGAGAGGACCGGGACGGACGAACCTCT	RleAI	22	0.293333	53	0.706667	3515	MssI	12	0.545455	10	0.454545
ACGGGAGGCAGCAGTGGGGAATATTGCACA	TAGAACGTCGTGAGACAGTTCGGTCTCTAT	RleAI	22	0.293333	53	0.706667	4420	Eco9020I	13	0.590909	9	0.409091
GTGCAGGTGGTGCATGGCTGTCGTCA	AGTACGAGAGGACCGGGACGGACGAACCTCT	RleAI	22	0.293333	53	0.706667	3811	HindII	12	0.545455	8	0.363636
ATCCGTGCCGTAGCTAACGCATT	AGTACGAGAGGACCGGGACGGACGAACCTCT	RleAI	22	0.293333	53	0.706667	4002	MssI	14	0.636364	8	0.363636
GCTCGTGTCGTGAGATGTTGGGTTAAGTCC	GATAACCGCTGAAAGCATCTAAGCGGGAA	RleAI	22	0.293333	53	0.706667	3866	HindII	13	0.590909	9	0.409091
AAGCCTGATGCAGCGACGCCGCGTG	CCGAACCCGGAAGCTAAGCCT	NmuCI	23	0.306667	52	0.693333	4860	ChaI	12	0.521739	11	0.478261
GCCCGCGGCCTATCAGCTTGTTGGTG	CCGAACCCGGAAGCTAAGCCT	Tsp45I	24	0.32	51	0.68	5010	MboI	14	0.583333	10	0.416667
GCCCGCGGCCTATCAGCTTGTTGGTG	CCGAACCCGGAAGCTAAGCCT	TseFI	24	0.32	51	0.68	5010	MboI	14	0.583333	10	0.416667
GCCCGCGGCCTATCAGCTTGTTGGTG	CCGAACCCGGAAGCTAAGCCT	NmuCI	24	0.32	51	0.68	5010	MboI	14	0.583333	10	0.416667
ACGGGAGGCAGCAGTGGGGAATATTGCACA	CCGAACCCGGAAGCTAAGCCT	Tsp45I	25	0.333333	50	0.666667	4898	PauI	16	0.64	8	0.32
ACGGGAGGCAGCAGTGGGGAATATTGCACA	CCGAACCCGGAAGCTAAGCCT	TseFI	25	0.333333	50	0.666667	4898	PauI	16	0.64	8	0.32
ACGGGAGGCAGCAGTGGGGAATATTGCACA	CCGAACCCGGAAGCTAAGCCT	NmuCI	25	0.333333	50	0.666667	4896	PauI	16	0.64	8	0.32
CGGCCACACTGGGACTGAGATACGGCCCAG	CCGAACCCGGAAGCTAAGCCT	Tsp45I	28	0.373333	47	0.626667	4934	BsaWI	17	0.607143	11	0.392857
CGGCCACACTGGGACTGAGATACGGCCCAG	CCGAACCCGGAAGCTAAGCCT	TseFI	28	0.373333	47	0.626667	4934	BsaWI	17	0.607143	11	0.392857
CGGCCACACTGGGACTGAGATACGGCCCAG	CCGAACCCGGAAGCTAAGCCT	NmuCI	28	0.373333	47	0.626667	4934	BsaWI	17	0.607143	11	0.392857
CTGGCTCAGGACGAACGCTGGCGGCGTGCT	CCGAACCCGGAAGCTAAGCCT	SmiMI	30	0.4	45	0.6	5215	SnaI	19	0.633333	11	0.366667
GCCTTGTACACACCGCCCGTCACGTCATGAAAGTCGG	TGTCGCTCAACGGATAAAAGGTACCCCGGGGAT	RleAI	30	0.4	45	0.6	3228	HindII	20	0.666667	10	0.333333
GCCTTGTACACACCGCCCGTCACGTCATGAAAGTCGG	AGGTCCCAAGGGTTGGGCTGTTCGCCCATTA	RleAI	30	0.4	45	0.6	3343	MssI	18	0.6	12	0.4
GCCTTGTACACACCGCCCGTCACGTCATGAAAGTCGG	TAGAACGTCGTGAGACAGTTCGGTCTCTAT	RleAI	30	0.4	45	0.6	3394	SnaI	15	0.5	15	0.5
GTGCAGGTGGTGCATGGCTGTCGTCA	TAGAACGTCGTGAGACAGTTCGGTCTCTAT	Tsp45I	32	0.426667	43	0.573333	3742	BsaWI	18	0.5625	14	0.4375
GCCTTGTACACACCGCCCGTCACGTCATGAAAGTCGG	AGTACGAGAGGACCGGGACGGACGAACCTCT	RleAI	32	0.426667	43	0.573333	3463	ChaI	20	0.625	12	0.375
CTGGCTCAGGACGAACGCTGGCGGCGTGCT	AGTACGAGAGGACCGGGACGGACGAACCTCT	Tsp45I	33	0.44	42	0.56	4808	BsoBI	18	0.545455	15	0.454545
CTGGCTCAGGACGAACGCTGGCGGCGTGCT	AGTACGAGAGGACCGGGACGGACGAACCTCT	TseFI	33	0.44	42	0.56	4808	BsoBI	23	0.69697	10	0.30303
CTGGCTCAGGACGAACGCTGGCGGCGTGCT	AGTACGAGAGGACCGGGACGGACGAACCTCT	NmuCI	33	0.44	42	0.56	4808	MssI	20	0.606061	13	0.393939
GCCTTGTACACACCGCCCGTCACGTCATGAAAGTCGG	GATAACCGCTGAAAGCATCTAAGCGGGAA	RleAI	33	0.44	42	0.56	3544	PsuI	23	0.69697	10	0.30303
GCTCGTGTCGTGAGATGTTGGGTTAAGTCC	AGTACGAGAGGACCGGGACGGACGAACCTCT	RleAI	34	0.453333	41	0.546667	3785	HindII	24	0.705882	10	0.294118
AACAGGATTAGATACCCTGGTAGTCCACGC	GATAACCGCTGAAAGCATCTAAGCGGGAA	RleAI	34	0.453333	41	0.546667	4153	PauI	23	0.676471	11	0.323529
AACAGGATTAGATACCCTGGTAGTCCACGC	GGGTAGTTTAACTGGGGCGGTTGCCTCC	RleAI	36	0.48	39	0.52	3652	NspBII	25	0.694444	11	0.305556
ATCCGTGCCGTAGCTAACGCATT	CAAGAGTCCATATCGACGGGATGGTTTGGCA	RleAI	36	0.48	39	0.52	3815	TspEI	26	0.722222	10	0.277778
GTGCAGGTGGTGCATGGCTGTCGTCA	GATAACCGCTGAAAGCATCTAAGCGGGAA	RleAI	36	0.48	39	0.52	3892	MssI	25	0.694444	11	0.305556
CGGAGTCGCTAGTAATCGCAGATCAGCAA	GGGTAGTTTAACTGGGGCGGTTGCCTCC	RleAI	36	0.48	39	0.52	3095	TspEI	19	0.527778	20	0.555556
CGGAGTCGCTAGTAATCGCAGATCAGCAA	GATAACCGCTGAAAGCATCTAAGCGGGAA	RleAI	36	0.48	39	0.52	3596	PsuI	20	0.555556	16	0.444444
GCCTTGTACACACCGCCCGTCACGTCATGAAAGTCGG	GGGTAGTTTAACTGGGGCGGTTGCCTCC	RleAI	36	0.48	39	0.52	3043	PauI	25	0.694444	11	0.305556
ACGGGAGGCAGCAGTGGGGAATATTGCACA	AGGTCCCAAGGGTTGGGCTGTTCGCCCATTA	RleAI	36	0.48	39	0.52	4369	NspBII	18	0.5	18	0.5
GATGACGTCAAGTCATCATGCCCCTTATGTC	AGGTCCCAAGGGTTGGGCTGTTCGCCCATTA	RleAI	36	0.48	39	0.52	3545	TspEI	23	0.638889	16	0.444444
GATGACGTCAAGTCATCATGCCCCTTATGTC	TAGAACGTCGTGAGACAGTTCGGTCTCTAT	RleAI	36	0.48	39	0.52	3596	PsuI	26	0.722222	10	0.277778
GATGACGTCAAGTCATCATGCCCCTTATGTC	AGTACGAGAGGACCGGGACGGACGAACCTCT	RleAI	36	0.48	39	0.52	3665	MssI	20	0.555556	16	0.444444
GAAGTCGTAACAAGGTAGCCG	CTGAAAGCATCTAAGCGGGAAAC	Tsp45I	33	0.44	42	0.56	3439	NspBII	20	0.606061	13	0.393939
GAAGTCGTAACAAGGTAGCCG	CTGAAAGCATCTAAGCGGGAAAC	RleAI	36	0.48	39	0.52	3439	ChaI	27	0.75	9	0.25
GAAGTCGTAACAAGGTAGCCG	CTGAAAGCATCTAAGCGGGAAAC	MaeII	42	0.56	33	0.44	3439	NspBII	30	0.714286	12	0.285714
GAAGTCGTAACAAGGTAGCCG	GCTGGGTTTAGAACGTCGTGAGACA	Tsp45I	33	0.44	42	0.56	3274	HindII	23	0.69697	10	0.30303
GAAGTCGTAACAAGGTAGCCG	GCTGGGTTTAGAACGTCGTGAGACA	RleAI	35	0.466667	40	0.533333	3274	ChaI	20	0.571429	15	0.428571

## Sheet: Table S3
Table S3. Candidate primer sets for 75 mycobacterial genomes.
Forward primer	Reverse Primer	Genus	Count of species	Target length	Total number of species	First Enzyme	Count of different species	Count of similar species	Secend enzyme	Count of different species	Count similar species
TGCTTAACACATGCAAGTCGAACG	CTGAAAGCATCTAAGCGGGAAAC	Magenetococcus	1	5062	119	Tsp45I	57	18	BsaWI	18	0
		Mycolicibacterium	49
		Catenulispora	1
		Mycobacterium	42
		Desulfobulbus	1
		Tropheryma	1
		Mycolicibacter	6
		Marinitoga	2
		Mycobacteroides	5
		Actinomyces	2
		Acidiferrobacter	1
		Ahniella	1
		Mycolicibacillus	2
		Defluviicoccus	1
		Desulfoluna	1
		Candidatus	3
CGAGTGGCGAACGGGTGAGTAACACGTGGG	CCGAACCCGGAAGCTAAGCCT	Corynebacterium	38	5245	189	Tsp45I	59	16	BsaWI	16	0
		Mycolicibacterium	48
		Mycobacterium	42
		Mycolicibacter	6
		Mycobacteroides	5
		Dietzia	3
		Skermania	3
		Candidatus	2
		Serinicoccus	4
		Cnuibacter	3
		Jatrophihabitans	3
		Ornithinimicrobium	1
		Amycolatopsis	3
		Demequina	6
		Trueperella	2
		Jonesia	4
		Micromonospora	4
		Ahniella	4
		Pseudazoarcus	3
		Ottowia	3
		Vitreoscilla	2

## Sheet: Table S4
Table S4. The restriction profiles of nonmycobacterial genomes amplified using the selected primer set.
Genus	Acession Number	Description	Pattern	Enzyme
Mycolicibacterium	NZ_AP022612.1	NZ_AP022612.1 Mycolicibacterium confluentis strain JCM 13671 chromosome	[113, 290, 374, 410, 738, 813, 1050, 1108]	Tsp45I
Mycolicibacterium	NZ_AP022620.1	NZ_AP022620.1 Mycolicibacterium anyangense strain JCM 30275 chromosome	[146, 155, 235, 252, 692, 928, 1116, 1340]	Tsp45I
Mycolicibacterium	NZ_CP080332.1	NZ_CP080332.1 Mycolicibacterium diernhoferi strain ATCC 19340 chromosome, complete genome	[154, 191, 250, 929, 1344, 1993]	Tsp45I
Mycolicibacterium	NZ_AP022596.1	NZ_AP022596.1 Mycolicibacterium helvum strain JCM 30396 chromosome, complete genome	[156, 250, 325, 347, 382, 929, 1109, 1344]	Tsp45I
Mycolicibacterium	NZ_CP122994.1	NZ_CP122994.1 Mycolicibacterium aubagnense strain HPB1.1 chromosome, complete genome	[156, 250, 928, 1346, 2178]	Tsp45I
Mycolicibacterium	NZ_AP022616.1	NZ_AP022616.1 Mycolicibacterium phocaicum strain JCM 15301 chromosome	[156, 250, 928, 1346, 2198]	Tsp45I
Mycolicibacterium	NZ_AP022608.1	NZ_AP022608.1 Mycolicibacterium gadium strain JCM 12688 chromosome	[156, 252, 354, 381, 673, 775, 929, 1343]	Tsp45I
Mycolicibacterium	NZ_CP065373.1	NZ_CP065373.1 Mycolicibacterium mengxianglii strain Z-34 chromosome, complete genome	[156, 252, 381, 728, 930, 1109, 1346]	Tsp45I
Mycolicibacterium	NZ_AP022570.1	NZ_AP022570.1 Mycolicibacterium poriferae strain JCM 12603 chromosome, complete genome	[170, 173, 382, 406, 408, 929, 1113, 1343]	Tsp45I
Mycolicibacterium	NZ_AP022595.1	NZ_AP022595.1 Mycolicibacterium sarraceniae strain JCM 30395 chromosome, complete genome	[190, 382, 406, 473, 928, 1115, 1342]	Tsp45I
Mycolicibacterium	NZ_CP092362.2	NZ_CP092362.2 Mycolicibacterium crocinum strain JCM 16369 chromosome, complete genome	[381, 406, 642, 929, 1118, 1348]	Tsp45I
Mycolicibacterium	NZ_CP066218.1	NZ_CP066218.1 Mycolicibacterium baixiangningiae strain LJ126 chromosome, complete genome	[381, 407, 753, 927, 1117, 1344]	Tsp45I
Mycolicibacterium	NZ_AP022574.1	NZ_AP022574.1 Mycolicibacterium psychrotolerans strain JCM 13323 chromosome, complete genome	[383, 406, 629, 716, 721, 929, 1115]	Tsp45I
Mycolicibacterium	NZ_AP022579.1	NZ_AP022579.1 Mycolicibacterium boenickei strain JCM 15653 chromosome, complete genome	[73, 156, 250, 383, 424, 616, 673, 929, 1343]	Tsp45I
Mycolicibacterium	NZ_AP022565.1	NZ_AP022565.1 Mycolicibacterium alvei strain JCM 12272 chromosome, complete genome	[73, 156, 250, 424, 620, 929, 1058, 1345]	Tsp45I
Mycolicibacterium	NZ_AP022605.1	NZ_AP022605.1 Mycolicibacterium doricum strain JCM 12405 chromosome	[73, 170, 220, 291, 381, 408, 575, 644, 1048, 1053]	Tsp45I
Mycolicibacterium	NZ_LR134355.1	NZ_LR134355.1 Mycolicibacterium chitae strain NCTC10485 chromosome 1, complete sequence	[75, 139, 189, 250, 307, 373, 491, 800, 920, 1272]	Tsp45I
Mycolicibacterium	NZ_AP022591.1	NZ_AP022591.1 Mycolicibacterium celeriflavum strain JCM 18439 chromosome, complete genome	[75, 385, 406, 630, 640, 684, 929, 1115]	Tsp45I
Mycolicibacterium	NZ_AP022588.1	NZ_AP022588.1 Mycolicibacterium sediminis strain JCM 17899 chromosome, complete genome	[79, 156, 249, 929, 1266, 2267]	Tsp45I
Mycolicibacterium	NZ_AP022593.1	NZ_AP022593.1 Mycolicibacterium arabiense strain JCM 18538 chromosome, complete genome	[79, 156, 252, 929, 1268, 2211]	Tsp45I
Mycolicibacterium	NZ_CP104302.1	NZ_CP104302.1 Mycolicibacterium brumae strain ATCC 51384 chromosome, complete genome	[95, 381, 405, 420, 690, 751, 929, 1253]	Tsp45I
Mycolicibacter	NZ_AP022609.1	NZ_AP022609.1 Mycolicibacter hiberniae strain JCM 13571 chromosome	[212, 322, 422, 647, 930, 961, 1344]	Tsp45I
Mycolicibacter	NZ_AP022589.1	NZ_AP022589.1 Mycolicibacter minnesotensis strain JCM 17932 chromosome, complete genome	[113, 235, 302, 422, 633, 817, 957, 1345]	Tsp45I
Mycolicibacter	NZ_CP092430.2	NZ_CP092430.2 Mycolicibacter virginiensis strain DSM 100883 chromosome, complete genome	[113, 422, 535, 651, 817, 961, 1345]	Tsp45I
Mycobacteroides	NZ_CP010271.1	NZ_CP010271.1 Mycobacteroides saopaulense strain EPM10906 chromosome, complete genome	[95, 156, 194, 250, 327, 639, 928, 1051, 1111]	Tsp45I
Mycobacteroides	NZ_CP024633.1	NZ_CP024633.1 Mycobacteroides salmoniphilum strain DSM 43276 chromosome	[95, 113, 156, 194, 250, 326, 639, 815, 1051, 1111]	Tsp45I
Mycolicibacillus	NZ_AP022594.1	NZ_AP022594.1 Mycolicibacillus koreensis strain JCM 19956 chromosome, complete genome	[96, 268, 408, 689, 928, 1249, 1254]	Tsp45I
Mycolicibacillus	NZ_CP092365.1	NZ_CP092365.1 Mycolicibacillus parakoreensis strain DSM 45575 chromosome, complete genome	[96, 271, 408, 547, 665, 696, 930, 1253]	Tsp45I
Magnetococcus	NC_008576.1	NC_008576.1 Magnetococcus marinus MC-1, complete sequence	[363, 392, 480, 565, 1004, 1600]	Tsp45I
Ahniella	NZ_CP027860.1	NZ_CP027860.1 Ahniella affigens strain D13 chromosome, complete genome	[70, 71, 206, 242, 871, 1059, 1121, 1282]	Tsp45I
Defluviicoccus	NZ_CP053923.1	NZ_CP053923.1 Defluviicoccus vanus strain Ben 114 chromosome, complete genome	[81, 86, 112, 159, 684, 685, 1071, 1121, 1229]	Tsp45I
Catenulispora	NC_013131.1	NC_013131.1 Catenulispora acidiphila DSM 44928, complete sequence	[131, 269, 378, 407, 610, 702, 927, 1342]	Tsp45I
Mycolicibacterium	NC_004572.3	NC_004572.3 Tropheryma whipplei str. Twist, complete sequence	[113, 291, 412, 494, 557, 847, 973, 1017]	Tsp45I
Mycolicibacterium	NC_004551.1	NC_004551.1 Tropheryma whipplei TW08	[113, 291, 412, 494, 559, 847, 972, 1017]	Tsp45I
Actinomyces	NZ_CP012590.1	NZ_CP012590.1 Actinomyces sp. oral taxon 414 strain F0588 chromosome, complete genome	[107, 207, 248, 331, 629, 987, 1134, 1249]	Tsp45I
Actinomyces	NZ_CP065027.1	NZ_CP065027.1 Actinomyces trachealis strain zg-993 chromosome, complete genome	[329, 630, 646, 741, 1187, 1380]	Tsp45I
Actinomyces	NZ_CP124548.1	NZ_CP124548.1 Actinomyces israelii strain F0345 chromosome, complete genome	[121, 188, 278, 330, 373, 560, 644, 695, 833, 1098]	Tsp45I
Actinomyces	NZ_CP128646.1	NZ_CP128646.1 Actinomyces massiliensis strain F0489 chromosome, complete genome	[117, 131, 284, 333, 719, 1082, 1100, 1255]	Tsp45I
Actinomyces	NZ_LR134357.1	NZ_LR134357.1 Actinomyces israelii strain NCTC12972 chromosome 1, complete sequence	[331, 630, 683, 733, 1159, 1361]	Tsp45I
Desulfoluna	NZ_AP024488.1	NZ_AP024488.1 Desulfoluna limicola strain ASN36 chromosome, complete genome	[237, 350, 609, 629, 1378, 1613]	Tsp45I
Marinitoga	NC_016751.1	NC_016751.1 Marinitoga piezophila KA3, complete sequence	[124, 256, 276, 627, 1183, 1974]	Tsp45I
Marinitoga	NZ_CP069362.1	NZ_CP069362.1 Marinitoga aeolica strain BP5-C20A chromosome, complete genome	[124, 256, 321, 627, 861, 2247]	Tsp45I
Acidiferrobacter	NZ_CP080624.1	NZ_CP080624.1 Acidiferrobacter thiooxydans strain ZJ chromosome, complete genome	[91, 241, 610, 881, 890, 944, 1110]	Tsp45I
Acidiferrobacter	NZ_CP027663.1	NZ_CP027663.1 Acidiferrobacter sp. SPIII_3 chromosome, complete genome	[91, 241, 610, 881, 890, 1110, 1570]	Tsp45I
Candidatus	NZ_AP025225.1	NZ_AP025225.1 Candidatus Hydrogenosomobacter endosymbioticus isolate 200920 chromosome, complete genome	[501, 568, 609, 616, 651, 698, 866]	Tsp45I
Candidatus	NZ_CP097320.1	NZ_CP097320.1 Candidatus Mycobacterium methanotrophicum isolate Sulfur Cave chromosome, complete genome	[95, 599, 1251, 1364, 1493]	Tsp45I
Candidatus	NZ_CP126981.1	NZ_CP126981.1 Candidatus Mycobacterium wuenschmannii isolate wuenschmanii chromosome, complete genome	[216, 292, 415, 422, 928, 1195, 1345]	Tsp45I

## Sheet: Table S5
Table S5. Positions of the proposed primer set in the 16S and 5S regions.
ACC	16S region	5S region
AP022572.1	TGTTTGGAGAGTTTGATCCTGGCTCAGGACGAACGCTGGCGGCGTGCTTAACACATGCAAGTCGAACGGAAAGGTCTCCTCGGAGATACTCGAGTGGCGAACGGGTGAGTAACACGTGGGCGATCTGCCCTGCACTTCGGGATAAGCCTGGGAAACTGGGTCTAATACCGGATAGGACCACGGGATTCATGTCCTGTGGTGGAAAGCTTTTGCGGTGTGGGATGAGCCCGCGGCCTATCAGCTTGTTGGTGGGGTAACGGCCTACCAAGGCGACGACGGGTAGCCGGCCTGAGAGGGTGTCCGGCCACACTGGGACTGAGATACGGCCCAGACTCCTACGGGAGGCAGCAGTGGGGAATATTGCACAATGGGCGCAAGCCTGATGCAGCGACGCCGCGT…	TACGGCGGCCACAGCGACAGGGAAACGCCCGGTCCCATTCTGAAAGCATCTAAGCGGGAAACGTCAGCGCCGATGATACTGCCCAGCTCGGGTGGAAAAGTAGGACACCGCCGAA
AP022590.1	TGTTTGGAGAGTTTGATCCTGGCTCAGGACGAACGCTGGCGGCGTGCTTAACACATGCAAGTCGAACGGAAAGGCCTCTTCGGAGGTACTCGAGTGGCGAACGGGTGAGTAACACGTGGGCAATCTGCCCTGCACTTCGGGATAAGCCTGGGAAACTGGGTCTAATACCGAATAGGACCACTTGGCGCATGCCTTGTGGTGGAAAGCTTTTGCGGTGTGGGATGGGCCCGCGGCCTATCAGCTTGTTGGTGGGGTGATGGCCTACCAAGGCGACGACGGGTAGCCGGCCTGAGAGGGTGTCCGGCCACACTGGGACTGAGATACGGCCCAGACTCCTACGGGAGGCAGCAGTGGGGAATATTGCACAATGGGCGCAAGCCTGATGCAGCGACGCCGCGT…	TACGGCGGCCACAGCGACAGGGAAACGCCCGGTCCCATTCTGAAAGCATCTAAGCGGGAAACGTCAGCGCCGATGATACTGCCCATACGGGTGGAAAAGTAGGACACCGCCGAA
AP024310.1	GTTTGGAGAGTTTGATCCTGGCTCAGGACGAACGCTGGCGGCGTGCTTAACACATGCAAGTCGAACGGAAAGGCCCGCTTCGGTGGGTGCTCGAGTGGCGAACGGGTGAGTAACACGTGGGTGACCTGCCCTGCACTTCGGGATAAGCCTGGGAAACTGGGTCTAATACCGGATAGGACCGCGCCATGCATGTGGTGTGGTGGAAAGCGTGTGGTAGTGGTGTGGGATGGGCCCGCGGCCTATCAGCTTGTTGGTGGGGTGATGGCCTACCAAGGCGACGACGGGTAGCCGGCCTGAGAGGGTGTCCGGCCACACTGGGACTGAGATACGGCCCAGACTCCTACGGGAGGCAGCAGTGGGGAATATTGCACAATGGGCGCAAGCCTGATGCAGCGACGC…	ACGGCGGTCCATAGCGGCAGGGAAACGCCCGGACCCATCCTGAAAGCATCTAAGCGGGAAACGCCAGCGCCGATGATACTACCCACCCCGGGTGGAAAAGTAGGACACCGCCGAAC
CP023147.1	GTTTGGAGAGTTTGATCCTGGCTCAGGACGAACGCTGGCGGCGTGCTTAACACATGCAAGTCGAACGGAAAGGCCCCTTCGGGGGTACTCGAGTGGCGAACGGGTGAGTAACACGTGGGCAATCTGCCCTGCACTTCGGGATAAGCCTGGGAAACTGGGTCTAATACCGGATAGGACCTTTAGACGCATGTCTTTTGGTGGAAAGCTTTTGCGGTGTGGGATGGGCCCGCGGCCTATCAGCTTGTTGGTGGGGTGATGGCCTACCAAGGCGACGACGGGTAGCCGGCCTGAGAGGGTGTCCGGCCACACTGGGACTGAGATACGGCCCAGACTCCTACGGGAGGCAGCAGTGGGGAATATTGCACAATGGGCGCAAGCCTGATGCAGCGACGCCGCGTG…	ACGGCGGCCACAGCGACAGGGAAACGCCCGGTCCCATCCTGAAAGCATCTAAGCGGGAAACGTCAGCGCCGATGATACTGCCCATACGGGTGGAAAAGTAGGACACCGCCGAAC
NC_000962.3	TTTGTTTGGAGAGTTTGATCCTGGCTCAGGACGAACGCTGGCGGCGTGCTTAACACATGCAAGTCGAACGGAAAGGTCTCTTCGGAGATACTCGAGTGGCGAACGGGTGAGTAACACGTGGGTGATCTGCCCTGCACTTCGGGATAAGCCTGGGAAACTGGGTCTAATACCGGATAGGACCACGGGATGCATGTCTTGTGGTGGAAAGCGCTTTAGCGGTGTGGGATGAGCCCGCGGCCTATCAGCTTGTTGGTGGGGTGACGGCCTACCAAGGCGACGACGGGTAGCCGGCCTGAGAGGGTGTCCGGCCACACTGGGACTGAGATACGGCCCAGACTCCTACGGGAGGCAGCAGTGGGGAATATTGCACAATGGGCGCAAGCCTGATGCAGCGACGCC…	TACGGCGGCCACAGCGGCAGGGAAACGCCCGGTCCCATTCTGAAAGCATCTAAGCGGGAAACGCCAGCGCCGATGATACTGCCCCTCCGGGTGGAAAAGTAGGACACCGCCGAACA
NC_008726.1	TGTTTGGAGAGTTTGATTCTGGCTCAGGACGAACGCTGGCGGCGTGCTTAACACATGCAAGTCGAACGGAAAGGCCCTTCGGGGTACTCGAGTGGCGAACGGGTGAGTAACACGTGGGTGATCTGCCCTGCACTTTGGGATAAGCCTGGGAAACTGGGTCTAATACCGAATACACCCTTCTGGCTGCATGGTCTGGTTGGGGAAAGCTTTTGCGGTGTGGGATGGGCCCGCGGCCTATCAGCTTGTTGGTGAGGTTACGGCTCACCAAGGCGACGACGGGTAGCCGGCCTGAGAGGGTGACCGGCCACACTGGGACTGAGATACGGCCCAGACTCCTACGGGAGGCAGCAGTGGGGAATATTGCACAATGGGCGCAAGCCTGATGCAGCGACGCCGCGT…	TACGGCGGTCCATAGCGGCAGGGAAACGCCCGGTCCCATCCTGAAAGCATCTAAGCGGGAAACGCCAGCGCCGATGATACTACCCACACGGGTGGAAAAGTAGGACACCGCCGAA
NC_014814.1	GTTTGGAGAGTTTGATTCTGGCTCAGGACGAACGCTGGCGGCGTGCTTAACACATGCAAGTCGAACGGAAAGGCCCTTCGGGGTACTCGAGTGGCGAACGGGTGAGTAACACGTGGGTGATCTGCCCTGCACTTTGGGATAAGCCTGGGAAACTGGGTCTAATACCGAATAGGACCGCATGCTTCATGGTGTGTGGTGGAAAGCTTTTGCGGTGTGGGATGGGCCCGCGGCCTATCAGCTTGTTGGTGAGGTAATGGCTTACCAAGGCGACGACGGGTAGCCGGCCTGAGAGGGTGACCGGCCACACTGGGACTGAGATACGGCCCAGACTCCTACGGGAGGCAGCAGTGGGGAATATTGCACAATGGGCGCAAGCCTGATGCAGCGACGCCGCGTGAG…	ACGGCGGTAATAGCGGCAGGGAAACGCCCGGTCCCATCCTGAAAGCATCTAAGCGGGAAACACCAGCGCCGATGATACTACCCACACGGGTGGAAAAGTAGGACACCGCCGAAC
NC_015576.1	GTTTGGAGAGTTTGATCCTGGCTCAGGACGAACGCTGGCGGCGTGCTTAACACATGCAAGTCGAACGGAAAGGCCCTTTCGGGGGTACTCGAGTGGCGAACGGGTGAGTAACACGTGGGTGATCTGCCCTGCACTCTGGGATAAGCCTGGGAAACTGGGTCTAATACCGGATAGGACCATGGGATGCATGTTCTGTGGTGGAAAGCTTTTGCGGTGTGGGATGGGCCCGCGGCCTATCAGCTTGTTGGTGGGGTGATGGCCTACCAAGGCGACGACGGGTAGCCGGCCTGAGAGGGTGTCCGGCCACACTGGGACTGAGATACGGCCCAGACTCCTACGGGAGGCAGCAGTGGGGAATATTGCACAATGGGCGCAAGCCTGATGCAGCGACGCCGCGTG…	ACGGCGGACATAGCGACAGGGAAACGCCCGGTCCCATCCTGAAAGCATCTAAGCGGGAAACGTCAGCGCCGATGATACTGCCCAACCGGGTGGAAAAGTAGGACACCGCCGAAC
NC_022663.1	TGTTTGGAGAGTTTGATCCTGGCTCAGGACGAACGCTGGCGGCGTGCTTAACACATGCAAGTCGAACGGAAAGGTCTCTTCGGAGACACTCGAGTGGCGAACGGGTGAGTAACACGTGGGCAATCTGCCCTGCACACCGGGATAAGCCTGGGAAACTGGGTCTAATACCGGATAGGACCACTTGGCGCATGCCTTGTGGTGGAAAGCTTTTGCGGTGTGGGATGGGCCCGCGGCCTATCAGCTTGTTGGTGGGGTGACGGCCTACCAAGGCGACGACGGGTAGCCGGCCTGAGAGGGTGTCCGGCCACACTGGGACTGAGATACGGCCCAGACTCCTACGGGAGGCAGCAGTGGGGAATATTGCACAATGGGCGCAAGCCTGATGCAGCGACGCCGCGT…	TACGGCGGCCACAGCGACAGGGAAACGCCCGGTCCCATCCTGAAAGCATCTAAGCGGGAAACGTCAGCGCCGATGATACTGCCCTTCTCGGGTGGAAAAGTAGGACACCGCCGAA
NZ_AP018164.1	TGTTTGGAGAGTTTGATCCTGGCTCAGGACGAACGCTGGCGGCGTGCTTAACACATGCAAGTCGAACGGAAAGGCCCCTTCGGGGGTACTCGAGTGGCGAACGGGTGAGTAACACGTGGGTAATCTGCCCTGCACTTCGGGATAAGCCTGGGAAACTGGGTCTAATACCGGATAGGACCACTTAGCGCATGCTTTGTGGTGGAAAGCTTTTGCGGTGTGGGATGGGCCCGCGGCCTATCAGCTTGTTGGTGGGGTGACGGCCTACCAAGGCGACGACGGGTAGCCGGCCTGAGAGGGTGTCCGGCCACACTGGGACTGAGATACGGCCCAGACTCCTACGGGAGGCAGCAGTGGGGAATATTGCACAATGGGCGCAAGCCTGATGCAGCGACGCCGCGT…	TACGGCGGCCACAGCGACAGGGAAACGCCCGGTCCCATCCTGAAAGCATCTAAGCGGGAAACGTCAGCGCCAATGATACTGCCCACTCGGGTGGAAAAGTCGGACACCGCCGAA
NZ_AP018165.1	GTTTGGAGAGTTTGATCCTGGCTCAGGACGAACGCTGGCGGCGTGCTTAACACATGCAAGTCGAACGGAAAGGCCCTTCGGGGTACTCGAGTGGCGAACGGGTGAGTAACACGTGGGTGATCTGCCCTGCACTCTGGGATAAGCCTGGGAAACTGGGTCTAATACCGGATAGGACCACACACTTCATGGTGAGTGGTGCAAAGCTTTTGCGGTGTGGGATGAGCCCGCGGCCTATCAGCTTGTTGGTGGGGTAATGGCCCACCAAGGCGACGACGGGTAGCCGGCCTGAGAGGGTGACCGGCCACACTGGGACTGAGATACGGCCCAGACTCCTACGGGAGGCAGCAGTGGGGAATATTGCACAATGGGCGCAAGCCTGATGCAGCGACGCCGCGTGAG…	ACGGCGGCCACAGCGAGAGGGAAACGCCCGGTCCCATCCTGAAAGCATCTAAGCGGGAAACCTCAGCGCCGATGGTACTGTTCTTAACACGGAACGGAAGAGTAGGACACCGCCGAAC
NZ_AP018162.1	TGTTTGGAGAGTTTGATCCTGGCTCAGGACGAACGCTGGCGGCGTGCTTAACACATGCAAGTCGAACGGAAAGGCCCTTTCGGGGGTACTCGAGTGGCGAACGGGTGAGTAACACGTGGGTGATCTGCCCTGCACTCTGGGATAAGCCTGGGAAACTGGGTCTAATACCGGATAGGACCATGGGATGCATGTTCTGTGGTGGAAAGCTTTGCGGTGTGGGATGGGCCCGCGGCCTATCAGCTTGTTGGTGGGGTGATGGCCTACCAAGGCGACGACGGGTAGCCGGCCTGAGAGGGTGTCCGGCCACACTGGGACTGAGATACGGCCCAGACTCCTACGGGAGGCAGCAGTGGGGAATATTGCACAATGGGCGCAAGCCTGATGCAGCGACGCCGCGTG…	TACGGCGGACATAGCGACAGGGAAACGCCCGGTCCCATCCTGAAAGCATCTAAGCGGGAAACGTCAGCGCCGATGATACTGCCCAACCGGGTGGAAAAGTAGGACACCGCCGAA
NZ_AP022567.1	TGTTTGGAGAGTTTGATCCTGGCTCAGGACGAACGCTGGCGGCGTGCTTAACACATGCAAGTCGAACGGAAAGGCCCTTCGGGGTGCTCGAGTGGCGAACGGGTGAGTAACACGTGGGTGATCTGCCCTGCACTTTGGGATAAGCCTGGGAAACTGGGTCTAATACCGAATAGGACTCGGACTGCATGGTCTGGGGTGGAAAGCTTTGCGGTGTGGGATGGCCCGCGGCCTATCAGCTTGTTGGTGGGGTGATGGCCTACCAAGGCGACGACGGGTAGCCGGCCTGAGAGGGTGACCGGCCACACTGGGACTGAGATACGGCCCAGACTCCTACGGGAGGCAGCAGTGGGGAATATTGCACAATGGGCGCAAGCCTGATGCAGCGACGCCGCGTGAGGG…	TACGGCGGTAATAGCGGCAGGGAAACGCCCGGACCCATCCTGAAAGCATCTAAGCGGGAAACACCAGCGCCGATGATACTACCCACACGGGTGGAAAAGTAGGACACCGCCGAA
NZ_AP022568.1	GTTTGGAGAGTTTGATCCTGGCTCAGGACGAACGCTGGCGGCGTGCTTAACACATGCAAGTCGAACGGAAAGGCCCCTTCGGGGGTACTCGAGTGGCGAACGGGTGAGTAACACGTGGGTAATCTGCCCTGCACTTCGGGATAAGCCTGGGAAACTGGGTCTAATACCGGATAGGACCACTTGGCGCATGCCTTGTGGTGGAAAGCTTTTGCGGTGTGGGATGGGCCCGCGGCCTATCAGCTTGTTGGTGGGGTGACGGCCTACCAAGGCGACGACGGGTAGCCGGCCTGAGAGGGTGTCCGGCCACACTGGGACTGAGATACGGCCCAGACTCCTACGGGAGGCAGCAGTGGGGAATATTGCACAATGGGCGCAAGCCTGATGCAGCGACGCCGCGTG…	ACGGCGGCCACAGCGACAGGGAAACGCCCGGTCCCATTCTGAAAGCATCTAAGCGGGAAACGTCAGCGCCAATGATACTGCCCTTTGGGTGGAAAAGTAGGACACCGCCGAAC
NZ_AP022569.1	GTTTGGAGAGTTTGATCCTGGCTCAGGACGAACGCTGGCGGCGTGCTTAACACATGCAAGTCGAACGGAAAGGCCCTTTCGGGGGTACTCGAGTGGCGAACGGGTGAGTAACACGTGGGTGATCTGCCCTGCACTTTGGGATAAGCCTGGGAAACTGGGTCTAATACCGGATAGGACTACGGACTGCATGGTCTGTGGTGGAAAGCTTGTTGCGGTGTGGGATGGGCCCGCGGCCTATCAGCTTGTTGGTGGGGTGATGGCCTACCAAGGCGACGACGGGTAGCCGGCCTGAGAGGGTGTCCGGCCACACTGGGACTGAGATACGGCCCAGACTCCTACGGGAGGCAGCAGTGGGGAATATTGCACAATGGGCGCAAGCCTGATGCAGCGACGCCGCGT…	ACGGCGGTCATAGCGACAGGGAAACGCCCGGACCCATCCTGAAAGCATCTAAGCGGGAAACGCCAGCGCCGATGATACTACCCACCCGGGTGGAAAAGTAGGACACCGCCGAAC
NZ_AP022573.1	TGTTTGGAGAGTTTGATCCTGGCTCAGGACGAACGCTGGCGGCGTGCTTAACACATGCAAGTCGAACGGAAAGGTCTCTTCGGAGATACTCGAGTGGCGAACGGGTGAGTAACACGTGGGCAATCTGCCCTGCACTTCGGGATAAGCCTGGGAAACTGGGTCTAATACCGGATAGGACCTTTAGGCGCATGCCTTTTGGTGGAAAGCTTTTGCGGTGTGGGATGGGCCCGCGGCCTATCAGCTTGTTGGTGGGGTGATGGCCTACCAAGGCGACGACGGGTAGCCGGCCTGAGAGGGTGTCCGGCCACACTGGGACTGAGATACGGCCCAGACTCCTACGGGAGGCAGCAGTGGGGAATATTGCACAATGGGCGCAAGCCTGATGCAGCGACGCCGCGT…	TACGGCGGCCACAGCGACAGGGAAACGCCCGGTCCCATTCTGAAAGCATCTAAGCGGGAAACGTCAGCGCCGATGATACTGCCCTATCGGGTGGAAAAGTAGGACACCGCCGAA
NZ_AP022575.1	GTTTGGAGAGTTTGATCCTGGCTCAGGACGAACGCTGGCGGCGTGCTTAACACATGCAAGTCGAACGGAAAGGTCTCTTCGGAGACACTCGAGTGGCGAACGGGTGAGTAACACGTGGGTGATCTGCCCTGCACACCGGGATAAGCCTGGGAAACTGGGTCTAATACCGGATAGGACCACGGGATGCATGTCTTGTGGTGGAAAGCTTTTGCGGTGTGGGATGAGCCCGCGGCCTATCAGCTTGTTGGTGGGGTGATGGCCTACCAAGGCGACGACGGGTAGCCGGCCTGAGAGGGTGTCCGGCCACACTGGGACTGAGATACGGCCCAGACTCCTACGGGAGGCAGCAGTGGGGAATATTGCACAATGGGCGCAAGCCTGATGCAGCGACGCCGCGTG…	ACGGCGGCCATAGCGACAGGGAAACGCCCGGTCCCATCCTGAAAGCATCTAAGCGGGAAACGTCAGCGCCGATGATACTGCCCAATCCGGGTGGAAAAGTAGGACACCGCCGAAC
NZ_AP022576.1	GTTTGGAGAGTTTGATCCTGGCTCAGGACGAACGCTGGCGGCGTGCTTAACACATGCAAGTCGAACGGAAAGGCCCCTTCGGGGGTACTCGAGTGGCGAACGGGTGAGTAACACGTGGGTAATCTGCCCTGCACTTCGGGATAAGCCTGGGAAACTGGGTCTAATACCGGATATGACCACGAGACGCATGTCTTGTGGTGGAAAGCTTTTGCGGTGTGGGATGGGCCCGCGGCCTATCAGCTTGTTGGTGGGGTGATGGCCTACCAAGGCGACGACGGGTAGCCGGCCTGAGAGGGTGTCCGGCCACACTGGGACTGAGATACGGCCCAGACTCCTACGGGAGGCAGCAGTGGGGAATATTGCACAATGGGCGCAAGCCTGATGCAGCGACGCCGCGTG…	ACGGCGGCCACAGCGACAGGGAAACGCCCGGTCCCATTCTGAAAGCATCTAAGCGGGAAACGTCAGCGCCAATGATACTGCCCGATCGGGTGGAAAAGTAGGACACCGCCGAAC
NZ_AP022581.1	GTTTGGAGAGTTTGATCCTGGCTCAGGACGAACGCTGGCGGCGTGCTTAACACATGCAAGTCGAACGGAAAGGTCTCTTCGGAGATACTCGAGTGGCGAACGGGTGAGTAACACGTGGGTGATCTGCCCTGCACTTCGGGATAAGCCTGGGAAACTGGGTCTAATACCGGATAGGACCATGAGATTCATGTCTTGTGGTGGAAAGCTTTTGCGGTGTGGGATGAGCCCGCGGCCTATCAGCTTGTTGGTGGGGTGACGGCCTACCAAGGCGACGACGGGTAGCCGGCCTGAGAGGGTGTCCGGCCACACTGGGACTGAGATACGGCCCAGACTCCTACGGGAGGCAGCAGTGGGGAATATTGCACAATGGGCGCAAGCCTGATGCAGCGACGCCGCGTG…	ACGGCGGCCACAGCGACAGGGAAACGCCCGGTCCCATCCTGAAAGCATCTAAGCGGGAAACGTCAGCGCCAATGATACTGCCCAATCCGGGTGGAAAAGTAGGACACCGCCGAAC
NZ_AP022582.1	TGTTTGGAGAGTTTGATCCTGGCTCAGGACGAACGCTGGCGGCGTGCTTAACACATGCAAGTCGAACGGAAAGGCCCCTTCGGGGGTACTCGAGTGGCGAACGGGTGAGTAACACGTGGGCAATCTGCCCTGCACTTCGGGATAAGCCTGGGAAACTGGGTCTAATACCGAATAGGACCACTTGGCGCATGCCTTGTGGTGGAAAGCTTTTGCGGTGTGGGATGGGCCCGCGGCCTATCAGCTTGTTGGTGGGGTGATGGCCTACCAAGGCGACGACGGGTAGCCGGCCTGAGAGGGTGTCCGGCCACACTGGGACTGAGATACGGCCCAGACTCCTACGGGAGGCAGCAGTGGGGAATATTGCACAATGGGCGCAAGCCTGATGCAGCGACGCCGCGT…	TACGGCGGCCACAGCGACAGGGAAACGCCCGGTCCCATTCTGAAAGCATCTAAGCGGGAAACGTCAGCGCCGATGATACTGCCCATCCGGGTGGAAAAGTAGGACACCGCCGAA
NZ_AP022583.1	GTTTGGAGAGTTTGATCCTGGCTCAGGACGAACGCTGGCGGCGTGCTTAACACATGCAAGTCGAACGGAAAGGCCCCTTTCGGGGGGTGCTCGAGTGGCGAACGGGTGAGTAACACGTGGGTGATCTGCCCTGCACTTTGGGATAAGCCTGGGAAACTGGGTCTAATACCGGATAGGACCATTCCATGCATGTGGGGTGGTGGAAAGCGTTTTGTAGCGGTGTGGGATGGGCCCGCGGCCTATCAGCTTGTTGGTGGGGTGATGGCCTACCAAGGCGACGACGGGTAGCCGGCCTGAGAGGGTGTCCGGCCACACTGGGACTGAGATACGGCCCAGACTCCTACGGGAGGCAGCAGTGGGGAATATTGCACAATGGGCGCAAGCCTGATGCAGCGACGC…	ACGGCGGTCCATAGCGGCAGGGAAACGCCCGGACCCATCCTGAAAGCATCTAAGCGGGAAACGCCAGCGCCGATGATACTACCCACCCCGGGTGGAAAAGTAGGACACCGCCGAAC
NZ_AP022586.1	GTTTGGAGAGTTTGATCCTGGCTCAGGACGAACGCTGGCGGCGTGCTTAACACATGCAAGTCGAACGGAAAGGCCCTTCGGGGTACTCGAGTGGCGAACGGGTGAGTAACACGTGGGTGATCTGCCCTGCACTTTGGGATAAGCCTGGGAAACTGGGTCTAATACCGAATATACCTCTTGGATTGCATGATTCTTGGGGGAAAGCTTTTGCGGTGTGGGATGGGCCCGCGGCCTATCAGCTTGTTGGTGGGGTGATGGCCTACCAAGGCGACGACGGGTAGCCGGCCTGAGAGGGTGACCGGCCACACTGGGACTGAGATACGGCCCAGACTCCTACGGGAGGCAGCAGTGGGGAATATTGCACAATGGGCGCAAGCCTGATGCAGCGACGCCGCGTGG…	ACGGCGGTCCATAGCGGCAGGGAAACGCCCGGTCCCATCCTGAAAGCATCTAAGCGGGAAACGCCAGCGCCGATGATACTACCCAACACGGGTGGAAAAGTAGGACACCGCCGAAC
NZ_AP022587.1	GTTTGGAGAGTTTGATCCTGGCTCAGGACGAACGCTGGCGGCGTGCTTAACACATGCAAGTCGAACGGAAAGGCCCCTTCGGGGGTACTCGAGTGGCGAACGGGTGAGTAACACGTGGGTAATCTGCCCTGCACTTCGGGATAAGCCTGGGAAACTGGGTCTAATACCGGATATGACCACGAGGCGCATGCCTTGTGGTGGAAAGCTTTTGCGGTGTGGGATGGGCCCGCGGCCTATCAGCTTGTTGGTGGGGTGATGGCCTACCAAGGCGACGACGGGTAGCCGGCCTGAGAGGGTGTCCGGCCACACTGGGACTGAGATACGGCCCAGACTCCTACGGGAGGCAGCAGTGGGGAATATTGCACAATGGGCGCAAGCCTGATGCAGCGACGCCGCGTG…	ACGGCGGCCACAGCGACAGGGAAACGCCCGGTCCCATTCTGAAAGCATCTAAGCGGGAAACGTCAGCGCCAATGATACTGCCCTATCGGGTGGAAAAGTAGGACACCGCCGAAC
NZ_AP022606.1	GTTTGGAGAGTTTGATCCTGGCTCAGGACGAACGCTGGCGGCGTGCTTAACACATGCAAGTCGAACGGAAAGGTTCTTTCGGGAACACTCGAGTGGCGAACGGGTGAGTAACACGTGGGTGATCTGCCCTGCACTTCGGGATAAGCTTGGGAAACTGGGTCTAATACCGGATAGGACCACATGCTGCATGGTGTGTGGTGGAAAGCTTTTTTGCGGTGTGGGATGGGCCCGCGGCCTATCAGCTTGTTGGTGGGGTGATGGCCTACCAAGGCGACGACGGGTAGCCGGCCTGAGAGGGTGTCCGGCCACACTGGGACTGAGATACGGCCCAGACTCCTACGGGAGGCAGCAGTGGGGAATATTGCACAATGGGCGCAAGCCTGATGCAGCGACGCCGCG…	ACGGCGGTCCATAGCGGCAGGGAAACGCCCGGCCCCATCCTGAAAGCATCTAAGCGGGAAACGCCAGCGCCGATGATACTACCCACCCCGGGTGGAAAAGTAGGACACCGCCGAAC
NZ_AP022613.1	TGTTTGGAGAGTTTGATCCTGGCTCAGGACGAACGCTGGCGGCGTGCTTAACACATGCAAGTCGAACGGAAAGGCCCCTTCGGGGGTACTCGAGTGGCGAACGGGTGAGTAACACGTGGGTGATCTGCCCTGCACTTCGGGATAAGCCTGGGAAACTGGGTCTAATACCGGATAGGACCACTTGGCGCATGCCTTGTGGTGGAAAGCTTTTGCGGTGTGGGATGGGCCCGCGGCCTATCAGCTTGTTGGTGGGGTCACGGCCTACCAAGGCTCCGACGGGTAGCCGGCCTGAGAGGGTGTCCGGCCACACTGGGACTGAGATACGGCCCAGACTCCTACGGGAGGCAGCAGTGGGGAATATTGCACAATGGGCGCAAGCCTGATGCAGCGACGCCGCGT…	TACGGCGGTCACAGCGACAGGGAAACGCCCGGTCCCATCCTGAAAGCATCTAAGCGGGAAACGTCAGCGCCGATGGTACTGCCCAATTCGGGTGGAAGAGTAGGACACCGCCGAA
NZ_AP022614.1	GTTTGGAGAGTTTGATCCTGGCTCAGGACGAACGCTGGCGGCGTGCTTAACACATGCAAGTCGAACGGAAAGGTCTCTTCGGAGATACTCGAGTGGCGAACGGGTGAGTAACACGTGGGCAATCTGCCCTGCACTTCGGGATAAGCCTGGGAAACTGGGTCTAATACCGGATAGGACCACTTGACGCATGTCTTGTGGTGGAAAGCTTTTTGCGGTGTGGGATGGGCCCGCGGCCTATCAGCTTGTTGGTGGGGTGACGGCCTACCAAGGCGACGACGGGTAGCCGGCCTGAGAGGGTGTCCGGCCACACTGGGACTGAGATACGGCCCAGACTCCTACGGGAGGCAGCAGTGGGGAATATTGCACAATGGGCGCAAGCCTGATGCAGCGACGCCGCGT…	ACGGCGGCCACAGCGACAGGGAAACGCCCGGTCCCATCCTGAAAGCATCTAAGCGGGAAACGTCAGCGCCAATGATACTGCCCACTTGGGTGGAAAAGTAGGACACCGCCGAAC
NZ_AP022615.1	GTTTGGAGAGTTTGATCCTGGCTCAGGACGAACGCTGGCGGCGTGCTTAACACATGCAAGTCGAACGGAAAGGTCTCTTCGGAGATACTCGAGTGGCGAACGGGTGAGTAACACGTGGGTAATCTGCCCTGCACATCGGGATAAGCCTGGGAAACTGGGTCTAATACCGAATAGGACCTCGAGGCGCATGCCTTGTGGTGGAAAGCTTTTGCGGTGTGGGATGGGCCCGCGGCCTATCAGCTTGTTGGTGGGGTGACGGCCTACCAAGGCGACGACGGGTAGCCGGCCTGAGAGGGTGTCCGGCCACACTGGGACTGAGATACGGCCCAGACTCCTACGGGAGGCAGCAGTGGGGAATATTGCACAATGGGCGCAAGCCTGATGCAGCGACGCCGCGTG…	ACGGCGGCCACAGCGACAGGGAAACGCCCGGTCCCATTCTGAAAGCATCTAAGCGGGAAACGTCAGCGCCGATGATACTGCCCAATCCGGGTGGAAAAGTAGGACACCGCCGAAC
NZ_AP022617.1	GTTTGGAGAGTTTGATTCTGGCTCAGGACGAACGCTGGCGGCGTGCTTAACACATGCAAGTCGAACGGAAAGGCCCTTCGGGGTACTCGAGTGGCGAACGGGTGAGTAACACGTGGGTGATCTGCCCTGCACTTTGGGATAAGCCTGGGAAACTGGGTCTAATACCGAATACACCCTGCTGGTCGCATGGCCTGGTGGGGGAAAGCTTTTGCGGTGTGGGATGGGCCCGCGGCCTATCAGCTTGTTGGTGAGGTTACGGCTCACCAAGGCGACGACGGGTAGCCGGCCTGAGAGGGTGACCGGCCACACTGGGACTGAGATACGGCCCAGACTCCTACGGGAGGCAGCAGTGGGGAATATTGCACAATGGGCGCAAGCCTGATGCAGCGACGCCGCGTG…	ACGGCGGTCCATAGCGGCAGGGAAACGCCCGGTCCCATCCTGAAAGCATCTAAGCGGGAAACGCCAGCGCCGATGATACTACCCACCACGGGTGGAAAAGTAGGACACCGCCGAAC
NZ_AP022619.1	TGTTTGGAGAGTTTGATCCTGGCTCAGGACGAACGCTGGCGGCGTGCTTAACACATGCAAGTCGAACGGAAAGGCCCCTTCGGGGGTACTCGAGTGGCGAACGGGTGAGTAACACGTGGGCAATCTGCCCTGCACTTCGGGATAAGCCTGGGAAACTGGGTCTAATACCGAATAGGACCACTTGGCGCATGCCTTGTGGTGGAAAGCTTTTGCGGTGTGGGATGGGCCCGCGGCCTATCAGCTTGTTGGTGGGGTGATGGCCTACCAAGGCGACGACGGGTAGCCGGCCTGAGAGGGTGTCCGGCCACACTGGGACTGAGATACGGCCCAGACTCCTACGGGAGGCAGCAGTGGGGAATATTGCACAATGGGCGCAAGCCTGATGCAGCGACGCCGCGT…	TACGGCGGCCACAGCGACAGGGAAACGCCCGGTCCCATTCTGAAAGCATCTAAGCGGGAAACGTCAGCGCCGATGATACTGCCCATCCGGGTGGAAAAGTAGGACACCGCCGAA
NZ_AP024251.1	GTTTGGAGAGTTTGATCCTGGCTCAGGACGAACGCTGGCGGCGTGCTTAACACATGCAAGTCGAACGGAAAGGCCCCTTCGGGGGTACTCGAGTGGCGAACGGGTGAGTAACACGTGGGCAATCTGCCCTGCACTTCGGGATAAGCCTGGGAAACTGGGTCTAATACCGGATAGGACCTTTAGGCGCATGTCTTTAGGTGGAAAGCTTTTGCGGTGTGGGATGGGCCCGCGGCCTATCAGCTTGTTGGTGGGGTGATGGCCTACCAAGGCGACGACGGGTAGCCGGCCTGAGAGGGTGTCCGGCCACACTGGGACTGAGATACGGCCCAGACTCCTACGGGAGGCAGCAGTGGGGAATATTGCACAATGGGCGCAAGCCTGATGCAGCGACGCCGCGTG…	ACGGCGGCCACAGCGACAGGGAAACGCCCGGTCCCATTCTGAAAGCATCTAAGCGGGAAACGTCAGCGCCGATGATACTGCCCATACGGGTGGAAAAGTAGGACACCGCCGAAC
NZ_AP024828.1	GTTTGGAGAGTTTGATCCTGGCTCAGGACGAACGCTGGCGGCGTGCTTAACACATGCAAGTCGAACGGAAAGGCCTCTTCGGAGGTACTCGAGTGGCGAACGGGTGAGTAACACGTGGGCAATCTGCCCTGCACTTCGGGATAAGCCTGGGAAACTGGGTCTAATACCGGATAGGACCTTAAGACGCATGTCTTTTGGTGGAAAGCTTTTGCGGTGTGGGATGGGCCCGCGGCCTATCAGCTTGTTGGTGGGGTGATGGCCTACCAAGGCGACGACGGGTAGCCGGCCTGAGAGGGTGTCCGGCCACACTGGGACTGAGATACGGCCCAGACTCCTACGGGAGGCAGCAGTGGGGAATATTGCACAATGGGCGCAAGCCTGATGCAGCGACGCCGCGTG…	ACGGCGGCCACAGCGACAGGGAAACGCCCGGTCCCATTCTGAAAGCATCTAAGCGGGAAACGTCAGCGCCGATGATACTGCCCTTTCGGGTGGAAAAGTAGGACACCGCCGAAC
NZ_CP007220.1	GTTTGGAGAGTTTGATCCTGGCTCAGGACGAACGCTGGCGGCGTGCTTAACACATGCAAGTCGAACGGAAAGGCCCTTCGGGGTACTCGAGTGGCGAACGGGTGAGTAACACGTGGGTGATCTGCCCTGCACTCTGGGATAAGCCTGGGAAACTGGGTCTAATACCGGATAGGACCACACACTTCATGGTGAGTGGTGCAAAGCTTTTGCGGTGTGGGATGAGCCCGCGGCCTATCAGCTTGTTGGTGGGGTAATGGCCCACCAAGGCGACGACGGGTAGCCGGCCTGAGAGGGTGACCGGCCACACTGGGACTGAGATACGGCCCAGACTCCTACGGGAGGCAGCAGTGGGGAATATTGCACAATGGGCGCAAGCCTGATGCAGCGACGCCGCGTGAG…	ACGGCGGCCACAGCGAGAGGGAAACGCCCGGTCCCATCCTGAAAGCATCTAAGCGGGAAACCTCAGCGCCGATGGTACTGTTCTCAACACGGAACGGAAGAGTAGGACACCGCCGAAC
NZ_CP011269.1	TGTTTGGAGAGTTTGATCCTGGCTCAGGACGAACGCTGGCGGCGTGCTTAACACATGCAAGTCGAACGGAAAGGCCCTTCGGGGTACTCGAGTGGCGAACGGGTGAGTAACACGTGGGTGATCTGCCCTGCACTTTGGGATAAGCCTGGGAAACTGGGTCTAATACCGAATATGACCACGCGCTTCATGGTGTGTGGTGGAAAGCTTTTGCGGTGTGGGATGGGCCCGCGGCCTATCAGCTTGTTGGTGGGGTAATGGCCTACCAAGGCGACGACGGGTAGCCGGCCTGAGAGGGTGACCGGCCACACTGGGACTGAGATACGGCCCAGACTCCTACGGGAGGCAGCAGTGGGGAATATTGCACAATGGGCGCAAGCCTGATGCAGCGACGCCGCGTGA…	TACGGCGGTCCATAGCGGCAGGGAAACGCCCGGTCCCATCCTGAAAGCATCTAAGCGGGAAACGCCAGCGCCGATGATACTACCCTCCCGGGTGGAAAAGTAGGACACCGCCGAA
NZ_CP011491.1	GTTTGGAGAGTTTGATTCTGGCTCAGGACGAACGCTGGCGGCGTGCTTAACACATGCAAGTCGAACGGAAAGGCCCTTCGGGGTACTCGAGTGGCGAACGGGTGAGTAACACGTGGGTGATCTGCCCTGCACTTTGGGATAAGCCTGGGAAACTGGGTCTAATACCGAATACACCCTTCTGGCTGCATGGTCTGGGAGGGGAAAGCTTTTGCGGTGTGGGATGGGCCCGCGGCCTATCAGCTTGTTGGTGAGGTTACGGCTCACCAAGGCGACGACGGGTAGCCGGCCTGAGAGGGTGACCGGCCACACTGGGACTGAGATACGGCCCAGACTCCTACGGGAGGCAGCAGTGGGGAATATTGCACAATGGGCGCAAGCCTGATGCAGCGACGCCGCGTG…	ACGGCGGTCCATAGCGGCAGGGAAACGCCCGGTCCCATCCTGAAAGCATCTAAGCGGGAAACGCCAGCGCCGATGATACTACCCACTCGGGTGGAAAAGTAGGACACCGCCGAAC
NZ_CP011530.1	GTTTGGAGAGTTTGATCCTGGCTCAGGACGAACGCTGGCGGCGTGCTTAACACATGCAAGTCGAACGGAAAGGCCCTTCGGGGTACTCGAGTGGCGAACGGGTGAGTAACACGTGGGTGATCTGCCCTGCACTCTGGGATAAGCCTGGGAAACTGGGTCTAATACCGGATAGGACCGCATGCTTCATGGTGTGTGGTGCAAAGCTTTTGCGGTGTGGGATGAGCCCGCGGCCTATCAGCTTGTTGGTGGGGTAATGGCCTACCAAGGCGACGACGGGTAGCCGGCCTGAGAGGGTGACCGGCCACACTGGGACTGAGATACGGCCCAGACTCCTACGGGAGGCAGCAGTGGGGAATATTGCACAATGGGCGCAAGCCTGATGCAGCGACGCCGCGTGAG…	ACGGCGGCCACAGCGAGAGGGAAACGCCCGGTCCCATCCTGAAAGCATCTAAGCGGGAAACCTCAGCGCCGATGGTACTGTTCTCGACACGGAACGGAAGAGTAGGACACCGCCGAAC
NZ_CP011883.2	TGTTTGGAGAGTTTGATCCTGGCTCAGGACGAACGCTGGCGGCGTGCTTAACACATGCAAGTCGAACGGAAAGGTCTCTTCGGAGATACTCGAGTGGCGAACGGGTGAGTAACACGTGGGTAATCTGCCCTGCACTTCGGGATAAGCCTGGGAAACTGGGTCTAATACCGGATAGGACCTCAAGGCGCATGCCTTTGTGGTGGAAAGCTTTTGCGGTGTGGGATGGGCCCGCGGCCTATCAGCTTGTTGGTGGGGTGACGGCCTACCAAGGCGACGACGGGTAGCCGGCCTGAGAGGGTGTCCGGCCACACTGGGACTGAGATACGGCCCAGACTCCTACGGGAGGCAGCAGTGGGGAATATTGCACAATGGGCGCAAGCCTGATGCAGCGACGCCGCG…	TACGGCGGCCACAGCGATAGGGAAACGCCCGGTCCCATTCTGAAAGCATCTAAGCGGGAAACGTCAGCGCCGATGATACTGCCCATTCGGGTGGAAAAGTAGGACACCGCCGAA
NZ_CP020809.1	GTTTGGAGAGTTTGATCCTGGCTCAGGACGAACGCTGGCGGCGTGCTTAACACATGCAAGTCGAACGGAAAGGCCCTTCGGGGTGCTCGAGTGGCGAACGGGTGAGTAACACGTGGGTGATCTGCCCTGCACTTTGGGATAAGCCTGGGAAACTGGGTCTAATACCGGATAGGACCATGGCCTTCATGGGTTGTGGTGGAAAGCTTTTGCGGTGTGGGATGGGCCCGCGGCCTATCAGCTTGTTGGTGGGGTAATGGCCTACCAAGGCGACGACGGGTAGCCGGCCTGAGAGGGTGACCGGCCACACTGGGACTGAGATACGGCCCAGACTCCTACGGGAGGCAGCAGTGGGGAATATTGCACAATGGGCGCAAGCCTGATGCAGCGACGCCGCGTGGG…	ACGGCGGTCCATAGCGGCAGGGAAACGCCCGGTCCCATCCTGAAAGCATCTAAGCGGGAAACGCCAGCGCCGATGATACTACCCACACGGGTGGAAAAGTAGGACACCGCCGAAC
NZ_CP025546.1	TGTTTGGAGAGTTTGATTCTGGCTCAGGACGAACGCTGGCGGCGTGCTTAACACATGCAAGTCGAACGGTAAGGCCCTTCGGGGTACACGAGTGGCGAACGGGTGAGTAACACGTGGGTAATCTGCCCTGCACATCGGGATAAGCCTGGGAAACTGGGTCTAATACCGAATAGGACCACAGAACACATGTCCTGTGGTGGAAAGCTTTTGCGGTGTGGGATGGGCCCGCGGCCTATCAGCTTGTTGGTGGGGTGATGGCCCACCAAGGCGACGACGGGTAGCCGGCCTGAGAGGGTGTCCGGCCACACTGGGACTGAGATACGGCCCAGACTCCTACGGGAGGCAGCAGTGGGGAATATTGCACAATGGGCGAAAGCCTGATGCAGCGACGCCGCGTGG…	TACGGCGGCCACAGCGACAGGGAAACGCCCGGTCCCATCCTGAAAGCATCTAAGCGGGAAACGTCAGCGCCGATGATACTGCCCTCTTCGGGTGGAAAAGTAGGACACCGCCGAA
NZ_CP029543.1	GTTTGGAGAGTTTGATCCTGGCTCAGGACGAACGCTGGCGGCGTGCTTAACACATGCAAGTCGAACGGAAAGGTCTCTAAAAAATCTTTTTTAGAGATACTCGAGTGGCGAACGGGTGAGTAACACGTGGGTAATCTGCCCTGCACTTCAGGGATAAGCTTGGGAAACTGGGTCTAATACCGGATAGGACTTCAAGGCGCATGTCTTGTGGTGGAAAGCTTTTTGCGGTGCAGGATGGGCCCGCGGCCTATCAGCTTGTTGGTGGGGTGACGGCCTACCAAGGCGACGACGGGTAGCCGGCCTGAGAGGGTGTACGGCCACACTGGGACTGAGATACGGCCCAGACTCCTACGGGAGGCAGCAGTGGGGAATATTGCACAATGGGCGCAAGCCTGATGC…	ACGGTGGCCACAGCGATAGGGAAACGCCCGGTCCCATACTGAAAGCATCTAAGCGGGAAACGTCAGCGCCGATGATACTGCCCATTCGGGTGGAAAAGTAGGACACTGCCGAAC
NZ_CP034181.1	GTTTGGAGAGTTTGATCCTGGCTCAGGACGAACGCTGGCGGCGTGCTTAACACATGCAAGTCGAACGGAAAGGCCCTTCGGGGTACTCGAGTGGCGAACGGGTGAGTAACACGTGGGTGATCTGCCCTGCACTCTGGGATAAGCCTGGGAAACTGGGTCTAATACCGGATAGGACCACACACTTCATGGTGAGTGGTGCAAAGCTTTTGCGGTGTGGGATGAGCCCGCGGCCTATCAGCTTGTTGGTGGGGTAATGGCCCACCAAGGCGACGACGGGTAGCCGGCCTGAGAGGGTGACCGGCCACACTGGGACTGAGATACGGCCCAGACTCCTACGGGAGGCAGCAGTGGGGAATATTGCACAATGGGCGCAAGCCTGATGCAGCGACGCCGCGTGAG…	ACGGCGGCCACAGCGAGAGGGAAACGCCCGGTCCCATCCTGAAAGCATCTAAGCGGGAAACCTCAGCGCCGATGGTACTGTTCTCGACACGGAACGGAAGAGTAGGACACCGCCGAAC
NZ_CP038799.1	GTTTGGAGAGTTTGATTCTGGCTCAGGACGAACGCTGGCGGCGTGCTTAACACATGCAAGTCGAACGGAAAGGCCCTTCGGGGTACTCGAGTGGCGAACGGGTGAGTAACACGTGGGTGATCTGCCCTGCACTTTGGGATAAGCCTGGGAAACTGGGTCTAATACCGAATATGACCATGCACTTCCTGGTGTGTGGTGGAAAGCTTTTGCGGTGTGGGATGGGCCCGCGGCCTATCAGCTTGTTGGTGGGGTAATGGCCTACCAAGGCGACGACGGGTAGCCGGCCTGAGAGGGTGACCGGCCACACTGGGACTGAGATACGGCCCAGACTCCTACGGGAGGCAGCAGTGGGGAATATTGCACAATGGGCGCAAGCCTGATGCAGCGACGCCGCGTGAG…	ACGGCGGCCATAGCGGCAGGGAAACGCCCGGTCCCATCCTGAAAGCATCTAAGCGGGAAACACCAGCGCCAATGATACTACCCAAAAGGGTGGAAAAGTAGGACACCGCCGAAC
NZ_CP045081.1	TGTTTGGAGAGTTTGATCCTGGCTCAGGACGAACGCTGGCGGCGTGCTTAACACATGCAAGTCGAACGGAAAGGCCCCTTCGGGGGTACTCGAGTGGCGAACGGGTGAGTAACACGTGGGTGATCTACCCTGCACTTCGGGATAAGCCTGGGAAACTGGGTCTAATACCGGATAGGACCATGAGATGCATGTCTTATGGTGGAAAGCTTTTGCGGTGTGGGATGGGCCCGCGGCCTATCAGCTTGTTGGTGGGGTGACGGCCTACCAAGGCGACGACGGGTAGCCGGCCTGAGAGGGTGTCCGGCCACACTGGGACTGAGATACGGCCCAGACTCCTACGGGAGGCAGCAGTGGGGAATATTGCACAATGGGCGCAAGCCTGATGCAGCGACGCCGCGT…	TACGGCGGTCACAGCGACAGGGAAACGCCCGGTCCCATCCTGAAAGCATCTAAGCGGGAAACGTCAGCGCCGATGATACTGCCCTGATCGGGTGGAAAAGTAGGACACCGCCGAA
NZ_CP046600.1	TGTTTGGAGAGTTTGATCCTGGCTCAGGACGAACGCTGGCGGCGTGCTTAACACATGCAAGTCGAACGGAAAGGTCTCTTCGGAGATACTCGAGTGGCGAACGGGTGAGTAACACGTGGGTGATCTGCCCTGCACTTCGGGATAAGCCTGGGAAACCGGGTCTAATACCGAATATGACCTCGGGACGCATGTCCTGTGGTGGAAAGCGATTCAGCGGTGTGGGATGAGCCCGCGGCCTATCAGCTTGTTGGTGGGGTGACGGCCTACCAAGGCGACGACGGGTAGCCGGCCTGAGAGGGTGTCCGGCCACACTGGGACTGAGATACGGCCCAGACTCCTACGGGAGGCAGCAGTGGGGAATATTGCACAATGGGCGCAAGCCTGATGCAGCGACGCCGC…	TACGGCGGCCACAGCGACAGGGAAACGCCCGGTCCCATTCTGAAAGCATCTAAGCGGGAAACGTCTGCGCCGATGATACTGCCCTTTCGGGCGGAAAAGTAGGTCACCGCCGAA
NZ_CP054795.1	TGTTTGGAGAGTTTGATCCTGGCTCAGGACGAACGCTGGCGGCGTGCTTAACACATGCAAGTCGAACGGAAAGGCCCTTTCGGGGGTACTCGAGTGGCGAACGGGTGAGTAACACGTGGGTGATCTGCCCTGCACTTTGGGATAAGCCTGGGAAACTGGGTCTAATACCGAATACACCCTGCTGGTCGCATGGCCTGGTAGGGGAAAGCTTTTGCGGTGTGGGATGGGCCCGCGGCCTATCAGCTTGTTGGTGGGGTGATGGCCTACCAAGGCGACGACGGGTAGCCGGCCTGAGAGGGTGACCGGCCACACTGGGACTGAGATACGGCCCAGACTCCTACGGGAGGCAGCAGTGGGGAATATTGCACAATGGGCGCAAGCCTGATGCAGCGACGCCGC…	TACGGCGGTCCATAGCGGCAGGGAAACGCCCGGTCCCATCCTGAAAGCATCTAAGCGGGAAACGCCAGCGCCGATGATACTACCCTTCCGGGTGGAAAAGTAGGACACCGCCGAA
NZ_CP058277.1	TGTTTGGAGAGTTTGATCCTGGCTCAGGACGAACGCTGGCGGCGTGCTTAACACATGCAAGTCGAACGGAAAGGTCTCTTCGGAGATACTCGAGTGGCGAACGGGTGAGTAACACGTGGGCGATCTGCCCTGCACTTCGGGATAAGCCTGGGAAACTGGGTCTAATACCGGATAGGACCACGGGATTCATGTCCTGTGGTGGAAAGCTTTTGCGGTGTGGGATGGGCCCGCGGCCTATCAGCTTGTTGGTGGGGTAACGGCCTACCAAGGCGACGACGGGTAGCCGGCCTGAGAGGGTGTCCGGCCACACTGGGACTGAGATACGGCCCAGACTCCTACGGGAGGCAGCAGTGGGGAATATTGCACAATGGGCGCAAGCCTGATGCAGCGACGCCGCGT…	TACGGCGGCCACAGCGACAGGGAAACGCCCGGTCCCATTCTGAAAGCATCTAAGCGGGAAACGTCAGCGCCGATGATACTGCCCAGCTCGGGTGGAAAAGTAGGACACCGCCGAA
NZ_CP059165.1	TGTTTGGAGAGTTTGATTCTGGCTCAGGACGAACGCTGGCGGCGTGCTTAACACATGCAAGTCGAACGGTAAGGCCCTTCGGGGTACACGAGTGGCGAACGGGTGAGTAACACGTGGGTAATCTGCCCTGCACATCGGGATAAGCCTGGGAAACTGGGTCTAATACCGGATAGGACCACAGAACACATGTCCTGTGGTGGAAAGCTTTTGCGGTGTGGGATGGGCCCGCGGCCTATCAGCTTGTTGGTGGGGTGATGGCCTACCAAGGCGACGACGGGTAGCCGGCCTGAGAGGGTGTCCGGCCACACTGGGACTGAGATACGGCCCAGACTCCTACGGGAGGCAGCAGTGGGGAATATTGCACAATGGGCGAAAGCCTGATGCAGCGACGCCGCGTGG…	TACGGCGGCCACAGCGACAGGGAAACGCCCGGTCCCATCCTGAAAGCATCTAAGCGGGAAACGTCAGCGCCGATGATACTGCCCAATTCGGGTGGAAAAGTAGGACACCGCCGAA
NZ_CP062008.1	GTTTGGAGAGTTTGATCCTGGCTCAGGACGAACGCTGGCGGCGTGCTTAACACATGCAAGTCGAACGGAAAGGCCCTTCGGGGTACTCGAGTGGCGAACGGGTGAGTAACACGTGGGTGATCTGCCCTGCACTTTGGGATAAGCCTGGGAAACTGGGTCTAATACCGAATAGGACCACGCGCTTCATGGTGTGTGGTGGAAAGCTTTTGCGGTGTGGGATGGGCCCGCGGCCTATCAGCTTGTTGGTGGGGTAATGGCCTACCAAGGCGACGACGGGTAGCCGGCCTGAGAGGGTGACCGGCCACACTGGGACTGAGATACGGCCCAGACTCCTACGGGAGGCAGCAGTGGGGAATATTGCACAATGGGCGCAAGCCTGATGCAGCGACGCCGCGTGAG…	ACGGCGGCAACAGCGGCAGGGAAACGCCCGGTCCCATCCTGAAAGCATCTAAGCGGGAAACGCCAGCGCCGATGATACTGCCCTGCACGGGCGGAAAAGTAGGACACCGCCGAAC
NZ_CP070349.1	TGTTTGGAGAGTTTGATTCTGGCTCAGGACGAACGCTGGCGGCGTGCTTAACACATGCAAGTCGAACGGAAAGGCCCTTCGGGGTACTCGAGTGGCGAACGGGTGAGTAACACGTGGGTGATCTGCCCTGCACTTTGGGATAAGCCTGGGAAACTGGGTCTAATACCGAATATGACCGCGCACTTCCTGGTGTGTGGTGGAAAGCTTTTGCGGTGTGGGATGGGCCCGCGGCCTATCAGCTTGTTGGTGGGGTAATGGCCTACCAAGGCGACGACGGGTAGCCGGCCTGAGAGGGTGACCGGCCACACTGGGACTGAGATACGGCCCAGACTCCTACGGGAGGCAGCAGTGGGGAATATTGCACAATGGGCGCAAGCCTGATGCAGCGACGCCGCGTGA…	TACGGCGGTCCATAGCGGCAGGGAAACGCCCGGTCCCATCCTGAAAGCATCTAAGCGGGAAACGCCAGCGCCGATGATACTACCCTGTCGGGTGGAAAAGTAGGACACCGCCGAA
NZ_CP074376.1	GTTTGGAGAGTTTGATCCTGGCTCAGGACGAACGCTGGCGGCGTGCTTAACACATGCAAGTCGAACGGAAAGGCCCTTCGGGGTACTCGAGTGGCGAACGGGTGAGTAACACGTGGGTGATCTGCCCTGCACTTTGGGATAAGCCTGGGAAACTGGGTCTAATACCGAATATGATCATCGGCTTCATGGTCGGTGGTGGAAAGCTTTTGCGGTGTGGGATGGGCCCGCGGCCTATCAGCTTGTTGGTGGGGTAATGGCCTACCAAGGCGACGACGGGTAGCCGGCCTGAGAGGGTGACCGGCCACACTGGGACTGAGATACGGCCCAGACTCCTACGGGAGGCAGCAGTGGGGAATATTGCACAATGGGCGCAAGCCTGATGCAGCGACGCCGCGTGAG…	ACGGCGGCCATAGCGGCAGGGAAACGCCCGGTCCCATCCTGAAAGCATCTAAGCGGGAAACACCAGCGCCAATGATACTACCCAACAGGGTGGAAAAGTAGGACACCGCCGAAC
NZ_CP080333.1	TGTTTGGAGAGTTTGATCCTGGCTCAGGACGAACGCTGGCGGCGTGCTTAACACATGCAAGTCGAACGGAAAGTGCTCTTCGGAGTGACTCGAGTGGCGAACGGGTGAGTAACACGTGGGTGATCTGCCCTGCACTTTGGGATAAGCCTGGGAAACTGGGTCTAATACCGGATAGGACCACGGCCTTCATGGGTTGTGGTGGAAAGCTTTTGCGGTGTGGGATGGGCCCGCGGCCTATCAGCTTGTTGGTGGGGTAATGGCCTACCAAGGCGACGACGGGTAGCCGGCCTGAGAGGGTGTCCGGCCACACTGGGACTGAGATACGGCCCAGACTCCTACGGGAGGCAGCAGTGGGGAATATTGCACAATGGGCGCAAGCCTGATGCAGCGACGCCGCGT…	TACGGCGGCCATAGCGGCAGGGAAACGCCCGGTCCCATCCTGAAAGCATCTAAGCGGGAAACACCAGCGCCGATGATACTACCCACACGGGTGGAAAAGTAGGACACCGCCGAA
CP080997.1	GTTTGGAGAGTTTGATCCTGGCTCAGGACGAACGCTGGCGGCGTGCTTAACACATGCAAGTCGAACGGAAAGGCCCTTTCGGGGGTACTCGAGTGGCGAACGGGTGAGTAACACGTGGGTGATCTGCCCTGCACTTTGGGATAAGCCTGGGAAACTGGGTCTAATACCGAATAGGACCGCATGCTTCATGGTGTGTGGTGGAAAGCTTTTGCGGTGTGGGATGGGCCCGCGGCCTATCAGCTTGTTGGTGGGGTAATGGCCTACCAAGGCGACGACGGGTAGCGGCCTGAGAGGGTGTCCGGCCACACTGGGACTGAGATACGGCCCAGACTCCTACGGGAGGCAGCAGTGGGGAATATTGCACAATGGGCGCAAGCCTGATGCAGCGACGCCGCGTGG…	ACGGCGGAAATAGCGACAGGGAAACGCCCGGTCCCATCCTGAAAGCATCTAAGCGGGAAACGTCAGCGCCGATGATACTGCCCACACGGGTGGAAAAGTAGGACACCGCCGAAC
NZ_CP080998.1	GTTTGGAGAGTTTGATCCTGGCTCAGGACGAACGCTGGCGGCGTGCTTAACACATGCAAGTCGAACGGAAAGGCCCTTTCGGGGGTGCTCGAGTGGCGAACGGGTGAGTAACACGTGGGTGATCTGCCCTGCACTTTGGGATAAGCCTGGGAAACTGGGTCTAATACCGAATAGGACCATGGGATGCATGTCTTGTGGTGGAAAGCTTTTGCGGTGTGGGATGGGCCCGCGGCCTATCAGCTTGTTGGTGGGGTGATGGCCTACCAAGGCGACGACGGGTAGCCGGCCTGAGAGGGTGTCCGGCCACACTGGGACTGAGATACGGCCCAGACTCCTACGGGAGGCAGCAGTGGGGAATATTGCACAATGGGCGCAAGCCTGATGCAGCGACGCCGCGTG…	ACGGCGGTCCATAGCGACAGGGAAACGCCCGGACCCATCCTGAAAGCATCTAAGCGGGAAACGCCAGCGCCAATGATACTGCCCACCACGGGCGGAAAAGTAGGACACCGCCGAAC
NZ_CP080999.1	TGTTTGGAGAGTTTGATCCTGGCTCAGGACGAACGCTGGCGGCGTGCTTAACACATGCAAGTCGAACGGAAAGGTCTCTTCGGAGATACTCGAGTGGCGAACGGGTGAGTAACACGTGGGTAATCTGCCCTGCACTTCGGGATAAGCCTGGGAAACTGGGTCTAATACCGAATAGGACCCCGAGGCGCATGCCTTGGGGTGGAAAGCTTTTGCGGTGTGGGATGGGCCCGCGGCCTATCAGCTTGTTGGTGGGGTGACGGCCTACCAAGGCGACGACGGGTAGCCGGCCTGAGAGGGTGTCCGGCCACACTGGGACTGAGATACGGCCCAGACTCCTACGGGAGGCAGCAGTGGGGAATATTGCACAATGGGCGCAAGCCTGATGCAGCGACGCCGCGT…	TACGGCGGCCACAGCGACAGGGAAACGCCCGGTCCCATTCTGAAAGCATCTAAGCGGGAAACGTCAGCGCCGATGATACTGCCCATCCGGGTGGAAAAGTAGGACACCGCCGAA
NZ_CP081000.1	GTTTGGAGAGTTTGATCCTGGCTCAGGACGAACGCTGGCGGCGTGCTTAACACATGCAAGTCGAACGGAAAGGCCCTTCGGGGTACTCGAGTGGCGAACGGGTGAGTAACACGTGGGTGATCTGCCCTGCACTTTGGGATAAGCCTGGGAAACTGGGTCTAATACCGGATAGGACCACGCGCTTCATGGTGTGTGGTGGAAAGCTTTTGCGGTGTGGGATGGGCCCGCGGCCTATCAGCTTGTTGGTGGGGTAATGGCCTACCAAGGCGACGACGGGTAGCCGGCCTGAGAGGGTGACCGGCCACACTGGGACTGAGATACGGCCCAGACTCCTACGGGAGGCAGCAGTGGGGAATATTGCACAATGGGCGCAAGCCTGATGCAGCGACGCCGCGTGAG…	ACGGCGGTCCATAGCGGCAGGGAAACGCCCGGTCCCATCCTGAAAGCATCTAAGCGGGAAACGCCAGCGCCGATGATACTACCCACACGGGTGGAAAAGTAGGACACCGCCGAAC
NZ_CP081673.1	GTTTGGAGAGTTTGATCCTGGCTCAGGACGAACGCTGGCGGCGTGCTTAACACATGCAAGTCGAACGGAAAGGCCCTTCGGGGTACTCGAGTGGCGAACGGGTGAGTAACACGTGGGTGATCTGCCCTGCACTTTGGGATAAGCCTGGGAAACTGGGTCTAATACCGGATAGGACCACGCGCTTCATGGTGTGTGGTGGAAAGCTTTTGCGGTGTGGGATGGGCCCGCGGCCTATCAGCTTGTTGGTGGGGTAATGGCCTACCAAGGCGACGACGGGTAGCCGGCCTGAGAGGGTGACCGGCCACACTGGGACTGAGATACGGCCCAGACTCCTACGGGAGGCAGCAGTGGGGAATATTGCACAATGGGCGCAAGCCTGATGCAGCGACGCCGCGTGAG…	ACGGCGGTCCATAGCGGCAGGGAAACGCCCGGTCCCATCCTGAAAGCATCTAAGCGGGAAACGCCAGCGCCGATGATACTACCCACACGGGTGGAAAAGTAGGACACCGCCGAAC
NZ_CP083405.1	GTTTGGAGAGTTTGATCCTGGCTCAGGACGAACGCTGGCGGCGTGCTTAACACATGCAAGTCGAACGGAAAGGTCTCTTAATACTTAAACCTATTAAAGATACTCGAGTGGCGAACGGGTGAGTAACACGTGGGTAATCTACCCTGCACTTCAGGGATAAGCCTGGGAAACCGGGTCTAATACCGGATAGGACTTCAAGGCGCATGTCTTGTGGTGGAAAGCTTTTGCGGTGCGGGATGGGCCCGCGGCCTATCAGCTTGTTGGTGGGGTGACGGCCTACCAAGGCGACGACGGGTAGCCGGCCTGAGAGGGTGTCCGGCCACACTGGGACTGAGATACGGCCCAGACTCCTACGGGAGGCAGCAGTGGGGAATATTGCACAATGGGCGCAAGCCTGAT…	ACGGTGGTCACAGCGATAGGGAAACGCCCGGCCCCATCCTGAAAGCATCTAAGCGGGAAACGTCAGCGCCGATGATACTGCCCATTCGGGTGGAAAAGTAGGACACTGCCGAAC
NZ_CP085200.1	GTTTGGAGAGTTTGATCCTGGCTCAGGACGAACGCTGGCGGCGTGCTTAACACATGCAAGTCGAACGGAAAGGTCTCTTCGGAGATACTCGAGTGGCGAACGGGTGAGTAACACGTGGGCGATCTGCCCTGCACTTCGGGATAAGCCTGGGAAACTGGGTCTAATACCGGATAGGACCACGGGATTCATGTCCTGTGGTGGAAAGCTTTTGCGGTGTGGGATGGGCCCGCGGCCTATCAGCTTGTTGGTGGGGTAACGGCCTACCAAGGCGACGACGGGTAGCCGGCCTGAGAGGGTGTCCGGCCACACTGGGACTGAGATACGGCCCAGACTCCTACGGGAGGCAGCAGTGGGGAATATTGCACAATGGGCGCAAGCCTGATGCAGCGACGCCGCGTG…	ACGGCGGCCACAGCGACAGGGAAACGCCCGGTCCCATTCTGAAAGCATCTAAGCGGGAAACGTCAGCGCCGATGATACTGCCCAGCTCGGGTGGAAAAGTAGGACACCGCCGAAC
NZ_CP085945.1	TGTTTGGAGAGTTTGATCCTGGCTCAGGACGAACGCTGGCGGCGTGCTTAACACATGCAAGTCGAACGGAAAGGCCCCTTCGGGGGTACTCGAGTGGCGAACGGGTGAGTAACACGTGGGCAATCTGCCCTGCACTTCGGGATAAGCCTGGGAAACTGGGTCTAATACCGGATAGGACCTTTAGGCGCATGTCTTTAGGTGGAAAGCTTTTGCGGTGTGGGATGGGCCCGCGGCCTATCAGCTTGTTGGTGGGGTGATGGCCTACCAAGGCGACGACGGGTAGCCGGCCTGAGAGGGTGTCCGGCCACACTGGGACTGAGATACGGCCCAGACTCCTACGGGAGGCAGCAGTGGGGAATATTGCACAATGGGCGCAAGCCTGATGCAGCGACGCCGCGT…	TACGGCGGCCACAGCGACAGGGAAACGCCCGGTCCCATTCTGAAAGCATCTAAGCGGGAAACGTCAGCGCCGATGATACTGCCCATACGGGTGGAAAAGTAGGACACCGCCGAA
NZ_CP089224.1	GTTTGGAGAGTTTGATCCTGGCTCAGGACGAACGCTGGCGGCGTGCTTAACACATGCAAGTCGAACGGAAAGGTCTCTTCGGAGACACTCGAGTGGCGAACGGGTGAGTAACACGTGGGCAATCTGCCCTGCACACCGGGATAAGCCTGGGAAACTGGGTCTAATACCGGATAGGACCACTTGGCGCATGCCTTGTGGTGGAAAGCTTTTGCGGTGTGGGATGGGCCCGCGGCCTATCAGCTTGTTGGTGGGGTGACGGCCTACCAAGGCGACGACGGGTAGCCGGCCTGAGAGGGTGTCCGGCCACACTGGGACTGAGATACGGCCCAGACTCCTACGGGAGGCAGCAGTGGGGAATATTGCACAATGGGCGCAAGCCTGATGCAGCGACGCCGCGTG…	ACGGCGGCCACAGCGACAGGGAAACGCCCGGTCCCATCCTGAAAGCATCTAAGCGGGAAACGTCAGCGCCGATGATACTGCCCTTCTCGGGTGGAAAAGTAGGACACCGCCGAAC
NZ_CP092364.2	GTTTGGAGAGTTTGATCCTGGCTCAGGACGAACGCTGGCGGCGTGCTTAACACATGCAAGTCGAACGGAAAGGCCCTTTCGGGGGTACTCGAGTGGCGAACGGGTGAGTAACACGTGGGTGATCTGCCCTGCACTTTGGGATAAGCCTGGGAAACTGGGTCTAATACCGAATATACCCTGCTGGTCGCATGGCCTGGTGGGGGAAAGCTTTTGCGGTGTGGGATGGGCCCGCGGCCTATCAGCTTGTTGGTGGGGTGATGGCCTACCAAGGCGACGACGGGTAGCCGGCCTGAGAGGGTGACCGGCCACACTGGGACTGAGATACGGCCCAGACTCCTACGGGAGGCAGCAGTGGGGAATATTGCACAATGGGCGCAAGCCTGATGCAGCGACGCCGCG…	ACGGCGGTCCATAGCGGCAGGGAAACGCCCGGTCCCATCCTGAAAGCATCTAAGCGGGAAACGCCAGCGCCGATGATACTACCCTCCCGGGTGGAAAAGTAGGACACCGCCGAAC
NZ_CP092428.2	GTTTGGAGAGTTTGATCCTGGCTCAGGACGAACGCTGGCGGCGTGCTTAACACATGCAAGTCGAACGGAAAGGCCCTTCGGGGTACTCGAGTGGCGAACGGGTGAGTAACACGTGGGTGATCTGCCCTGCACTTTGGGATAAGCCTGGGAAACTGGGTCTAATACCGGATAGGACCACGGTCTGCATGGATTGTGGTGGAAAGCTTTTGCGGTGTGGGATGGGCCCGCGGCCTATCAGCTTGTTGGTGAGGTTACGGCTCACCAAGGCGACGACGGGTAGCCGGCCTGAGAGGGTGTCCGGCCACACTGGGACTGAGATACGGCCCAGACTCCTACGGGAGGCAGCAGTGGGGAATATTGCACAATGGGCGCAAGCCTGATGCAGCGACGCCGCGTGAG…	ACGGCGGTCCATAGCGGCAGGGAAACGCCCGGACCCATCCTGAAAGCATCTAAGCGGGAAACGCCAGCGCCGATGATACTACCCACACGGGTGGAAAAGTAGGACACCGCCGAAC
NZ_CP092488.2	TGTTTGGAGAGTTTGATCCTGGCTCAGGACGAACGCTGGCGGCGTGCTTAACACATGCAAGTCGAACGGAAAGGCCCTTTCGGGGGTACTCGAGTGGCGAACGGGTGAGTAACACGTGGGTGATCTGCCCTGCACTTTGGGATAAGCCTGGGAAACTGGGTCTAATACCGGATAGGACTACGGCCTGCATGGGTTGTGGTGGAAAGCTTTTGCGGTGTGGGATGGGCCCGCGGCCTATCAGCTTGTTGGTGGGGTGATGGCCTACCAAGGCGACGACGGGTAGCCGGCCTGAGAGGGTGTCCGGCCACACTGGGACTGAGATACGGCCCAGACTCCTACGGGAGGCAGCAGTGGGGAATATTGCACAATGGGCGCAAGCCTGATGCAGCGACGCCGCGT…	TACGGCGGTCATAGCGACAGGGAAACGCCCGGACCCATCCTGAAAGCATCTAAGCGGGAAACGCCAGCGCCGATGATACTACCCACCCGGGTGGAAAAGTAGGACACCGCCGAA
NZ_LR026975.1	GTTTGGAGAGTTTGATCCTGGCTCAGGACGAACGCTGGCGGCGTGCTTAACACATGCAAGTCGAACGGAAAGGCCCCTTCGGGGGTACTCGAGTGGCGAACGGGTGAGTAACACGTGGGTGACCTGCCCTGCACTCTGGGATAAGCCTGGGAAACTGGGTCTAATACCGGATATTCCCTTCTGGCCGCATGGTTGGTTGGGGAAAGCGTTATGTAGCGGTGTGGGATGGGCCCGCGGCCTATCAGCTTGTTGGTGGGGTGATGGCCTACCAAGGCGACGACGGGTAGCCGGCCTGAGAGGGTGACCGGCCACACTGGGACTGAGATACGGCCCAGACTCCTACGGGAGGCAGCAGTGGGGAATATTGCACAATGGGCGCAAGCCTGATGCAGCGACGCC…	ACGGTGGTCAATAGCGGCAGGGAAACGCCCGGTCCCATCCTGAAAGCATCTAAGCGGGAAACGCCAGCGCCGATGATACTGCCCACAACGGGTGGAAAAGTAGGACACCGCCGAAC
NZ_LR130759.1	TGTTTGGAGAGTTTGATCCTGGCTCAGGACGAACGCTGGCGGCGTGCTTAACACATGCAAGTCGAACGGAAAGGTCTCTTCGGAGATACTCGAGTGGCGAACGGGTGAGTAACACGTGGGCGATCTGCCCTGCACTTCGGGATAAGCCTGGGAAACTGGGTCTAATACCGGATAGGACCACGGGATTCATGTCCTGTGGTGGAAAGCTTTTGCGGTGTGGGATGGGCCCGCGGCCTATCAGCTTGTTGGTGGGGTAACGGCCTACCAAGGCGACGACGGGTAGCCGGCCTGAGAGGGTGTCCGGCCACACTGGGACTGAGATACGGCCCAGACTCCTACGGGAGGCAGCAGTGGGGAATATTGCACAATGGGCGCAAGCCTGATGCAGCGACGCCGCGT…	TACGGCGGCCACAGCGACAGGGAAACGCCCGGTCCCATTCTGAAAGCATCTAAGCGGGAAACGTCTGCGCCGATGATACTGCCCAACTCGGGTGGAAAAGTAGGACACCGCCGAA
NZ_LT629971.1	GTTTGGAGAGTTTGATCCTGGCTCAGGACGAACGCTGGCGGCGTGCTTAACACATGCAAGTCGAACGGAAAGGCCCTTCGGGGTACTCGAGTGGCGAACGGGTGAGTAACACGTGGGTGATCTGCCCTGCACTTTGGGATAAGCCTGGGAAACTGGGTCTAATACCGGATAGGACCACGGTCTGCATGGATTGTGGTGGAAAGCTTTTGCGGTGTGGGATGGGCCCGCGGCCTATCAGCTTGTTGGTGGGGTGATGGCCTACCAAGGCGACGACGGGTAGCCGGCCTGAGAGGGTGACCGGCCACACTGGGACTGAGATACGGCCCAGACTCCTACGGGAGGCAGCAGTGGGGAATATTGCACAATGGGCGCAAGCCTGATGCAGCGACGCCGCGTGAG…	ACGGCGGTCAATAGCGGCAGGGAAACGCCCGGACCCATCCTGAAAGCATCTAAGCGGGAAACGCCAGCGCCAATGATACTGCCCAACACGGGTGGAAAAGTAGGACACCGCCGAAC
NZ_LT906483.1	GTTTGGAGAGTTTGATCCTGGCTCAGGACGAACGCTGGCGGCGTGCTTAACACATGCAAGTCGAACGGAAAGGCCCCTTCGGGGGTGCTCGAGTGGCGAACGGGTGAGTAACACGTGGGTGATCTGCCCTGCACTTTGGGATAAGCCTGGGAAACTGGGTCTAATACCGAATACACCCTGCTGGTCGCATGGCCTGGTGGGGGAAAGCGTTTGTAGCGGTGTGGGATGAGCCCGCGGCCTATCAGCTTGTTGGTGGGGTGATGGCCTACCAAGGCGACGACGGGTAGCCGGCCTGAGAGGGTGACCGGCCACACTGGGACTGAGATACGGCCCAGACTCCTACGGGAGGCAGCAGTGGGGAATATTGCACAATGGGCGCAAGCCTGATGCAGCGACGCC…	ACGGCGGTCCATAGCGGCAGGGAAACGCCCGGTCCCATTCTGAAAGCATCTAAGCGGGAAACGCCAGCGCCGATGATACTGCCCCGAACGGGCGGAAAAGTAGGACACCGCCGAAC
NZ_CP039850	TTTGTTTGGAGAGTTTGATCCTGGCTCAGGACGAACGCTGGCGGCGTGCTTAACACATGCAAGTCGAACGGAAAGGTCTCTTCGGAGATACTCGAGTGGCGAACGGGTGAGTAACACGTGGGTGATCTGCCCTGCACTTCGGGATAAGCCTGGGAAACTGGGTCTAATACCGGATAGGACCACGGGATGCATGTCTTGTGGTGGAAAGCGCTTTAGCGGTGTGGGATGAGCCCGCGGCCTATCAGCTTGTTGGTGGGGTGACGGCCTACCAAGGCGACGACGGGTAGCCGGCCTGAGAGGGTGTCCGGCCACACTGGGACTGAGATACGGCCCAGACTCCTACGGGAGGCAGCAGTGGGGAATATTGCACAATGGGCGCAAGCCTGATGCAGCGACGCC…	TACGGCGGCCACAGCGGCAGGGAAACGCCCGGTCCCATTCTGAAAGCATCTAAGCGGGAAACGCCAGCGCCGATGATACTGCCCCTCCGGGTGGAAAAGTAGGACACCGCCGAACA
NC_015758	TTTGTTTGGAGAGTTTGATCCTGGCTCAGGACGAACGCTGGCGGCGTGCTTAACACATGCAAGTCGAACGGAAAGGTCTCTTCGGAGATACTCGAGTGGCGAACGGGTGAGTAACACGTGGGTGATCTGCCCTGCACTTCGGGATAAGCCTGGGAAACTGGGTCTAATACCGGATAGGACCACGGGATGCATGTCTTGTGGTGGAAAGCGCTTTAGCGGTGTGGGATGAGCCCGCGGCCTATCAGCTTGTTGGTGGGGTGACGGCCTACCAAGGCGACGACGGGTAGCCGGCCTGAGAGGGTGTCCGGCCACACTGGGACTGAGATACGGCCCAGACTCCTACGGGAGGCAGCAGTGGGGAATATTGCACAATGGGCGCAAGCCTGATGCAGCGACGCC…	TACGGCGGCCACAGCGGCAGGGAAACGCCCGGTCCCATTCTGAAAGCATCTAAGCGGGAAACGCCAGCGCCGATGATACTGCCCCTCCGGGTGGAAAAGTAGGACACCGCCGAACA
NZ_LR882499	TTTGTTTGGAGAGTTTGATCCTGGCTCAGGACGAACGCTGGCGGCGTGCTTAACACATGCAAGTCGAACGGAAAGGTCTCTTCGGAGATACTCGAGTGGCGAACGGGTGAGTAACACGTGGGTGATCTGCCCTGCACTTCGGGATAAGCCTGGGAAACTGGGTCTAATACCGGATAGGACCACGGGATGCATGTCTTGTGGTGGAAAGCGCTTTAGCGGTGTGGGATGAGCCCGCGGCCTATCAGCTTGTTGGTGGGGTGACGGCCTACCAAGGCGACGACGGGTAGCCGGCCTGAGAGGGTGTCCGGCCACACTGGGACTGAGATACGGCCCAGACTCCTACGGGAGGCAGCAGTGGGGAATATTGCACAATGGGCGCAAGCCTGATGCAGCGACGCC…	TACGGCGGCCACAGCGGCAGGGAAACGCCCGGTCCCATTCTGAAAGCATCTAAGCGGGAAACGCCAGCGCCGATGATACTGCCCCTCCGGGTGGAAAAGTAGGACACCGCCGAACA
NZ_CP018019	TTTGTTTGGAGAGTTTGATCCTGGCTCAGGACGAACGCTGGCGGCGTGCTTAACACATGCAAGTCGAACGGAAAGGTCTCTTCGGAGATACTCGAGTGGCGAACGGGTGAGTAACACGTGGGTGATCTGCCCTGCACTTCGGGATAAGCCTGGGAAACTGGGTCTAATACCGGATAGGACCACGGGATGCATGTCTTGTGGTGGAAAGCGCTTTAGCGGTGTGGGATGAGCCCGCGGCCTATCAGCTTGTTGGTGGGGTGACGGCCTACCAAGGCGACGACGGGTAGCCGGCCTGAGAGGGTGTCCGGCCACACTGGGACTGAGATACGGCCCAGACTCCTACGGGAGGCAGCAGTGGGGAATATTGCACAATGGGCGCAAGCCTGATGCAGCGACGCC…	TACGGCGGCCACAGCGGCAGGGAAACGCCCGGTCCCATTCTGAAAGCATCTAAGCGGGAAACGCCAGCGCCGATGATACTGCCCCTCCGGGTGGAAAAGTAGGACACCGCCGAACA
NZ_CP033688	TTTGTTTGGAGAGTTTGATCCTGGCTCAGGACGAACGCTGGCGGCGTGCTTAACACATGCAAGTCGAACGGAAAGGTCTCTTCGGAGATACTCGAGTGGCGAACGGGTGAGTAACACGTGGGTGATCTGCCCTGCACTTCGGGATAAGCCTGGGAAACTGGGTCTAATACCGGATAGGACCACGGGATGCATGTCTTGTGGTGGAAAGCGCTTTAGCGGTGTGGGATGAGCCCGCGGCCTATCAGCTTGTTGGTGGGGTGACGGCCTACCAAGGCGACGACGGGTAGCCGGCCTGAGAGGGTGTCCGGCCACACTGGGACTGAGATACGGCCCAGACTCCTACGGGAGGCAGCAGTGGGGAATATTGCACAATGGGCGCAAGCCTGATGCAGCGACGCC…	TACGGCGGCCACAGCGGCAGGGAAACGCCCGGTCCCATTCTGAAAGCATCTAAGCGGGAAACGCCAGCGCCGATGATACTGCCCCTCCGGGTGGAAAAGTAGGACACCGCCGAACA
NZ_LDPP01000006	TTTGTTTGGAGAGTTTGATCCTGGCTCAGGACGAACGCTGGCGGCGTGCTTAACACATGCAAGTCGAACGGAAAGGTCTCTTCGGAGATACTCGAGTGGCGAACGGGTGAGTAACACGTGGGTGATCTGCCCTGCACTTCGGGATAAGCCTGGGAAACTGGGTCTAATACCGGATAGGACCACGGGATGCATGTCTTGTGGTGGAAAGCGCTTTAGCGGTGTGGGATGAGCCCGCGGCCTATCAGCTTGTTGGTGGGGTGACGGCCTACCAAGGCGACGACGGGTAGCCGGCCTGAGAGGGTGTCCGGCCACACTGGGACTGAGATACGGCCCAGACTCCTACGGGAGGCAGCAGTGGGGAATATTGCACAATGGGCGCAAGCCTGATGCAGCGACGCC…	TACGGCGGCCACAGCGGCAGGGAAACGCCCGGTCCCATTCTGAAAGCATCTAAGCGGGAAACGCCAGCGCCGATGATACTGCCCCTCCGGGTGGAAAAGTAGGACACCGCCGAACA
NZ_CP070973	TTTGTTTGGAGAGTTTGATCCTGGCTCAGGACGAACGCTGGCGGCGTGCTTAACACATGCAAGTCGAACGGAAAGGTCTCTTCGGAGATACTCGAGTGGCGAACGGGTGAGTAACACGTGGGTGATCTGCCCTGCACTTCGGGATAAGCCTGGGAAACTGGGTCTAATACCGGATAGGACCACGGGATGCATGTCTTGTGGTGGAAAGCGCTTTAGCGGTGTGGGATGAGCCCGCGGCCTATCAGCTTGTTGGTGGGGTGACGGCCTACCAAGGCGACGACGGGTAGCCGGCCTGAGAGGGTGTCCGGCCACACTGGGACTGAGATACGGCCCAGACTCCTACGGGAGGCAGCAGTGGGGAATATTGCACAATGGGCGCAAGCCTGATGCAGCGACGCC…	TACGGCGGCCACAGCGGCAGGGAAACGCCCGGTCCCATTCTGAAAGCATCTAAGCGGGAAACGCCAGCGCCGATGATACTGCCCCTCCGGGTGGAAAAGTAGGACACCGCCGAACA
NZ_CP092427.2	TTTGTTTGGAGAGTTTGATCCTGGCTCAGGACGAACGCTGGCGGCGTGCTTAACACATGCAAGTCGAACGGAAAGGTCTCTTCGGAGATACTCGAGTGGCGAACGGGTGAGTAACACGTGGGTGATCTGCCCTGCACTTCGGGATAAGCCTGGGAAACTGGGTCTAATACCGGATAGGACCACGGGATGCATGTCTTGTGGTGGAAAGCGCTTTAGCGGTGTGGGATGAGCCCGCGGCCTATCAGCTTGTTGGTGGGGTGACGGCCTACCAAGGCGACGACGGGTAGCCGGCCTGAGAGGGTGTCCGGCCACACTGGGACTGAGATACGGCCCAGACTCCTACGGGAGGCAGCAGTGGGGAATATTGCACAATGGGCGCAAGCCTGATGCAGCGACGCC…	TACGGCGGCCACAGCGGCAGGGAAACGCCCGGTCCCATTCTGAAAGCATCTAAGCGGGAAACGCCAGCGCCGATGATACTGCCCCTCCGGGTGGAAAAGTAGGACACCGCCGAACA

## Sheet: Table S6
Table S6. Rrestriction profiles of Tsp45I and BsaWI for 942 whole mycobacterial genomes from NCBI.
Species	Assembly	Accession Number	RFLP	Accuracy
M.tuberculosis	GCF_000016145.1	NC_009525.1	96/ 110/ 198/ 211/ 1139/ 1248/ 1768	1
M.tuberculosis	GCF_000016925.1	NC_009565.1	96/ 110/ 198/ 211/ 1139/ 1248/ 1768	1
M.tuberculosis	GCF_000153685.2	NC_022350.1	96/ 110/ 198/ 211/ 1139/ 1248/ 1768	1
M.tuberculosis	GCF_000162975.1	NZ_CM000787.2	96/ 110/ 198/ 211/ 1139/ 1248/ 1768	1
M.tuberculosis	GCF_000162995.1	NZ_CM000788.2	96/ 110/ 198/ 211/ 1139/ 1248/ 1768	1
M.tuberculosis	GCF_000163015.1	NZ_CM000789.2	96/ 110/ 198/ 211/ 1139/ 1248/ 1768	1
M.tuberculosis	GCF_000184005.1	NZ_CM001043.1	96/ 110/ 198/ 211/ 1139/ 1248/ 1768	1
M.tuberculosis	GCF_000184025.1	NZ_CM001044.1	96/ 110/ 198/ 211/ 1139/ 1248/ 1768	1
M.tuberculosis	GCF_000184045.1	NZ_CM001045.1	96/ 110/ 198/ 211/ 1139/ 1248/ 1768	1
M.tuberculosis	GCF_000193185.2	NZ_CP012090.1	96/ 110/ 198/ 211/ 1139/ 1248/ 1768	1
M.tuberculosis	GCF_000194075.2	NZ_CP003494.1	96/ 110/ 198/ 211/ 1139/ 1248/ 1768	1
M.tuberculosis	GCF_000195955.2	NC_000962.3	96/ 110/ 198/ 211/ 1139/ 1248/ 1768	1
M.tuberculosis	GCF_000220415.1	NZ_CM001225.1	96/ 110/ 198/ 211/ 1139/ 1248/ 1768	1
M.tuberculosis	GCF_000220435.1	NZ_CM001226.1	96/ 110/ 198/ 211/ 1139/ 1248/ 1768	1
M.tuberculosis	GCF_000220455.1	NZ_CM001227.1	96/ 110/ 198/ 211/ 1139/ 1248/ 1768	1
M.tuberculosis	GCF_000224435.1	NC_017524.1	96/ 110/ 198/ 211/ 1139/ 1248/ 1768	1
M.tuberculosis	GCF_000234725.1	NC_016804.1	96/ 110/ 198/ 211/ 1139/ 1248/ 1768	1
M.tuberculosis	GCF_000253355.1	NC_015758.1	96/ 110/ 198/ 211/ 1139/ 1248/ 1768	1
M.tuberculosis	GCF_000263135.1	NZ_CM001515.1	96/ 110/ 198/ 211/ 1139/ 1248/ 1768	1
M.tuberculosis	GCF_000270345.1	NC_017523.1	96/ 110/ 198/ 211/ 1139/ 1248/ 1768	1
M.tuberculosis	GCF_000270365.1	NC_017522.1	96/ 110/ 198/ 211/ 1139/ 1248/ 1768	1
M.tuberculosis	GCF_000277735.2	NC_018143.2	96/ 110/ 198/ 211/ 1139/ 1248/ 1768	1
M.tuberculosis	GCF_000304555.1	NC_016934.1	96/ 110/ 198/ 211/ 1139/ 1248/ 1768	1
M.tuberculosis	GCF_000338715.2	NC_020245.2	96/ 110/ 198/ 211/ 1139/ 1248/ 1768	1
M.tuberculosis	GCF_000350205.1	NC_020559.1	96/ 110/ 198/ 211/ 1139/ 1248/ 1768	1
M.tuberculosis	GCF_000364825.1	NC_021054.1	96/ 110/ 198/ 211/ 1139/ 1248/ 1768	1
M.tuberculosis	GCF_000389925.1	NC_021193.1	96/ 110/ 198/ 211/ 1139/ 1248/ 1768	1
M.tuberculosis	GCF_000389945.1	NC_021194.1	96/ 110/ 198/ 211/ 1139/ 1248/ 1768	1
M.tuberculosis	GCF_000400615.1	NC_021251.1	96/ 110/ 198/ 211/ 1139/ 1248/ 1768	1
M.tuberculosis	GCF_000417925.1	NZ_CM002022.1	96/ 110/ 198/ 211/ 1139/ 1248/ 1768	1
M.tuberculosis	GCF_000422125.1	NC_021740.1	96/ 110/ 198/ 211/ 1139/ 1248/ 1768	1
M.tuberculosis	GCF_000442795.1	NZ_CM002048.1	96/ 110/ 198/ 211/ 1139/ 1248/ 1768	1
M.tuberculosis	GCF_000442945.1	NZ_CM002049.1	96/ 110/ 198/ 211/ 1139/ 1248/ 1768	1
M.tuberculosis	GCF_000442965.1	NZ_CM002050.1	96/ 110/ 198/ 211/ 1139/ 1248/ 1768	1
M.tuberculosis	GCF_000443005.1	NZ_CM002051.1	96/ 110/ 198/ 211/ 1139/ 1248/ 1768	1
M.tuberculosis	GCF_000443305.1	NZ_CM002052.1	96/ 110/ 198/ 211/ 1139/ 1248/ 1768	1
M.tuberculosis	GCF_000443325.1	NZ_CM002053.1	96/ 110/ 198/ 211/ 1139/ 1248/ 1768	1
M.tuberculosis	GCF_000443345.1	NZ_CM002054.1	96/ 110/ 198/ 211/ 1139/ 1248/ 1768	1
M.tuberculosis	GCF_000443365.1	NZ_CM002055.1	96/ 110/ 198/ 211/ 1139/ 1248/ 1768	1
M.tuberculosis	GCF_000443405.1	NZ_CM002057.1	96/ 110/ 198/ 211/ 1139/ 1248/ 1768	1
M.tuberculosis	GCF_000443425.1	NZ_CM002056.1	96/ 110/ 198/ 211/ 1139/ 1248/ 1768	1
M.tuberculosis	GCF_000443445.1	NZ_CM002058.1	96/ 110/ 198/ 211/ 1139/ 1248/ 1768	1
M.tuberculosis	GCF_000443465.1	NZ_CM002059.1	96/ 110/ 198/ 211/ 1139/ 1248/ 1768	1
M.tuberculosis	GCF_000443485.1	NZ_CM002060.1	96/ 110/ 198/ 211/ 1139/ 1248/ 1768	1
M.tuberculosis	GCF_000443505.1	NZ_CM002061.1	96/ 110/ 198/ 211/ 1139/ 1248/ 1768	1
M.tuberculosis	GCF_000443545.1	NZ_CM002063.1	96/ 110/ 198/ 211/ 1139/ 1248/ 1768	1
M.tuberculosis	GCF_000443575.1	NZ_CM002064.1	96/ 110/ 198/ 211/ 1139/ 1248/ 1768	1
M.tuberculosis	GCF_000443595.1	NZ_CM002065.1	96/ 110/ 198/ 211/ 1139/ 1248/ 1768	1
M.tuberculosis	GCF_000443615.1	NZ_CM002066.1	96/ 110/ 198/ 211/ 1139/ 1248/ 1768	1
M.tuberculosis	GCF_000443635.1	NZ_CM002067.1	96/ 110/ 198/ 211/ 1139/ 1248/ 1768	1
M.tuberculosis	GCF_000443655.1	NZ_CM002068.1	96/ 110/ 198/ 211/ 1139/ 1248/ 1768	1
M.tuberculosis	GCF_000443675.1	NZ_CM002069.1	96/ 110/ 198/ 211/ 1139/ 1248/ 1768	1
M.tuberculosis	GCF_000443695.1	NZ_CM002070.1	96/ 110/ 198/ 211/ 1139/ 1248/ 1768	1
M.tuberculosis	GCF_000443715.1	NZ_CM002073.1	96/ 110/ 198/ 211/ 1139/ 1248/ 1768	1
M.tuberculosis	GCF_000443755.1	NZ_CM002071.1	96/ 110/ 198/ 211/ 1139/ 1248/ 1768	1
M.tuberculosis	GCF_000443795.1	NZ_CM002072.1	96/ 110/ 198/ 211/ 1139/ 1248/ 1768	1
M.tuberculosis	GCF_000443815.1	NZ_CM002076.1	96/ 110/ 198/ 211/ 1139/ 1248/ 1768	1
M.tuberculosis	GCF_000443835.1	NZ_CM002077.1	96/ 110/ 198/ 211/ 1139/ 1248/ 1768	1
M.tuberculosis	GCF_000443855.1	NZ_CM002079.1	96/ 110/ 198/ 211/ 1139/ 1248/ 1768	1
M.tuberculosis	GCF_000443875.1	NZ_CM002074.1	96/ 110/ 198/ 211/ 1139/ 1248/ 1768	1
M.tuberculosis	GCF_000443895.1	NZ_CM002075.1	96/ 110/ 198/ 211/ 1139/ 1248/ 1768	1
M.tuberculosis	GCF_000443915.1	NZ_CM002078.1	96/ 110/ 198/ 211/ 1139/ 1248/ 1768	1
M.tuberculosis	GCF_000443935.1	NZ_CM002080.1	96/ 110/ 198/ 211/ 1139/ 1248/ 1768	1
M.tuberculosis	GCF_000445245.1	NZ_CM002127.1	96/ 110/ 198/ 211/ 1139/ 1248/ 1768	1
M.tuberculosis	GCF_000445265.1	NZ_CM002126.1	96/ 110/ 198/ 211/ 1139/ 1248/ 1768	1
M.tuberculosis	GCF_000445285.1	NZ_CM002125.1	96/ 110/ 198/ 211/ 1139/ 1248/ 1768	1
M.tuberculosis	GCF_000445305.1	NZ_CM002124.1	96/ 110/ 198/ 211/ 1139/ 1248/ 1768	1
M.tuberculosis	GCF_000445325.1	NZ_CM002122.1	96/ 110/ 198/ 211/ 1139/ 1248/ 1768	1
M.tuberculosis	GCF_000445345.1	NZ_CM002121.1	96/ 110/ 198/ 211/ 1139/ 1248/ 1768	1
M.tuberculosis	GCF_000445365.1	NZ_CM002120.1	96/ 110/ 198/ 211/ 1139/ 1248/ 1768	1
M.tuberculosis	GCF_000445515.1	NZ_CM002123.1	96/ 110/ 198/ 211/ 1139/ 1248/ 1768	1
M.tuberculosis	GCF_000445535.1	NZ_CM002119.1	96/ 110/ 198/ 211/ 1139/ 1248/ 1768	1
M.tuberculosis	GCF_000445555.1	NZ_CM002114.1	96/ 110/ 198/ 211/ 1139/ 1248/ 1768	1
M.tuberculosis	GCF_000445575.1	NZ_CM002116.1	96/ 110/ 198/ 211/ 1139/ 1248/ 1768	1
M.tuberculosis	GCF_000445595.1	NZ_CM002118.1	96/ 110/ 198/ 211/ 1139/ 1248/ 1768	1
M.tuberculosis	GCF_000445615.1	NZ_CM002115.1	96/ 110/ 198/ 211/ 1139/ 1248/ 1768	1
M.tuberculosis	GCF_000445635.1	NZ_CM002117.1	96/ 110/ 198/ 211/ 1139/ 1248/ 1768	1
M.tuberculosis	GCF_000445655.1	NZ_CM002113.1	96/ 110/ 198/ 211/ 1139/ 1248/ 1768	1
M.tuberculosis	GCF_000445675.1	NZ_CM002111.1	96/ 110/ 198/ 211/ 1139/ 1248/ 1768	1
M.tuberculosis	GCF_000445695.1	NZ_CM002109.1	96/ 110/ 198/ 211/ 1139/ 1248/ 1768	1
M.tuberculosis	GCF_000445715.1	NZ_CM002112.1	96/ 110/ 198/ 211/ 1139/ 1248/ 1768	1
M.tuberculosis	GCF_000445735.1	NZ_CM002108.1	96/ 110/ 198/ 211/ 1139/ 1248/ 1768	1
M.tuberculosis	GCF_000445730.1	NZ_CM002113.1	96/ 110/ 198/ 211/ 1139/ 1248/ 1768	1
M.tuberculosis	GCF_000445755.1	NZ_CM002110.1	96/ 110/ 198/ 211/ 1139/ 1248/ 1768	1
M.tuberculosis	GCF_000445775.1	NZ_CM002107.1	96/ 110/ 198/ 211/ 1139/ 1248/ 1768	1
M.tuberculosis	GCF_000445795.1	NZ_CM002106.1	96/ 110/ 198/ 211/ 1139/ 1248/ 1768	1
M.tuberculosis	GCF_000445835.1	NZ_CM002104.1	96/ 110/ 198/ 211/ 1139/ 1248/ 1768	1
M.tuberculosis	GCF_000445855.1	NZ_CM002102.1	96/ 110/ 198/ 211/ 1139/ 1248/ 1768	1
M.tuberculosis	GCF_000445875.1	NZ_CM002103.1	96/ 110/ 198/ 211/ 1139/ 1248/ 1768	1
M.tuberculosis	GCF_000445895.1	NZ_CM002101.1	96/ 110/ 198/ 211/ 1139/ 1248/ 1768	1
M.tuberculosis	GCF_000445915.1	NZ_CM002100.1	96/ 110/ 198/ 211/ 1139/ 1248/ 1768	1
M.tuberculosis	GCF_000445935.1	NZ_CM002098.1	96/ 110/ 198/ 211/ 1139/ 1248/ 1768	1
M.tuberculosis	GCF_000445955.1	NZ_CM002099.1	96/ 110/ 198/ 211/ 1139/ 1248/ 1768	1
M.tuberculosis	GCF_000445975.1	NZ_CM002097.1	96/ 110/ 198/ 211/ 1139/ 1248/ 1768	1
M.tuberculosis	GCF_000572125.1	NZ_CP002871.1	96/ 110/ 198/ 211/ 1139/ 1248/ 1768	1
M.tuberculosis	GCF_000572155.1	NZ_CP002882.1	96/ 110/ 198/ 211/ 1139/ 1248/ 1768	1
M.tuberculosis	GCF_000572175.1	NZ_CP002883.1	96/ 110/ 198/ 211/ 1139/ 1248/ 1768	1
M.tuberculosis	GCF_000572195.2	NZ_CP002885.2	96/ 110/ 198/ 211/ 1139/ 1248/ 1768	1
M.tuberculosis	GCF_000572195.1	NZ_CP002885.1	96/ 110/ 198/ 211/ 1139/ 1248/ 1768	1
M.tuberculosis	GCF_000698475.1	NZ_CP007803.1	96/ 110/ 198/ 211/ 1139/ 1248/ 1768	1
M.tuberculosis	GCF_000706665.1	NZ_CP007809.1	96/ 110/ 198/ 211/ 1139/ 1248/ 1768	1
M.tuberculosis	GCF_000735795.1	NZ_CP008959.1	96/ 110/ 198/ 211/ 1139/ 1248/ 1768	1
M.tuberculosis	GCF_000735815.1	NZ_CP008960.1	96/ 110/ 198/ 211/ 1139/ 1248/ 1768	1
M.tuberculosis	GCF_000735835.1	NZ_CP008961.1	96/ 110/ 198/ 211/ 1139/ 1248/ 1768	1
M.tuberculosis	GCF_000736015.1	NZ_CP008970.1	96/ 110/ 198/ 211/ 1139/ 1248/ 1768	1
M.tuberculosis	GCF_000736235.1	NZ_CP008981.1	96/ 110/ 198/ 211/ 1139/ 1248/ 1768	1
M.tuberculosis	GCF_000736255.1	NZ_CP008982.1	96/ 110/ 198/ 211/ 1139/ 1248/ 1768	1
M.tuberculosis	GCF_000738445.1	NZ_CP009100.1	96/ 110/ 198/ 211/ 1139/ 1248/ 1768	1
M.tuberculosis	GCF_000738475.1	NZ_CP009101.1	96/ 110/ 198/ 211/ 1139/ 1248/ 1768	1
M.tuberculosis	GCF_000746805.1	NZ_CM002882.1	96/ 110/ 198/ 211/ 1139/ 1248/ 1768	1
M.tuberculosis	GCF_000751475.1	NZ_CM002883.1	96/ 110/ 198/ 211/ 1139/ 1248/ 1768	1
M.tuberculosis	GCF_000751615.1	NZ_CM002884.1	96/ 110/ 198/ 211/ 1139/ 1248/ 1768	1
M.tuberculosis	GCF_000756525.1	NZ_CP009426.1	96/ 110/ 198/ 211/ 1139/ 1248/ 1768	1
M.tuberculosis	GCF_000756545.1	NZ_CP009427.1	96/ 110/ 198/ 211/ 1139/ 1248/ 1768	1
M.tuberculosis	GCF_000786505.1	NZ_HG813240.1	96/ 110/ 198/ 211/ 1139/ 1248/ 1768	1
M.tuberculosis	GCF_000827085.1	NZ_CP007027.1	96/ 110/ 198/ 211/ 1139/ 1248/ 1768	1
M.tuberculosis	GCF_000828995.1	NZ_AP014573.1	96/ 110/ 198/ 211/ 1139/ 1248/ 1768	1
M.tuberculosis	GCF_000835125.1	NZ_CP007299.1	96/ 110/ 198/ 211/ 1139/ 1248/ 1768	1
M.tuberculosis	GCF_000934325.3	NZ_CP015773.2	96/ 110/ 198/ 211/ 1139/ 1248/ 1768	1
M.tuberculosis	GCF_000934585.1	NZ_CP010895.1	96/ 110/ 198/ 211/ 1139/ 1248/ 1768	1
M.tuberculosis	GCF_000954155.1	NZ_CP010873.1	96/ 110/ 198/ 211/ 1139/ 1248/ 1768	1
M.tuberculosis	GCF_000967285.1	NZ_AM412059.1	96/ 110/ 198/ 211/ 1139/ 1248/ 1768	1
M.tuberculosis	GCF_001043255.1	NZ_CP008744.1	96/ 110/ 198/ 211/ 1139/ 1248/ 1768	1
M.tuberculosis	GCF_001078615.1	NZ_CP012095.1	96/ 110/ 198/ 211/ 1139/ 1248/ 1768	1
M.tuberculosis	GCF_001274555.1	NZ_CP009243.1	96/ 110/ 198/ 211/ 1139/ 1248/ 1768	1
M.tuberculosis	GCF_001275565.2	NZ_CP012506.2	96/ 110/ 198/ 211/ 1139/ 1248/ 1768	1
M.tuberculosis	GCF_001293105.1	NZ_CP011455.1	96/ 110/ 198/ 211/ 1139/ 1248/ 1768	1
M.tuberculosis	GCF_001483905.1	NZ_CP013741.1	96/ 110/ 198/ 211/ 1139/ 1248/ 1768	1
M.tuberculosis	GCF_001544675.1	NZ_CP010329.1	96/ 110/ 198/ 211/ 1139/ 1248/ 1768	1
M.tuberculosis	GCF_001544705.1	NZ_CP010330.1	96/ 110/ 198/ 211/ 1139/ 1248/ 1768	1
M.tuberculosis	GCF_001544895.1	NZ_CP010335.1	96/ 110/ 198/ 211/ 1139/ 1248/ 1768	1
M.tuberculosis	GCF_001544935.1	NZ_CP010336.1	96/ 110/ 198/ 211/ 1139/ 1248/ 1768	1
M.tuberculosis	GCF_001544955.1	NZ_CP010337.1	96/ 110/ 198/ 211/ 1139/ 1248/ 1768	1
M.tuberculosis	GCF_001544985.1	NZ_CP010338.1	96/ 110/ 198/ 211/ 1139/ 1248/ 1768	1
M.tuberculosis	GCF_001545015.1	NZ_CP010339.1	96/ 110/ 198/ 211/ 1139/ 1248/ 1768	1
M.tuberculosis	GCF_001545055.1	NZ_CP010340.1	96/ 110/ 198/ 211/ 1139/ 1248/ 1768	1
M.tuberculosis	GCF_001580385.1	NZ_CP014566.1	96/ 110/ 198/ 211/ 1139/ 1248/ 1768	1
M.tuberculosis	GCF_001584745.1	NZ_CP010968.1	96/ 110/ 198/ 211/ 1139/ 1248/ 1768	1
M.tuberculosis	GCF_001593225.1	NZ_CP014617.1	96/ 110/ 198/ 211/ 1139/ 1248/ 1768	1
M.tuberculosis	GCF_001597645.2	NZ_CP046529.1	96/ 110/ 198/ 211/ 1139/ 1248/ 1768	1
M.tuberculosis	GCF_001702435.1	NZ_CP016794.1	96/ 110/ 198/ 211/ 1139/ 1248/ 1768	1
M.tuberculosis	GCF_001708265.1	NZ_CP016888.1	96/ 110/ 198/ 211/ 1139/ 1248/ 1768	1
M.tuberculosis	GCF_001855255.1	NZ_CP013475.1	96/ 110/ 198/ 211/ 1139/ 1248/ 1768	1
M.tuberculosis	GCF_001895765.1	NZ_CP018303.1	96/ 110/ 198/ 211/ 1139/ 1248/ 1768	1
M.tuberculosis	GCF_001895785.1	NZ_CP018305.1	96/ 110/ 198/ 211/ 1139/ 1248/ 1768	1
M.tuberculosis	GCF_001895805.1	NZ_CP018302.1	96/ 110/ 198/ 211/ 1139/ 1248/ 1768	1
M.tuberculosis	GCF_001895825.1	NZ_CP018301.1	96/ 110/ 198/ 211/ 1139/ 1248/ 1768	1
M.tuberculosis	GCF_001895845.1	NZ_CP018300.1	96/ 110/ 198/ 211/ 1139/ 1248/ 1768	1
M.tuberculosis	GCF_001895865.1	NZ_CP018304.1	96/ 110/ 198/ 211/ 1139/ 1248/ 1768	1
M.tuberculosis	GCF_001922485.1	NZ_CP018778.1	96/ 110/ 198/ 211/ 1139/ 1248/ 1768	1
M.tuberculosis	GCF_001938725.1	NZ_CP016972.1	96/ 110/ 198/ 211/ 1139/ 1248/ 1768	1
M.tuberculosis	GCF_001941665.1	NZ_CP016401.1	96/ 110/ 198/ 211/ 1139/ 1248/ 1768	1
M.tuberculosis	GCF_001969025.1	NZ_CM007645.1	96/ 110/ 198/ 211/ 1139/ 1248/ 1768	1
M.tuberculosis	GCF_001969035.1	NZ_CM007646.1	96/ 110/ 198/ 211/ 1139/ 1248/ 1768	1
M.tuberculosis	GCF_001997425.1	NZ_CP008702.1	96/ 110/ 198/ 211/ 1139/ 1248/ 1768	1
M.tuberculosis	GCF_001997465.1	NZ_CP009198.1	96/ 110/ 198/ 211/ 1139/ 1248/ 1768	1
M.tuberculosis	GCF_001997495.1	NZ_CP009199.1	96/ 110/ 198/ 211/ 1139/ 1248/ 1768	1
M.tuberculosis	GCF_001997525.1	NZ_CP009200.1	96/ 110/ 198/ 211/ 1139/ 1248/ 1768	1
M.tuberculosis	GCF_001997545.1	NZ_CP009201.1	96/ 110/ 198/ 211/ 1139/ 1248/ 1768	1
M.tuberculosis	GCF_001997565.1	NZ_CP009202.1	96/ 110/ 198/ 211/ 1139/ 1248/ 1768	1
M.tuberculosis	GCF_001997585.1	NZ_CP009203.1	96/ 110/ 198/ 211/ 1139/ 1248/ 1768	1
M.tuberculosis	GCF_001997605.1	NZ_CP009204.1	96/ 110/ 198/ 211/ 1139/ 1248/ 1768	1
M.tuberculosis	GCF_001997625.1	NZ_CP009205.1	96/ 110/ 198/ 211/ 1139/ 1248/ 1768	1
M.tuberculosis	GCF_001997665.1	NZ_CP009206.1	96/ 110/ 198/ 211/ 1139/ 1248/ 1768	1
M.tuberculosis	GCF_001997695.1	NZ_CP009207.1	96/ 110/ 198/ 211/ 1139/ 1248/ 1768	1
M.tuberculosis	GCF_001997725.1	NZ_CP009172.1	96/ 110/ 198/ 211/ 1139/ 1248/ 1768	1
M.tuberculosis	GCF_001997775.1	NZ_CP009173.1	96/ 110/ 198/ 211/ 1139/ 1248/ 1768	1
M.tuberculosis	GCF_001997805.1	NZ_CP009174.1	96/ 110/ 198/ 211/ 1139/ 1248/ 1768	1
M.tuberculosis	GCF_001997885.1	NZ_CP009175.1	96/ 110/ 198/ 211/ 1139/ 1248/ 1768	1
M.tuberculosis	GCF_001997935.1	NZ_CP009176.1	96/ 110/ 198/ 211/ 1139/ 1248/ 1768	1
M.tuberculosis	GCF_001997975.1	NZ_CP009177.1	96/ 110/ 198/ 211/ 1139/ 1248/ 1768	1
M.tuberculosis	GCF_001998025.1	NZ_CP009178.1	96/ 110/ 198/ 211/ 1139/ 1248/ 1768	1
M.tuberculosis	GCF_001998075.1	NZ_CP009179.1	96/ 110/ 198/ 211/ 1139/ 1248/ 1768	1
M.tuberculosis	GCF_001998105.1	NZ_CP009180.1	96/ 110/ 198/ 211/ 1139/ 1248/ 1768	1
M.tuberculosis	GCF_001998145.1	NZ_CP009181.1	96/ 110/ 198/ 211/ 1139/ 1248/ 1768	1
M.tuberculosis	GCF_001998175.1	NZ_CP009182.1	96/ 110/ 198/ 211/ 1139/ 1248/ 1768	1
M.tuberculosis	GCF_001998225.1	NZ_CP009184.1	96/ 110/ 198/ 211/ 1139/ 1248/ 1768	1
M.tuberculosis	GCF_001998265.1	NZ_CP009185.1	96/ 110/ 198/ 211/ 1139/ 1248/ 1768	1
M.tuberculosis	GCF_001998365.1	NZ_CP009186.1	96/ 110/ 198/ 211/ 1139/ 1248/ 1768	1
M.tuberculosis	GCF_001998425.1	NZ_CP009188.1	96/ 110/ 198/ 211/ 1139/ 1248/ 1768	1
M.tuberculosis	GCF_001998455.1	NZ_CP009189.1	96/ 110/ 198/ 211/ 1139/ 1248/ 1768	1
M.tuberculosis	GCF_001998485.1	NZ_CP009194.1	96/ 110/ 198/ 211/ 1139/ 1248/ 1768	1
M.tuberculosis	GCF_001998545.1	NZ_CP009196.1	96/ 110/ 198/ 211/ 1139/ 1248/ 1768	1
M.tuberculosis	GCF_001998585.1	NZ_CP009197.1	96/ 110/ 198/ 211/ 1139/ 1248/ 1768	1
M.tuberculosis	GCF_001998645.1	NZ_CP009190.1	96/ 110/ 198/ 211/ 1139/ 1248/ 1768	1
M.tuberculosis	GCF_001998705.1	NZ_CP009191.1	96/ 110/ 198/ 211/ 1139/ 1248/ 1768	1
M.tuberculosis	GCF_001998735.1	NZ_CP009193.1	96/ 110/ 198/ 211/ 1139/ 1248/ 1768	1
M.tuberculosis	GCF_002000905.1	NZ_CP009192.1	96/ 110/ 198/ 211/ 1139/ 1248/ 1768	1
M.tuberculosis	GCF_002000925.1	NZ_CP009195.1	96/ 110/ 198/ 211/ 1139/ 1248/ 1768	1
M.tuberculosis	GCF_002000945.1	NZ_CP009187.1	96/ 110/ 198/ 211/ 1139/ 1248/ 1768	1
M.tuberculosis	GCF_002000965.1	NZ_CP009183.1	96/ 110/ 198/ 211/ 1139/ 1248/ 1768	1
M.tuberculosis	GCF_002072775.2	NZ_CP020381.2	96/ 110/ 198/ 211/ 1139/ 1248/ 1768	1
M.tuberculosis	GCF_002116755.1	NZ_CP017593.1	96/ 110/ 198/ 211/ 1139/ 1248/ 1768	1
M.tuberculosis	GCF_002116775.1	NZ_CP017594.1	96/ 110/ 198/ 211/ 1139/ 1248/ 1768	1
M.tuberculosis	GCF_002116795.1	NZ_CP017595.1	96/ 110/ 198/ 211/ 1139/ 1248/ 1768	1
M.tuberculosis	GCF_002116815.1	NZ_CP017596.1	96/ 110/ 198/ 211/ 1139/ 1248/ 1768	1
M.tuberculosis	GCF_002116835.1	NZ_CP017597.1	96/ 110/ 198/ 211/ 1139/ 1248/ 1768	1
M.tuberculosis	GCF_002116855.1	NZ_CP017598.1	96/ 110/ 198/ 211/ 1139/ 1248/ 1768	1
M.tuberculosis	GCF_002208235.1	NZ_CP022014.1	96/ 110/ 198/ 211/ 1139/ 1248/ 1768	1
M.tuberculosis	GCF_002290145.1	NZ_CP023169.1	96/ 110/ 198/ 211/ 1139/ 1248/ 1768	1
M.tuberculosis	GCF_002290165.1	NZ_CP023170.1	96/ 110/ 198/ 211/ 1139/ 1248/ 1768	1
M.tuberculosis	GCF_002356015.1	NZ_AP017901.1	96/ 110/ 198/ 211/ 1139/ 1248/ 1768	1
M.tuberculosis	GCF_002356255.1	NZ_AP018033.1	96/ 110/ 198/ 211/ 1139/ 1248/ 1768	1
M.tuberculosis	GCF_002357935.1	NZ_AP018034.1	96/ 110/ 198/ 211/ 1139/ 1248/ 1768	1
M.tuberculosis	GCF_002357955.1	NZ_AP018035.1	96/ 110/ 198/ 211/ 1139/ 1248/ 1768	1
M.tuberculosis	GCF_002357975.1	NZ_AP018036.1	96/ 110/ 198/ 211/ 1139/ 1248/ 1768	1
M.tuberculosis	GCF_002446875.1	NZ_CP023573.1	96/ 110/ 198/ 211/ 1139/ 1248/ 1768	1
M.tuberculosis	GCF_002446895.1	NZ_CP023574.1	96/ 110/ 198/ 211/ 1139/ 1248/ 1768	1
M.tuberculosis	GCF_002446915.1	NZ_CP023575.1	96/ 110/ 198/ 211/ 1139/ 1248/ 1768	1
M.tuberculosis	GCF_002446935.1	NZ_CP023576.1	96/ 110/ 198/ 211/ 1139/ 1248/ 1768	1
M.tuberculosis	GCF_002446935.2	NZ_CP023576.2	96/ 110/ 198/ 211/ 1139/ 1248/ 1768	1
M.tuberculosis	GCF_002446955.1	NZ_CP023577.1	96/ 110/ 198/ 211/ 1139/ 1248/ 1768	1
M.tuberculosis	GCF_002446975.1	NZ_CP023578.1	96/ 110/ 198/ 211/ 1139/ 1248/ 1768	1
M.tuberculosis	GCF_002446995.1	NZ_CP023579.1	96/ 110/ 198/ 211/ 1139/ 1248/ 1768	1
M.tuberculosis	GCF_002447015.1	NZ_CP023580.1	96/ 110/ 198/ 211/ 1139/ 1248/ 1768	1
M.tuberculosis	GCF_002447035.1	NZ_CP023581.1	96/ 110/ 198/ 211/ 1139/ 1248/ 1768	1
M.tuberculosis	GCF_002447055.1	NZ_CP023582.1	96/ 110/ 198/ 211/ 1139/ 1248/ 1768	1
M.tuberculosis	GCF_002447075.1	NZ_CP023583.1	96/ 110/ 198/ 211/ 1139/ 1248/ 1768	1
M.tuberculosis	GCF_002447095.1	NZ_CP023584.1	96/ 110/ 198/ 211/ 1139/ 1248/ 1768	1
M.tuberculosis	GCF_002447115.1	NZ_CP023585.1	96/ 110/ 198/ 211/ 1139/ 1248/ 1768	1
M.tuberculosis	GCF_002447135.1	NZ_CP023586.1	96/ 110/ 198/ 211/ 1139/ 1248/ 1768	1
M.tuberculosis	GCF_002447155.1	NZ_CP023587.1	96/ 110/ 198/ 211/ 1139/ 1248/ 1768	1
M.tuberculosis	GCF_002447175.1	NZ_CP023588.1	96/ 110/ 198/ 211/ 1139/ 1248/ 1768	1
M.tuberculosis	GCF_002447195.1	NZ_CP023589.1	96/ 110/ 198/ 211/ 1139/ 1248/ 1768	1
M.tuberculosis	GCF_002447215.1	NZ_CP023590.1	96/ 110/ 198/ 211/ 1139/ 1248/ 1768	1
M.tuberculosis	GCF_002447235.1	NZ_CP023591.1	96/ 110/ 198/ 211/ 1139/ 1248/ 1768	1
M.tuberculosis	GCF_002447255.1	NZ_CP023592.1	96/ 110/ 198/ 211/ 1139/ 1248/ 1768	1
M.tuberculosis	GCF_002447275.1	NZ_CP023593.1	96/ 110/ 198/ 211/ 1139/ 1248/ 1768	1
M.tuberculosis	GCF_002447295.1	NZ_CP023594.1	96/ 110/ 198/ 211/ 1139/ 1248/ 1768	1
M.tuberculosis	GCF_002447315.1	NZ_CP023595.1	96/ 110/ 198/ 211/ 1139/ 1248/ 1768	1
M.tuberculosis	GCF_002447335.1	NZ_CP023596.1	96/ 110/ 198/ 211/ 1139/ 1248/ 1768	1
M.tuberculosis	GCF_002447355.1	NZ_CP023597.1	96/ 110/ 198/ 211/ 1139/ 1248/ 1768	1
M.tuberculosis	GCF_002447375.1	NZ_CP023598.1	96/ 110/ 198/ 211/ 1139/ 1248/ 1768	1
M.tuberculosis	GCF_002447395.1	NZ_CP023599.1	96/ 110/ 198/ 211/ 1139/ 1248/ 1768	1
M.tuberculosis	GCF_002447415.1	NZ_CP023600.1	96/ 110/ 198/ 211/ 1139/ 1248/ 1768	1
M.tuberculosis	GCF_002447435.1	NZ_CP023601.1	96/ 110/ 198/ 211/ 1139/ 1248/ 1768	1
M.tuberculosis	GCF_002447455.1	NZ_CP023602.1	96/ 110/ 198/ 211/ 1139/ 1248/ 1768	1
M.tuberculosis	GCF_002447475.1	NZ_CP023603.1	96/ 110/ 198/ 211/ 1139/ 1248/ 1768	1
M.tuberculosis	GCF_002447495.1	NZ_CP023604.1	96/ 110/ 198/ 211/ 1139/ 1248/ 1768	1
M.tuberculosis	GCF_002447515.1	NZ_CP023605.1	96/ 110/ 198/ 211/ 1139/ 1248/ 1768	1
M.tuberculosis	GCF_002447535.1	NZ_CP023606.1	96/ 110/ 198/ 211/ 1139/ 1248/ 1768	1
M.tuberculosis	GCF_002447555.1	NZ_CP023607.1	96/ 110/ 198/ 211/ 1139/ 1248/ 1768	1
M.tuberculosis	GCF_002447575.1	NZ_CP023608.1	96/ 110/ 198/ 211/ 1139/ 1248/ 1768	1
M.tuberculosis	GCF_002447595.1	NZ_CP023609.1	96/ 110/ 198/ 211/ 1139/ 1248/ 1768	1
M.tuberculosis	GCF_002447615.1	NZ_CP023610.1	96/ 110/ 198/ 211/ 1139/ 1248/ 1768	1
M.tuberculosis	GCF_002447635.1	NZ_CP023611.1	96/ 110/ 198/ 211/ 1139/ 1248/ 1768	1
M.tuberculosis	GCF_002447655.1	NZ_CP023612.1	96/ 110/ 198/ 211/ 1139/ 1248/ 1768	1
M.tuberculosis	GCF_002447675.1	NZ_CP023613.1	96/ 110/ 198/ 211/ 1139/ 1248/ 1768	1
M.tuberculosis	GCF_002447695.1	NZ_CP023614.1	96/ 110/ 198/ 211/ 1139/ 1248/ 1768	1
M.tuberculosis	GCF_002447715.1	NZ_CP023615.1	96/ 110/ 198/ 211/ 1139/ 1248/ 1768	1
M.tuberculosis	GCF_002447735.1	NZ_CP023616.1	96/ 110/ 198/ 211/ 1139/ 1248/ 1768	1
M.tuberculosis	GCF_002447755.1	NZ_CP023617.1	96/ 110/ 198/ 211/ 1139/ 1248/ 1768	1
M.tuberculosis	GCF_002447775.1	NZ_CP023618.1	96/ 110/ 198/ 211/ 1139/ 1248/ 1768	1
M.tuberculosis	GCF_002447795.1	NZ_CP023619.1	96/ 110/ 198/ 211/ 1139/ 1248/ 1768	1
M.tuberculosis	GCF_002447815.1	NZ_CP023620.1	96/ 110/ 198/ 211/ 1139/ 1248/ 1768	1
M.tuberculosis	GCF_002447835.1	NZ_CP023621.1	96/ 110/ 198/ 211/ 1139/ 1248/ 1768	1
M.tuberculosis	GCF_002447855.1	NZ_CP023622.1	96/ 110/ 198/ 211/ 1139/ 1248/ 1768	1
M.tuberculosis	GCF_002447875.1	NZ_CP023623.1	96/ 110/ 198/ 211/ 1139/ 1248/ 1768	1
M.tuberculosis	GCF_002447895.1	NZ_CP023624.1	96/ 110/ 198/ 211/ 1139/ 1248/ 1768	1
M.tuberculosis	GCF_002447915.1	NZ_CP023625.1	96/ 110/ 198/ 211/ 1139/ 1248/ 1768	1
M.tuberculosis	GCF_002447935.1	NZ_CP023626.1	96/ 110/ 198/ 211/ 1139/ 1248/ 1768	1
M.tuberculosis	GCF_002447955.1	NZ_CP023627.1	96/ 110/ 198/ 211/ 1139/ 1248/ 1768	1
M.tuberculosis	GCF_002447975.1	NZ_CP023628.1	96/ 110/ 198/ 211/ 1139/ 1248/ 1768	1
M.tuberculosis	GCF_002447995.1	NZ_CP023629.1	96/ 110/ 198/ 211/ 1139/ 1248/ 1768	1
M.tuberculosis	GCF_002448015.1	NZ_CP023630.1	96/ 110/ 198/ 211/ 1139/ 1248/ 1768	1
M.tuberculosis	GCF_002448035.1	NZ_CP023631.1	96/ 110/ 198/ 211/ 1139/ 1248/ 1768	1
M.tuberculosis	GCF_002448055.1	NZ_CP023632.1	96/ 110/ 198/ 211/ 1139/ 1248/ 1768	1
M.tuberculosis	GCF_002448075.1	NZ_CP023633.1	96/ 110/ 198/ 211/ 1139/ 1248/ 1768	1
M.tuberculosis	GCF_002448095.1	NZ_CP023634.1	96/ 110/ 198/ 211/ 1139/ 1248/ 1768	1
M.tuberculosis	GCF_002448115.1	NZ_CP023635.1	96/ 110/ 198/ 211/ 1139/ 1248/ 1768	1
M.tuberculosis	GCF_002448135.1	NZ_CP023636.1	96/ 110/ 198/ 211/ 1139/ 1248/ 1768	1
M.tuberculosis	GCF_002448155.1	NZ_CP023637.1	96/ 110/ 198/ 211/ 1139/ 1248/ 1768	1
M.tuberculosis	GCF_002448175.1	NZ_CP023638.1	96/ 110/ 198/ 211/ 1139/ 1248/ 1768	1
M.tuberculosis	GCF_002448195.1	NZ_CP023639.1	96/ 110/ 198/ 211/ 1139/ 1248/ 1768	1
M.tuberculosis	GCF_002448215.1	NZ_CP023640.1	96/ 110/ 198/ 211/ 1139/ 1248/ 1768	1
M.tuberculosis	GCF_002504245.2	NZ_CP023708.2	96/ 110/ 198/ 211/ 1139/ 1248/ 1768	1
M.tuberculosis	GCF_002886145.1	NZ_CP025593.1	96/ 110/ 198/ 211/ 1139/ 1248/ 1768	1
M.tuberculosis	GCF_002886165.1	NZ_CP025594.1	96/ 110/ 198/ 211/ 1139/ 1248/ 1768	1
M.tuberculosis	GCF_002886195.1	NZ_CP025595.1	96/ 110/ 198/ 211/ 1139/ 1248/ 1768	1
M.tuberculosis	GCF_002886225.1	NZ_CP025600.1	96/ 110/ 198/ 211/ 1139/ 1248/ 1768	1
M.tuberculosis	GCF_002886335.1	NZ_CP025601.1	96/ 110/ 198/ 211/ 1139/ 1248/ 1768	1
M.tuberculosis	GCF_002886405.1	NZ_CP025604.1	96/ 110/ 198/ 211/ 1139/ 1248/ 1768	1
M.tuberculosis	GCF_002886505.1	NZ_CP025605.1	96/ 110/ 198/ 211/ 1139/ 1248/ 1768	1
M.tuberculosis	GCF_002886585.1	NZ_CP025608.1	96/ 110/ 198/ 211/ 1139/ 1248/ 1768	1
M.tuberculosis	GCF_002886685.1	NZ_CP025598.1	96/ 110/ 198/ 211/ 1139/ 1248/ 1768	1
M.tuberculosis	GCF_002886775.1	NZ_CP025603.1	96/ 110/ 198/ 211/ 1139/ 1248/ 1768	1
M.tuberculosis	GCF_002886865.1	NZ_CP025607.1	96/ 110/ 198/ 211/ 1139/ 1248/ 1768	1
M.tuberculosis	GCF_002886945.1	NZ_CP025596.1	96/ 110/ 198/ 211/ 1139/ 1248/ 1768	1
M.tuberculosis	GCF_002887065.1	NZ_CP025597.1	96/ 110/ 198/ 211/ 1139/ 1248/ 1768	1
M.tuberculosis	GCF_002887145.1	NZ_CP025599.1	96/ 110/ 198/ 211/ 1139/ 1248/ 1768	1
M.tuberculosis	GCF_002887255.1	NZ_CP025602.1	96/ 110/ 198/ 211/ 1139/ 1248/ 1768	1
M.tuberculosis	GCF_002887335.1	NZ_CP025606.1	96/ 110/ 198/ 211/ 1139/ 1248/ 1768	1
M.tuberculosis	GCF_002895185.1	NZ_CP022704.1	96/ 110/ 198/ 211/ 1139/ 1248/ 1768	1
M.tuberculosis	GCF_002946495.1	NZ_CP026742.1	96/ 110/ 198/ 211/ 1139/ 1248/ 1768	1
M.tuberculosis	GCF_002975475.1	NZ_CP027035.1	96/ 110/ 198/ 211/ 1139/ 1248/ 1768	1
M.tuberculosis	GCF_003044235.1	NZ_CP028428.1	96/ 110/ 198/ 211/ 1139/ 1248/ 1768	1
M.tuberculosis	GCF_003129545.1	NZ_CP029326.1	96/ 110/ 198/ 211/ 1139/ 1248/ 1768	1
M.tuberculosis	GCF_003265005.1	NZ_CP030093.1	96/ 110/ 198/ 211/ 1139/ 1248/ 1768	1
M.tuberculosis	GCF_003287145.1	NZ_CP019611.1	96/ 110/ 198/ 211/ 1139/ 1248/ 1768	1
M.tuberculosis	GCF_003287165.1	NZ_CP019612.1	96/ 110/ 198/ 211/ 1139/ 1248/ 1768	1
M.tuberculosis	GCF_003287185.1	NZ_CP019613.1	96/ 110/ 198/ 211/ 1139/ 1248/ 1768	1
M.tuberculosis	GCF_003293655.1	NZ_CP029065.1	96/ 110/ 198/ 211/ 1139/ 1248/ 1768	1
M.tuberculosis	GCF_003703995.1	NZ_CP033310.1	96/ 110/ 198/ 211/ 1139/ 1248/ 1768	1
M.tuberculosis	GCF_003704015.1	NZ_CP033311.1	96/ 110/ 198/ 211/ 1139/ 1248/ 1768	1
M.tuberculosis	GCF_005155785.1	NZ_CP039851.1	96/ 110/ 198/ 211/ 1139/ 1248/ 1768	1
M.tuberculosis	GCF_007833935.1	NZ_CP041207.1	96/ 110/ 198/ 211/ 1139/ 1248/ 1768	1
M.tuberculosis	GCF_008033095.1	NZ_CP040832.1	96/ 110/ 198/ 211/ 1139/ 1248/ 1768	1
M.tuberculosis	GCF_008761675.1	NZ_CP044345.1	96/ 110/ 198/ 211/ 1139/ 1248/ 1768	1
M.tuberculosis	GCF_009664875.1	NZ_CP045962.1	96/ 110/ 198/ 211/ 1139/ 1248/ 1768	1
M.tuberculosis	GCF_009730215.1	NZ_CP046308.1	96/ 110/ 198/ 211/ 1139/ 1248/ 1768	1
M.tuberculosis	GCF_009730235.1	NZ_CP046309.1	96/ 110/ 198/ 211/ 1139/ 1248/ 1768	1
M.tuberculosis	GCF_009762675.2	NZ_CP046728.2	96/ 110/ 198/ 211/ 1139/ 1248/ 1768	1
M.tuberculosis	GCF_009833985.1	NZ_CP047164.1	96/ 110/ 198/ 211/ 1139/ 1248/ 1768	1
M.tuberculosis	GCF_009834005.1	NZ_CP047163.1	96/ 110/ 198/ 211/ 1139/ 1248/ 1768	1
M.tuberculosis	GCF_009857015.1	NZ_CP047258.1	96/ 110/ 198/ 211/ 1139/ 1248/ 1768	1
M.tuberculosis	GCF_012923765.1	NZ_CP048071.1	96/ 110/ 198/ 211/ 1139/ 1248/ 1768	1
M.tuberculosis	GCF_013010385.1	NZ_CP053092.1	96/ 110/ 198/ 211/ 1139/ 1248/ 1768	1
M.tuberculosis	GCF_013267635.1	NZ_CP054013.1	96/ 110/ 198/ 211/ 1139/ 1248/ 1768	1
M.tuberculosis	GCF_014217175.1	NZ_CP053902.1	96/ 110/ 198/ 211/ 1139/ 1248/ 1768	1
M.tuberculosis	GCF_014217195.1	NZ_CP053903.1	96/ 110/ 198/ 211/ 1139/ 1248/ 1768	1
M.tuberculosis	GCF_014884645.1	NZ_CP043996.1	96/ 110/ 198/ 211/ 1139/ 1248/ 1768	1
M.tuberculosis	GCF_014884665.1	NZ_CP043997.1	96/ 110/ 198/ 211/ 1139/ 1248/ 1768	1
M.tuberculosis	GCF_014899205.1	NZ_CP041788.1	96/ 110/ 198/ 211/ 1139/ 1248/ 1768	1
M.tuberculosis	GCF_014899225.1	NZ_CP041789.1	96/ 110/ 198/ 211/ 1139/ 1248/ 1768	1
M.tuberculosis	GCF_014899245.1	NZ_CP041790.1	96/ 110/ 198/ 211/ 1139/ 1248/ 1768	1
M.tuberculosis	GCF_014899265.1	NZ_CP041792.1	96/ 110/ 198/ 211/ 1139/ 1248/ 1768	1
M.tuberculosis	GCF_014899285.1	NZ_CP041791.1	96/ 110/ 198/ 211/ 1139/ 1248/ 1768	1
M.tuberculosis	GCF_014899305.1	NZ_CP041793.1	96/ 110/ 198/ 211/ 1139/ 1248/ 1768	1
M.tuberculosis	GCF_014899325.1	NZ_CP041794.1	96/ 110/ 198/ 211/ 1139/ 1248/ 1768	1
M.tuberculosis	GCF_014899345.1	NZ_CP041795.1	96/ 110/ 198/ 211/ 1139/ 1248/ 1768	1
M.tuberculosis	GCF_014899365.1	NZ_CP041796.1	96/ 110/ 198/ 211/ 1139/ 1248/ 1768	1
M.tuberculosis	GCF_014899385.1	NZ_CP041797.1	96/ 110/ 198/ 211/ 1139/ 1248/ 1768	1
M.tuberculosis	GCF_014899405.1	NZ_CP041798.1	96/ 110/ 198/ 211/ 1139/ 1248/ 1768	1
M.tuberculosis	GCF_014899425.1	NZ_CP041799.1	96/ 110/ 198/ 211/ 1139/ 1248/ 1768	1
M.tuberculosis	GCF_014899445.1	NZ_CP041800.1	96/ 110/ 198/ 211/ 1139/ 1248/ 1768	1
M.tuberculosis	GCF_014899465.1	NZ_CP041801.1	96/ 110/ 198/ 211/ 1139/ 1248/ 1768	1
M.tuberculosis	GCF_014899485.1	NZ_CP041802.1	96/ 110/ 198/ 211/ 1139/ 1248/ 1768	1
M.tuberculosis	GCF_014899505.1	NZ_CP041803.1	96/ 110/ 198/ 211/ 1139/ 1248/ 1768	1
M.tuberculosis	GCF_014899525.1	NZ_CP041804.1	96/ 110/ 198/ 211/ 1139/ 1248/ 1768	1
M.tuberculosis	GCF_014899545.1	NZ_CP041805.1	96/ 110/ 198/ 211/ 1139/ 1248/ 1768	1
M.tuberculosis	GCF_014899565.1	NZ_CP041806.1	96/ 110/ 198/ 211/ 1139/ 1248/ 1768	1
M.tuberculosis	GCF_014899585.1	NZ_CP041807.1	96/ 110/ 198/ 211/ 1139/ 1248/ 1768	1
M.tuberculosis	GCF_014899605.1	NZ_CP041808.1	96/ 110/ 198/ 211/ 1139/ 1248/ 1768	1
M.tuberculosis	GCF_014899625.1	NZ_CP041809.1	96/ 110/ 198/ 211/ 1139/ 1248/ 1768	1
M.tuberculosis	GCF_014899645.1	NZ_CP041810.1	96/ 110/ 198/ 211/ 1139/ 1248/ 1768	1
M.tuberculosis	GCF_014899665.1	NZ_CP041811.1	96/ 110/ 198/ 211/ 1139/ 1248/ 1768	1
M.tuberculosis	GCF_014899685.1	NZ_CP041812.1	96/ 110/ 198/ 211/ 1139/ 1248/ 1768	1
M.tuberculosis	GCF_014899705.1	NZ_CP041813.1	96/ 110/ 198/ 211/ 1139/ 1248/ 1768	1
M.tuberculosis	GCF_014899725.1	NZ_CP041814.1	96/ 110/ 198/ 211/ 1139/ 1248/ 1768	1
M.tuberculosis	GCF_014899745.1	NZ_CP041815.1	96/ 110/ 198/ 211/ 1139/ 1248/ 1768	1
M.tuberculosis	GCF_014899765.1	NZ_CP041816.1	96/ 110/ 198/ 211/ 1139/ 1248/ 1768	1
M.tuberculosis	GCF_014899785.1	NZ_CP041817.1	96/ 110/ 198/ 211/ 1139/ 1248/ 1768	1
M.tuberculosis	GCF_014899805.1	NZ_CP041818.1	96/ 110/ 198/ 211/ 1139/ 1248/ 1768	1
M.tuberculosis	GCF_014899825.1	NZ_CP041819.1	96/ 110/ 198/ 211/ 1139/ 1248/ 1768	1
M.tuberculosis	GCF_014899845.1	NZ_CP041820.1	96/ 110/ 198/ 211/ 1139/ 1248/ 1768	1
M.tuberculosis	GCF_014899865.1	NZ_CP041821.1	96/ 110/ 198/ 211/ 1139/ 1248/ 1768	1
M.tuberculosis	GCF_014899925.1	NZ_CP041824.1	96/ 110/ 198/ 211/ 1139/ 1248/ 1768	1
M.tuberculosis	GCF_014899965.1	NZ_CP041826.1	96/ 110/ 198/ 211/ 1139/ 1248/ 1768	1
M.tuberculosis	GCF_014899985.1	NZ_CP041827.1	96/ 110/ 198/ 211/ 1139/ 1248/ 1768	1
M.tuberculosis	GCF_014900005.1	NZ_CP041828.1	96/ 110/ 198/ 211/ 1139/ 1248/ 1768	1
M.tuberculosis	GCF_014900055.1	NZ_CP041829.1	96/ 110/ 198/ 211/ 1139/ 1248/ 1768	1
M.tuberculosis	GCF_014900095.1	NZ_CP041831.1	96/ 110/ 198/ 211/ 1139/ 1248/ 1768	1
M.tuberculosis	GCF_014900115.1	NZ_CP041832.1	96/ 110/ 198/ 211/ 1139/ 1248/ 1768	1
M.tuberculosis	GCF_014900135.1	NZ_CP041833.1	96/ 110/ 198/ 211/ 1139/ 1248/ 1768	1
M.tuberculosis	GCF_014900155.1	NZ_CP041834.1	96/ 110/ 198/ 211/ 1139/ 1248/ 1768	1
M.tuberculosis	GCF_014900175.1	NZ_CP041835.1	96/ 110/ 198/ 211/ 1139/ 1248/ 1768	1
M.tuberculosis	GCF_014900195.1	NZ_CP041836.1	96/ 110/ 198/ 211/ 1139/ 1248/ 1768	1
M.tuberculosis	GCF_014900215.1	NZ_CP041837.1	96/ 110/ 198/ 211/ 1139/ 1248/ 1768	1
M.tuberculosis	GCF_014900235.1	NZ_CP041838.1	96/ 110/ 198/ 211/ 1139/ 1248/ 1768	1
M.tuberculosis	GCF_014900255.1	NZ_CP041839.1	96/ 110/ 198/ 211/ 1139/ 1248/ 1768	1
M.tuberculosis	GCF_014900275.1	NZ_CP041840.1	96/ 110/ 198/ 211/ 1139/ 1248/ 1768	1
M.tuberculosis	GCF_014900295.1	NZ_CP041841.1	96/ 110/ 198/ 211/ 1139/ 1248/ 1768	1
M.tuberculosis	GCF_014900315.1	NZ_CP041842.1	96/ 110/ 198/ 211/ 1139/ 1248/ 1768	1
M.tuberculosis	GCF_014900335.1	NZ_CP041843.1	96/ 110/ 198/ 211/ 1139/ 1248/ 1768	1
M.tuberculosis	GCF_014900355.1	NZ_CP041844.1	96/ 110/ 198/ 211/ 1139/ 1248/ 1768	1
M.tuberculosis	GCF_014900375.1	NZ_CP041845.1	96/ 110/ 198/ 211/ 1139/ 1248/ 1768	1
M.tuberculosis	GCF_014900395.1	NZ_CP041846.1	96/ 110/ 198/ 211/ 1139/ 1248/ 1768	1
M.tuberculosis	GCF_014900415.1	NZ_CP041847.1	96/ 110/ 198/ 211/ 1139/ 1248/ 1768	1
M.tuberculosis	GCF_014900435.1	NZ_CP041848.1	96/ 110/ 198/ 211/ 1139/ 1248/ 1768	1
M.tuberculosis	GCF_014900455.1	NZ_CP041849.1	96/ 110/ 198/ 211/ 1139/ 1248/ 1768	1
M.tuberculosis	GCF_014900475.1	NZ_CP041850.1	96/ 110/ 198/ 211/ 1139/ 1248/ 1768	1
M.tuberculosis	GCF_014900515.1	NZ_CP041852.1	96/ 110/ 198/ 211/ 1139/ 1248/ 1768	1
M.tuberculosis	GCF_014900555.1	NZ_CP041853.1	96/ 110/ 198/ 211/ 1139/ 1248/ 1768	1
M.tuberculosis	GCF_014900595.1	NZ_CP041854.1	96/ 110/ 198/ 211/ 1139/ 1248/ 1768	1
M.tuberculosis	GCF_014900615.1	NZ_CP041855.1	96/ 110/ 198/ 211/ 1139/ 1248/ 1768	1
M.tuberculosis	GCF_014900635.1	NZ_CP041856.1	96/ 110/ 198/ 211/ 1139/ 1248/ 1768	1
M.tuberculosis	GCF_014900655.1	NZ_CP041857.1	96/ 110/ 198/ 211/ 1139/ 1248/ 1768	1
M.tuberculosis	GCF_014900675.1	NZ_CP041858.1	96/ 110/ 198/ 211/ 1139/ 1248/ 1768	1
M.tuberculosis	GCF_014900695.1	NZ_CP041859.1	96/ 110/ 198/ 211/ 1139/ 1248/ 1768	1
M.tuberculosis	GCF_014900715.1	NZ_CP041860.1	96/ 110/ 198/ 211/ 1139/ 1248/ 1768	1
M.tuberculosis	GCF_014900735.1	NZ_CP041861.1	96/ 110/ 198/ 211/ 1139/ 1248/ 1768	1
M.tuberculosis	GCF_014900755.1	NZ_CP041862.1	96/ 110/ 198/ 211/ 1139/ 1248/ 1768	1
M.tuberculosis	GCF_014900795.1	NZ_CP041864.1	96/ 110/ 198/ 211/ 1139/ 1248/ 1768	1
M.tuberculosis	GCF_014900815.1	NZ_CP041865.1	96/ 110/ 198/ 211/ 1139/ 1248/ 1768	1
M.tuberculosis	GCF_014900835.1	NZ_CP041866.1	96/ 110/ 198/ 211/ 1139/ 1248/ 1768	1
M.tuberculosis	GCF_014900855.1	NZ_CP041867.1	96/ 110/ 198/ 211/ 1139/ 1248/ 1768	1
M.tuberculosis	GCF_014900895.1	NZ_CP041868.1	96/ 110/ 198/ 211/ 1139/ 1248/ 1768	1
M.tuberculosis	GCF_014900965.1	NZ_CP041869.1	96/ 110/ 198/ 211/ 1139/ 1248/ 1768	1
M.tuberculosis	GCF_014901035.1	NZ_CP041870.1	96/ 110/ 198/ 211/ 1139/ 1248/ 1768	1
M.tuberculosis	GCF_014901055.1	NZ_CP041871.1	96/ 110/ 198/ 211/ 1139/ 1248/ 1768	1
M.tuberculosis	GCF_014901075.1	NZ_CP041872.1	96/ 110/ 198/ 211/ 1139/ 1248/ 1768	1
M.tuberculosis	GCF_014901095.1	NZ_CP041873.1	96/ 110/ 198/ 211/ 1139/ 1248/ 1768	1
M.tuberculosis	GCF_014901135.1	NZ_CP041875.1	96/ 110/ 198/ 211/ 1139/ 1248/ 1768	1
M.tuberculosis	GCF_014901155.1	NZ_CP041876.1	96/ 110/ 198/ 211/ 1139/ 1248/ 1768	1
M.tuberculosis	GCF_014901152.1	NZ_CP041877.1	96/ 110/ 198/ 211/ 1139/ 1248/ 1768	1
M.tuberculosis	GCF_014901150.1	NZ_CP041878.1	96/ 110/ 198/ 211/ 1139/ 1248/ 1768	1
M.tuberculosis	GCF_014901159.1	NZ_CP041879.1	96/ 110/ 198/ 211/ 1139/ 1248/ 1768	1
M.tuberculosis	GCF_015482805.1	NZ_CP064405.1	96/ 110/ 198/ 211/ 1139/ 1248/ 1768	1
M.tuberculosis	GCF_016917775.1	NZ_CP070338.1	96/ 110/ 198/ 211/ 1139/ 1248/ 1768	1
M.tuberculosis	GCF_017164035.1	NZ_CP071127.1	96/ 110/ 198/ 211/ 1139/ 1248/ 1768	1
M.tuberculosis	GCF_017164055.1	NZ_CP071128.1	96/ 110/ 198/ 211/ 1139/ 1248/ 1768	1
M.tuberculosis	GCF_017901035.1	NZ_CP072762.1	96/ 110/ 198/ 211/ 1139/ 1248/ 1768	1
M.tuberculosis	GCF_017901055.1	NZ_CP072764.1	96/ 110/ 198/ 211/ 1139/ 1248/ 1768	1
M.tuberculosis	GCF_017901075.1	NZ_CP072763.1	96/ 110/ 198/ 211/ 1139/ 1248/ 1768	1
M.tuberculosis	GCF_017901095.1	NZ_CP072761.1	96/ 110/ 198/ 211/ 1139/ 1248/ 1768	1
M.tuberculosis	GCF_017901115.1	NZ_CP072765.1	96/ 110/ 198/ 211/ 1139/ 1248/ 1768	1
M.tuberculosis	GCF_019670745.1	NZ_AP024671.1	96/ 110/ 198/ 211/ 1139/ 1248/ 1768	1
M.tuberculosis	GCF_020683285.1	NZ_CP085543.1	96/ 110/ 198/ 211/ 1139/ 1248/ 1768	1
M.tuberculosis	GCF_020683305.1	NZ_CP085544.1	96/ 110/ 198/ 211/ 1139/ 1248/ 1768	1
M.tuberculosis	GCF_020683325.1	NZ_CP085547.1	96/ 110/ 198/ 211/ 1139/ 1248/ 1768	1
M.tuberculosis	GCF_020683345.1	NZ_CP085549.1	96/ 110/ 198/ 211/ 1139/ 1248/ 1768	1
M.tuberculosis	GCF_020683365.1	NZ_CP085550.1	96/ 110/ 198/ 211/ 1139/ 1248/ 1768	1
M.tuberculosis	GCF_020683385.1	NZ_CP085551.1	96/ 110/ 198/ 211/ 1139/ 1248/ 1768	1
M.tuberculosis	GCF_020683405.1	NZ_CP085552.1	96/ 110/ 198/ 211/ 1139/ 1248/ 1768	1
M.tuberculosis	GCF_020683425.1	NZ_CP085553.1	96/ 110/ 198/ 211/ 1139/ 1248/ 1768	1
M.tuberculosis	GCF_020683445.1	NZ_CP085555.1	96/ 110/ 198/ 211/ 1139/ 1248/ 1768	1
M.tuberculosis	GCF_020683465.1	NZ_CP085556.1	96/ 110/ 198/ 211/ 1139/ 1248/ 1768	1
M.tuberculosis	GCF_020683485.1	NZ_CP085542.1	96/ 110/ 198/ 211/ 1139/ 1248/ 1768	1
M.tuberculosis	GCF_020683505.1	NZ_CP085545.1	96/ 110/ 198/ 211/ 1139/ 1248/ 1768	1
M.tuberculosis	GCF_020683525.1	NZ_CP085546.1	96/ 110/ 198/ 211/ 1139/ 1248/ 1768	1
M.tuberculosis	GCF_020683545.1	NZ_CP085548.1	96/ 110/ 198/ 211/ 1139/ 1248/ 1768	1
M.tuberculosis	GCF_020683565.1	NZ_CP085554.1	96/ 110/ 198/ 211/ 1139/ 1248/ 1768	1
M.tuberculosis	GCF_020683585.1	NZ_CP085557.1	96/ 110/ 198/ 211/ 1139/ 1248/ 1768	1
M.tuberculosis	GCF_020683605.1	NZ_CP085558.1	96/ 110/ 198/ 211/ 1139/ 1248/ 1768	1
M.tuberculosis	GCF_020683625.1	NZ_CP085559.1	96/ 110/ 198/ 211/ 1139/ 1248/ 1768	1
M.tuberculosis	GCF_020683645.1	NZ_CP085560.1	96/ 110/ 198/ 211/ 1139/ 1248/ 1768	1
M.tuberculosis	GCF_020683665.1	NZ_CP085561.1	96/ 110/ 198/ 211/ 1139/ 1248/ 1768	1
M.tuberculosis	GCF_020683685.1	NZ_CP085562.1	96/ 110/ 198/ 211/ 1139/ 1248/ 1768	1
M.tuberculosis	GCF_020683705.1	NZ_CP085563.1	96/ 110/ 198/ 211/ 1139/ 1248/ 1768	1
M.tuberculosis	GCF_020683725.1	NZ_CP085564.1	96/ 110/ 198/ 211/ 1139/ 1248/ 1768	1
M.tuberculosis	GCF_020683745.1	NZ_CP085565.1	96/ 110/ 198/ 211/ 1139/ 1248/ 1768	1
M.tuberculosis	GCF_020683765.1	NZ_CP085566.1	96/ 110/ 198/ 211/ 1139/ 1248/ 1768	1
M.tuberculosis	GCF_020683805.1	NZ_CP085568.1	96/ 110/ 198/ 211/ 1139/ 1248/ 1768	1
M.tuberculosis	GCF_020683825.1	NZ_CP085569.1	96/ 110/ 198/ 211/ 1139/ 1248/ 1768	1
M.tuberculosis	GCF_020683845.1	NZ_CP085570.1	96/ 110/ 198/ 211/ 1139/ 1248/ 1768	1
M.tuberculosis	GCF_020683865.1	NZ_CP085571.1	96/ 110/ 198/ 211/ 1139/ 1248/ 1768	1
M.tuberculosis	GCF_020683885.1	NZ_CP085572.1	96/ 110/ 198/ 211/ 1139/ 1248/ 1768	1
M.tuberculosis	GCF_020683905.1	NZ_CP085573.1	96/ 110/ 198/ 211/ 1139/ 1248/ 1768	1
M.tuberculosis	GCF_020683925.1	NZ_CP085574.1	96/ 110/ 198/ 211/ 1139/ 1248/ 1768	1
M.tuberculosis	GCF_020683945.1	NZ_CP085575.1	96/ 110/ 198/ 211/ 1139/ 1248/ 1768	1
M.tuberculosis	GCF_020683965.1	NZ_CP085576.1	96/ 110/ 198/ 211/ 1139/ 1248/ 1768	1
M.tuberculosis	GCF_020683985.1	NZ_CP085577.1	96/ 110/ 198/ 211/ 1139/ 1248/ 1768	1
M.tuberculosis	GCF_020684005.1	NZ_CP085578.1	96/ 110/ 198/ 211/ 1139/ 1248/ 1768	1
M.tuberculosis	GCF_020684025.1	NZ_CP085579.1	96/ 110/ 198/ 211/ 1139/ 1248/ 1768	1
M.tuberculosis	GCF_020684045.1	NZ_CP085580.1	96/ 110/ 198/ 211/ 1139/ 1248/ 1768	1
M.tuberculosis	GCF_020684065.1	NZ_CP085581.1	96/ 110/ 198/ 211/ 1139/ 1248/ 1768	1
M.tuberculosis	GCF_020684085.1	NZ_CP085582.1	96/ 110/ 198/ 211/ 1139/ 1248/ 1768	1
M.tuberculosis	GCF_020684105.1	NZ_CP085583.1	96/ 110/ 198/ 211/ 1139/ 1248/ 1768	1
M.tuberculosis	GCF_020684125.1	NZ_CP085584.1	96/ 110/ 198/ 211/ 1139/ 1248/ 1768	1
M.tuberculosis	GCF_020684145.1	NZ_CP085585.1	96/ 110/ 198/ 211/ 1139/ 1248/ 1768	1
M.tuberculosis	GCF_020684165.1	NZ_CP085586.1	96/ 110/ 198/ 211/ 1139/ 1248/ 1768	1
M.tuberculosis	GCF_020684185.1	NZ_CP085587.1	96/ 110/ 198/ 211/ 1139/ 1248/ 1768	1
M.tuberculosis	GCF_020684205.1	NZ_CP085588.1	96/ 110/ 198/ 211/ 1139/ 1248/ 1768	1
M.tuberculosis	GCF_020684225.1	NZ_CP085589.1	96/ 110/ 198/ 211/ 1139/ 1248/ 1768	1
M.tuberculosis	GCF_020684245.1	NZ_CP085590.1	96/ 110/ 198/ 211/ 1139/ 1248/ 1768	1
M.tuberculosis	GCF_020684265.1	NZ_CP085591.1	96/ 110/ 198/ 211/ 1139/ 1248/ 1768	1
M.tuberculosis	GCF_020684305.1	NZ_CP085593.1	96/ 110/ 198/ 211/ 1139/ 1248/ 1768	1
M.tuberculosis	GCF_020684325.1	NZ_CP085594.1	96/ 110/ 198/ 211/ 1139/ 1248/ 1768	1
M.tuberculosis	GCF_020684345.1	NZ_CP085595.1	96/ 110/ 198/ 211/ 1139/ 1248/ 1768	1
M.tuberculosis	GCF_020684365.1	NZ_CP085596.1	96/ 110/ 198/ 211/ 1139/ 1248/ 1768	1
M.tuberculosis	GCF_020684385.1	NZ_CP085597.1	96/ 110/ 198/ 211/ 1139/ 1248/ 1768	1
M.tuberculosis	GCF_020684405.1	NZ_CP085598.1	96/ 110/ 198/ 211/ 1139/ 1248/ 1768	1
M.tuberculosis	GCF_020684425.1	NZ_CP085599.1	96/ 110/ 198/ 211/ 1139/ 1248/ 1768	1
M.tuberculosis	GCF_020684445.1	NZ_CP085600.1	96/ 110/ 198/ 211/ 1139/ 1248/ 1768	1
M.tuberculosis	GCF_020684465.1	NZ_CP085601.1	96/ 110/ 198/ 211/ 1139/ 1248/ 1768	1
M.tuberculosis	GCF_020684485.1	NZ_CP085602.1	96/ 110/ 198/ 211/ 1139/ 1248/ 1768	1
M.tuberculosis	GCF_020684505.1	NZ_CP085604.1	96/ 110/ 198/ 211/ 1139/ 1248/ 1768	1
M.tuberculosis	GCF_020684525.1	NZ_CP085603.1	96/ 110/ 198/ 211/ 1139/ 1248/ 1768	1
M.tuberculosis	GCF_020684545.1	NZ_CP085605.1	96/ 110/ 198/ 211/ 1139/ 1248/ 1768	1
M.tuberculosis	GCF_020684565.1	NZ_CP085606.1	96/ 110/ 198/ 211/ 1139/ 1248/ 1768	1
M.tuberculosis	GCF_020684585.1	NZ_CP085607.1	96/ 110/ 198/ 211/ 1139/ 1248/ 1768	1
M.tuberculosis	GCF_020684605.1	NZ_CP085608.1	96/ 110/ 198/ 211/ 1139/ 1248/ 1768	1
M.tuberculosis	GCF_020684625.1	NZ_CP085609.1	96/ 110/ 198/ 211/ 1139/ 1248/ 1768	1
M.tuberculosis	GCF_020684645.1	NZ_CP085610.1	96/ 110/ 198/ 211/ 1139/ 1248/ 1768	1
M.tuberculosis	GCF_020684685.1	NZ_CP085612.1	96/ 110/ 198/ 211/ 1139/ 1248/ 1768	1
M.tuberculosis	GCF_020684705.1	NZ_CP085613.1	96/ 110/ 198/ 211/ 1139/ 1248/ 1768	1
M.tuberculosis	GCF_020684725.1	NZ_CP085614.1	96/ 110/ 198/ 211/ 1139/ 1248/ 1768	1
M.tuberculosis	GCF_020684745.1	NZ_CP085615.1	96/ 110/ 198/ 211/ 1139/ 1248/ 1768	1
M.tuberculosis	GCF_020684765.1	NZ_CP085616.1	96/ 110/ 198/ 211/ 1139/ 1248/ 1768	1
M.tuberculosis	GCF_020684785.1	NZ_CP085617.1	96/ 110/ 198/ 211/ 1139/ 1248/ 1768	1
M.tuberculosis	GCF_020861365.1	NZ_CP086331.1	96/ 110/ 198/ 211/ 1139/ 1248/ 1768	1
M.tuberculosis	GCF_021535155.1	NZ_CP089927.1	96/ 110/ 198/ 211/ 1139/ 1248/ 1768	1
M.tuberculosis	GCF_021559895.1	NZ_CP058236.1	96/ 110/ 198/ 211/ 1139/ 1248/ 1768	1
M.tuberculosis	GCF_022023995.1	NZ_CP072790.1	96/ 110/ 198/ 211/ 1139/ 1248/ 1768	1
M.tuberculosis	GCF_022870125.1	NZ_CP069062.1	96/ 110/ 198/ 211/ 1139/ 1248/ 1768	1
M.tuberculosis	GCF_022870145.1	NZ_CP069063.1	96/ 110/ 198/ 211/ 1139/ 1248/ 1768	1
M.tuberculosis	GCF_022870165.1	NZ_CP069064.1	96/ 110/ 198/ 211/ 1139/ 1248/ 1768	1
M.tuberculosis	GCF_022870185.1	NZ_CP069065.1	96/ 110/ 198/ 211/ 1139/ 1248/ 1768	1
M.tuberculosis	GCF_022870205.1	NZ_CP069066.1	96/ 110/ 198/ 211/ 1139/ 1248/ 1768	1
M.tuberculosis	GCF_022870225.1	NZ_CP069067.1	96/ 110/ 198/ 211/ 1139/ 1248/ 1768	1
M.tuberculosis	GCF_022870245.1	NZ_CP069068.1	96/ 110/ 198/ 211/ 1139/ 1248/ 1768	1
M.tuberculosis	GCF_022870265.1	NZ_CP069069.1	96/ 110/ 198/ 211/ 1139/ 1248/ 1768	1
M.tuberculosis	GCF_022870285.1	NZ_CP069070.1	96/ 110/ 198/ 211/ 1139/ 1248/ 1768	1
M.tuberculosis	GCF_022870305.1	NZ_CP069071.1	96/ 110/ 198/ 211/ 1139/ 1248/ 1768	1
M.tuberculosis	GCF_022870325.1	NZ_CP069072.1	96/ 110/ 198/ 211/ 1139/ 1248/ 1768	1
M.tuberculosis	GCF_022870345.1	NZ_CP069073.1	96/ 110/ 198/ 211/ 1139/ 1248/ 1768	1
M.tuberculosis	GCF_022870365.1	NZ_CP069074.1	96/ 110/ 198/ 211/ 1139/ 1248/ 1768	1
M.tuberculosis	GCF_022870385.1	NZ_CP069075.1	96/ 110/ 198/ 211/ 1139/ 1248/ 1768	1
M.tuberculosis	GCF_022870405.1	NZ_CP069076.1	96/ 110/ 198/ 211/ 1139/ 1248/ 1768	1
M.tuberculosis	GCF_022870425.1	NZ_CP069077.1	96/ 110/ 198/ 211/ 1139/ 1248/ 1768	1
M.tuberculosis	GCF_022870445.1	NZ_CP069078.1	96/ 110/ 198/ 211/ 1139/ 1248/ 1768	1
M.tuberculosis	GCF_022871085.1	NZ_CP095020.1	96/ 110/ 198/ 211/ 1139/ 1248/ 1768	1
M.tuberculosis	GCF_022871105.1	NZ_CP095021.1	96/ 110/ 198/ 211/ 1139/ 1248/ 1768	1
M.tuberculosis	GCF_022871125.1	NZ_CP095022.1	96/ 110/ 198/ 211/ 1139/ 1248/ 1768	1
M.tuberculosis	GCF_022871145.1	NZ_CP095023.1	96/ 110/ 198/ 211/ 1139/ 1248/ 1768	1
M.tuberculosis	GCF_025908415.1	NZ_CP109681.1	96/ 110/ 198/ 211/ 1139/ 1248/ 1768	1
M.tuberculosis	GCF_026013685.1	NZ_CP110223.1	96/ 110/ 198/ 211/ 1139/ 1248/ 1768	1
M.tuberculosis	GCF_026167585.1	NZ_CP110674.1	96/ 110/ 198/ 211/ 1139/ 1248/ 1768	1
M.tuberculosis	GCF_026185275.1	NZ_CP110619.1	96/ 110/ 198/ 211/ 1139/ 1248/ 1768	1
M.tuberculosis	GCF_026727575.1	NZ_CP112996.1	96/ 110/ 198/ 211/ 1139/ 1248/ 1768	1
M.tuberculosis	GCF_026727615.1	NZ_CP112997.1	96/ 110/ 198/ 211/ 1139/ 1248/ 1768	1
M.tuberculosis	GCF_027912555.1	NZ_CP115447.1	96/ 110/ 198/ 211/ 1139/ 1248/ 1768	1
M.tuberculosis	GCF_028583125.1	NZ_CP096839.1	96/ 110/ 198/ 211/ 1139/ 1248/ 1768	1
M.tuberculosis	GCF_028583145.1	NZ_CP096840.1	96/ 110/ 198/ 211/ 1139/ 1248/ 1768	1
M.tuberculosis	GCF_028583165.1	NZ_CP096841.1	96/ 110/ 198/ 211/ 1139/ 1248/ 1768	1
M.tuberculosis	GCF_028583185.1	NZ_CP096842.1	96/ 110/ 198/ 211/ 1139/ 1248/ 1768	1
M.tuberculosis	GCF_028583205.1	NZ_CP096843.1	96/ 110/ 198/ 211/ 1139/ 1248/ 1768	1
M.tuberculosis	GCF_028583225.1	NZ_CP096844.1	96/ 110/ 198/ 211/ 1139/ 1248/ 1768	1
M.tuberculosis	GCF_028583245.1	NZ_CP096845.1	96/ 110/ 198/ 211/ 1139/ 1248/ 1768	1
M.tuberculosis	GCF_028583265.1	NZ_CP096846.1	96/ 110/ 198/ 211/ 1139/ 1248/ 1768	1
M.tuberculosis	GCF_028583285.1	NZ_CP096847.1	96/ 110/ 198/ 211/ 1139/ 1248/ 1768	1
M.tuberculosis	GCF_028752235.1	NZ_CP085532.1	96/ 110/ 198/ 211/ 1139/ 1248/ 1768	1
M.tuberculosis	GCF_028768425.1	NZ_CP117298.1	96/ 110/ 198/ 211/ 1139/ 1248/ 1768	1
M.tuberculosis	GCF_029867045.1	NZ_CP089611.1	96/ 110/ 198/ 211/ 1139/ 1248/ 1768	1
M.tuberculosis	GCF_029867065.1	NZ_CP089610.1	96/ 110/ 198/ 211/ 1139/ 1248/ 1768	1
M.tuberculosis	GCF_029867085.1	NZ_CP089772.1	96/ 110/ 198/ 211/ 1139/ 1248/ 1768	1
M.tuberculosis	GCF_029867105.1	NZ_CP089773.1	96/ 110/ 198/ 211/ 1139/ 1248/ 1768	1
M.tuberculosis	GCF_029867125.1	NZ_CP089774.1	96/ 110/ 198/ 211/ 1139/ 1248/ 1768	1
M.tuberculosis	GCF_029867145.1	NZ_CP089775.1	96/ 110/ 198/ 211/ 1139/ 1248/ 1768	1
M.tuberculosis	GCF_029867165.1	NZ_CP089776.1	96/ 110/ 198/ 211/ 1139/ 1248/ 1768	1
M.tuberculosis	GCF_029867185.1	NZ_CP089777.1	96/ 110/ 198/ 211/ 1139/ 1248/ 1768	1
M.tuberculosis	GCF_029867205.1	NZ_CP089778.1	96/ 110/ 198/ 211/ 1139/ 1248/ 1768	1
M.tuberculosis	GCF_029867245.1	NZ_CP089780.1	96/ 110/ 198/ 211/ 1139/ 1248/ 1768	1
M.tuberculosis	GCF_029867265.1	NZ_CP089781.1	96/ 110/ 198/ 211/ 1139/ 1248/ 1768	1
M.tuberculosis	GCF_030053035.1	NZ_CP125620.1	96/ 110/ 198/ 211/ 1139/ 1248/ 1768	1
M.tuberculosis	GCF_030285685.1	NZ_CP127275.1	96/ 110/ 198/ 211/ 1139/ 1248/ 1768	1
M.tuberculosis	GCF_030285705.1	NZ_CP127273.1	96/ 110/ 198/ 211/ 1139/ 1248/ 1768	1
M.tuberculosis	GCF_030285725.1	NZ_CP127274.1	96/ 110/ 198/ 211/ 1139/ 1248/ 1768	1
M.tuberculosis	GCF_030285745.1	NZ_CP127276.1	96/ 110/ 198/ 211/ 1139/ 1248/ 1768	1
M.tuberculosis	GCF_030285765.1	NZ_CP127277.1	96/ 110/ 198/ 211/ 1139/ 1248/ 1768	1
M.tuberculosis	GCF_030566105.1	NZ_CP130756.1	96/ 110/ 198/ 211/ 1139/ 1248/ 1768	1
M.tuberculosis	GCF_030567075.1	NZ_CP130761.1	96/ 110/ 198/ 211/ 1139/ 1248/ 1768	1
M.tuberculosis	GCF_030567435.1	NZ_CP130763.1	96/ 110/ 198/ 211/ 1139/ 1248/ 1768	1
M.tuberculosis	GCF_030569575.1	NZ_CP130774.1	96/ 110/ 198/ 211/ 1139/ 1248/ 1768	1
M.tuberculosis	GCF_030574935.1	NZ_CP130802.1	96/ 110/ 198/ 211/ 1139/ 1248/ 1768	1
M.tuberculosis	GCF_030576595.1	NZ_CP130811.1	96/ 110/ 198/ 211/ 1139/ 1248/ 1768	1
M.tuberculosis	GCF_030577695.1	NZ_CP130817.1	96/ 110/ 198/ 211/ 1139/ 1248/ 1768	1
M.tuberculosis	GCF_030866945.1	NZ_CP133041.1	96/ 110/ 198/ 211/ 1139/ 1248/ 1768	1
M.tuberculosis	GCF_030866965.1	NZ_CP133042.1	96/ 110/ 198/ 211/ 1139/ 1248/ 1768	1
M.tuberculosis	GCF_030866985.1	NZ_CP133043.1	96/ 110/ 198/ 211/ 1139/ 1248/ 1768	1
M.tuberculosis	GCF_030867005.1	NZ_CP133044.1	96/ 110/ 198/ 211/ 1139/ 1248/ 1768	1
M.tuberculosis	GCF_031199985.1	NZ_CP133602.1	96/ 110/ 198/ 211/ 1139/ 1248/ 1768	1
M.tuberculosis	GCF_031201325.1	NZ_CP133604.1	96/ 110/ 198/ 211/ 1139/ 1248/ 1768	1
M.tuberculosis	GCF_031201715.1	NZ_CP133601.1	96/ 110/ 198/ 211/ 1139/ 1248/ 1768	1
M.tuberculosis	GCF_033124145.1	NZ_CP097109.1	96/ 110/ 198/ 211/ 1139/ 1248/ 1768	1
M.tuberculosis	GCF_033124885.1	NZ_CP097110.1	96/ 110/ 198/ 211/ 1139/ 1248/ 1768	1
M.tuberculosis	GCF_033125685.1	NZ_CP097111.1	96/ 110/ 198/ 211/ 1139/ 1248/ 1768	1
M.tuberculosis	GCF_033126485.1	NZ_CP097112.1	96/ 110/ 198/ 211/ 1139/ 1248/ 1768	1
M.tuberculosis	GCF_037076265.1	NZ_AP024454.1	96/ 110/ 198/ 211/ 1139/ 1248/ 1768	1
M.tuberculosis	GCF_037076275.1	NZ_AP024455.1	96/ 110/ 198/ 211/ 1139/ 1248/ 1768	1
M.tuberculosis	GCF_037076285.1	NZ_AP024456.1	96/ 110/ 198/ 211/ 1139/ 1248/ 1768	1
M.tuberculosis	GCF_037076295.1	NZ_AP024457.1	96/ 110/ 198/ 211/ 1139/ 1248/ 1768	1
M.tuberculosis	GCF_037076305.1	NZ_AP024458.1	96/ 110/ 198/ 211/ 1139/ 1248/ 1768	1
M.tuberculosis	GCF_037076315.1	NZ_AP024459.1	96/ 110/ 198/ 211/ 1139/ 1248/ 1768	1
M.tuberculosis	GCF_037076325.1	NZ_AP024460.1	96/ 110/ 198/ 211/ 1139/ 1248/ 1768	1
M.tuberculosis	GCF_037076335.1	NZ_AP024462.1	96/ 110/ 198/ 211/ 1139/ 1248/ 1768	1
M.tuberculosis	GCF_037101195.1	NZ_AP024461.1	96/ 110/ 198/ 211/ 1139/ 1248/ 1768	1
M.tuberculosis	GCF_037942495.1	NZ_CP149780.1	96/ 110/ 198/ 211/ 1139/ 1248/ 1768	1
M.tuberculosis	GCF_037942805.1	NZ_CP149781.1	96/ 110/ 198/ 211/ 1139/ 1248/ 1768	1
M.tuberculosis	GCF_038096075.1	NZ_CP150983.1	96/ 110/ 198/ 211/ 1139/ 1248/ 1768	1
M.tuberculosis	GCF_039555355.1	NZ_CP154611.1	96/ 110/ 198/ 211/ 1139/ 1248/ 1768	1
M.tuberculosis	GCF_039555365.1	NZ_CP154613.1	96/ 110/ 198/ 211/ 1139/ 1248/ 1768	1
M.tuberculosis	GCF_039555375.1	NZ_CP154612.1	96/ 110/ 198/ 211/ 1139/ 1248/ 1768	1
M.tuberculosis	GCF_900520315.1	NZ_LR027516.1	96/ 110/ 198/ 211/ 1139/ 1248/ 1768	1
M.tuberculosis	GCF_902459825.2	NZ_LR699570.1	96/ 110/ 198/ 211/ 1139/ 1248/ 1768	1
M.tuberculosis	GCF_904810325.1	NZ_LR882499.1	96/ 110/ 198/ 211/ 1139/ 1248/ 1768	1
M.tuberculosis	GCF_904810335.1	NZ_LR882496.1	96/ 110/ 198/ 211/ 1139/ 1248/ 1768	1
M.tuberculosis	GCF_904810345.1	NZ_LR882498.1	96/ 110/ 198/ 211/ 1139/ 1248/ 1768	1
M.tuberculosis	GCF_904810355.1	NZ_LR882497.1	96/ 110/ 198/ 211/ 1139/ 1248/ 1768	1
M.tuberculosis	GCF_904810365.1	NZ_LR882500.1	96/ 110/ 198/ 211/ 1139/ 1248/ 1768	1
M.tuberculosis	GCF_905183075.1	NZ_LR993208.1	96/ 110/ 198/ 211/ 1139/ 1248/ 1768	1
M.tuberculosis	GCF_932527325.1	NZ_OW052189.1	96/ 110/ 198/ 211/ 1139/ 1248/ 1768	1
M.tuberculosis	GCF_963525475.1	NZ_OY741334.1	96/ 110/ 198/ 211/ 1139/ 1248/ 1768	1
M.tuberculosis	GCF_963993135.1	NZ_OZ023108.1	96/ 110/ 198/ 211/ 1139/ 1248/ 1768	1
M.tuberculosis	GCF_963993145.1	NZ_OZ023109.1	96/ 110/ 198/ 211/ 1139/ 1248/ 1768	1
M.tuberculosis	GCF_963993155.1	NZ_OZ023110.1	96/ 110/ 198/ 211/ 1139/ 1248/ 1768	1
M.tuberculosis	GCF_963993165.1	NZ_OZ023111.1	96/ 110/ 198/ 211/ 1139/ 1248/ 1768	1
M.tuberculosis	GCF_963993175.1	NZ_OZ023113.1	96/ 110/ 198/ 211/ 1139/ 1248/ 1768	1
M.tuberculosis	GCF_963993185.1	NZ_OZ023112.1	96/ 110/ 198/ 211/ 1139/ 1248/ 1768	1
M.tuberculosis	GCF_963993195.1	NZ_OZ023114.1	96/ 110/ 198/ 211/ 1139/ 1248/ 1768	1
M.tuberculosis	GCF_963993205.1	NZ_OZ023115.1	96/ 110/ 198/ 211/ 1139/ 1248/ 1768	1
M.tuberculosis	GCF_963993215.1	NZ_OZ023117.1	96/ 110/ 198/ 211/ 1139/ 1248/ 1768	1
M.tuberculosis	GCF_963993225.1	NZ_OZ023116.1	96/ 110/ 198/ 211/ 1139/ 1248/ 1768	1
M.tuberculosis	GCF_963993235.1	NZ_OZ023118.1	96/ 110/ 198/ 211/ 1139/ 1248/ 1768	1
M.tuberculosis	GCF_963993245.1	NZ_OZ023119.1	96/ 110/ 198/ 211/ 1139/ 1248/ 1768	1
M.tuberculosis	GCF_963993255.1	NZ_OZ023120.1	96/ 110/ 198/ 211/ 1139/ 1248/ 1768	1
M.tuberculosis	GCF_963993265.1	NZ_OZ023121.1	96/ 110/ 198/ 211/ 1139/ 1248/ 1768	1
M.tuberculosis	GCF_963993275.1	NZ_OZ023122.1	96/ 110/ 198/ 211/ 1139/ 1248/ 1768	1
M.tuberculosis	GCF_963993295.1	NZ_OZ023124.1	96/ 110/ 198/ 211/ 1139/ 1248/ 1768	1
M.tuberculosis	GCF_000023625.1	NC_012943.1	96/ 110/ 198/ 211/ 1139/ 1248/ 1768	1
M.tuberculosis	GCF_000154585	NC_016768.1	96/ 110/ 198/ 211/ 1139/ 1248/ 1768	1
M.tuberculosis	GCF_000154605.2	NC_018078.1	96/ 110/ 198/ 211/ 1139/ 1248/ 1768	1
M.tuberculosis	GCF_000389905	NC_021192.1	96/ 110/ 198/ 211/ 1139/ 1248/ 1768	1
M.tuberculosis	GCF_001750865.1	NZ_CP011510.1	96/ 110/ 198/ 211/ 1139/ 1248/ 1768	1
M.tuberculosis	GCF_001870145.1	NZ_CP017920.1	96/ 110/ 198/ 211/ 1139/ 1248/ 1768	1
M.tuberculosis	GCF_003006115.1	NZ_CP022578.1	96/ 110/ 198/ 211/ 1139/ 1248/ 1768	1
M.tuberculosis	GCF_003006135.1	NZ_CP022577.1	96/ 110/ 198/ 211/ 1139/ 1248/ 1768	1
M.tuberculosis	GCF_003287125.1	NZ_CP019610.1	96/ 110/ 198/ 211/ 1139/ 1248/ 1768	1
M.tuberculosis	GCF_013267655.1	NZ_CP054014.1	96/ 110/ 198/ 211/ 1139/ 1248/ 1768	1
M.tuberculosis	GCF_014884625.1	NZ_CP043995.1	96/ 110/ 198/ 211/ 1139/ 1248/ 1768	1
M.tuberculosis	GCF_014899885.1	NZ_CP041822.1	96/ 110/ 198/ 211/ 1139/ 1248/ 1768	1
M.tuberculosis	GCF_014899905.1	NZ_CP041823.1	96/ 110/ 198/ 211/ 1139/ 1248/ 1768	1
M.tuberculosis	GCF_014899945.1	NZ_CP041825.1	96/ 110/ 198/ 211/ 1139/ 1248/ 1768	1
M.tuberculosis	GCF_029867225.1	NZ_CP089779.1	96/ 110/ 198/ 211/ 1139/ 1248/ 1768	1
M.tuberculosis	GCF_030566675.1	NZ_CP130758.1	96/ 110/ 198/ 211/ 1139/ 1248/ 1768	1
M.tuberculosis	GCF_030568235.1	NZ_CP130767.1	96/ 110/ 198/ 211/ 1139/ 1248/ 1768	1
M.tuberculosis	GCF_030570275.1	NZ_CP130778.1	96/ 110/ 198/ 211/ 1139/ 1248/ 1768	1
M.tuberculosis	GCF_030571635.1	NZ_CP130784.1	96/ 110/ 198/ 211/ 1139/ 1248/ 1768	1
M.tuberculosis	GCF_030867025	NZ_CP133045.1	96/ 110/ 198/ 211/ 1139/ 1248/ 1768	1
M.tuberculosis	GCF_932527315.1	NZ_OW052188.1	96/ 110/ 198/ 211/ 1139/ 1248/ 1768	1
M.tuberculosis	GCF_932527465.1	NZ_OW052302.1	96/ 110/ 198/ 211/ 1139/ 1248/ 1768	1
M.tuberculosis	GCF_932530395.1	GCF_932530395.1	96/ 110/ 198/ 211/ 1139/ 1248/ 1768	1
M.tuberculosis	GCF_000735975.1	NZ_CP008968.1	96/ 110/ 198/ 211/ 1139/ 1248/ 1768	1
M.tuberculosis	GCF_019454365.1	NZ_CP074075.1	96/ 110/ 198/ 211/ 1139/ 1248/ 1768	1
M.tuberculosis	GCF_020683785.1	NZ_CP085567.1	96/ 110/ 198/ 211/ 1139/ 1248/ 1768	1
M.tuberculosis	GCF_020684285.1	NZ_CP085592.1	96/ 110/ 198/ 211/ 1139/ 1248/ 1768	1
M.tuberculosis	GCF_000009445.1	NC_008769.1	96/ 110/ 198/ 211/ 1139/ 1248/ 1768	1
M.tuberculosis	GCF_000010685.1	NC_012207.1	96/ 110/ 198/ 211/ 1139/ 1248/ 1768	1
M.avium	GCF_000014985.1	NC_008595.1	229/ 308/ 1140/ 1626/ 1748	1
M.avium	GCF_000219085.2	NZ_CP053749.1	229/ 308/ 1140/ 1626/ 1748	1
M.avium	GCF_000390085.1	NC_021200.1	229/ 308/ 1140/ 1626/ 1748	1
M.avium	GCF_000829075.1	NZ_AP012555.1	229/ 308/ 1140/ 1626/ 1748	1
M.avium	GCF_000829075.1	NZ_AP012555.1	229/ 308/ 1140/ 1626/ 1748	1
M.avium	GCF_000835225.1	NZ_CP010113.1	229/ 308/ 1140/ 1626/ 1748	1
M.avium	GCF_000835265.1	NZ_CP010114.1	229/ 308/ 1140/ 1626/ 1748	1
M.avium	GCF_001653355.1	NZ_CP015495.1	229/ 308/ 1140/ 1626/ 1748	1
M.avium	GCF_001683455.1	NZ_CP016396.1	229/ 308/ 1140/ 1626/ 1748	1
M.avium	GCF_001865635.4	NZ_CP009360.4	229/ 308/ 1140/ 1626/ 1748	1
M.avium	GCF_001865635.4	NZ_CP009360.4	229/ 308/ 1140/ 1626/ 1748	1
M.avium	GCF_001865635.4	NZ_CP009360.4	229/ 308/ 1140/ 1626/ 1748	1
M.avium	GCF_001936215.1	NZ_CP018363.1	229/ 308/ 1140/ 1626/ 1748	1
M.avium	GCF_002208705.2	NZ_CP022095.2	229/ 308/ 1140/ 1626/ 1748	1
M.avium	GCF_002211525.1	NZ_CP022105.1	229/ 308/ 1140/ 1626/ 1748	1
M.avium	GCF_002304065.2	NZ_CP076851.1	229/ 308/ 1140/ 1626/ 1748	1
M.avium	GCF_002716905.3	NZ_CP016818.3	229/ 308/ 1140/ 1626/ 1748	1
M.avium	GCF_002716905.3	NZ_CP016818.3	229/ 308/ 1140/ 1626/ 1748	1
M.avium	GCF_002716905.3	NZ_CP016818.3	229/ 308/ 1140/ 1626/ 1748	1
M.avium	GCF_002716905.3	NZ_CP016818.3	229/ 308/ 1140/ 1626/ 1748	1
M.avium	GCF_002716925.3	NZ_CP018014.3	229/ 308/ 1140/ 1626/ 1748	1
M.avium	GCF_002716925.3	NZ_CP018014.3	229/ 308/ 1140/ 1626/ 1748	1
M.avium	GCF_002716925.3	NZ_CP018014.3	229/ 308/ 1140/ 1626/ 1748	1
M.avium	GCF_002716925.3	NZ_CP018014.3	229/ 308/ 1140/ 1626/ 1748	1
M.avium	GCF_002716965.3	NZ_CP018020.3	229/ 308/ 1140/ 1626/ 1748	1
M.avium	GCF_002716965.3	NZ_CP018020.3	229/ 308/ 1140/ 1626/ 1748	1
M.avium	GCF_002716965.3	NZ_CP018020.3	229/ 308/ 1140/ 1626/ 1748	1
M.avium	GCF_003408535.1	NZ_CP029332.1	229/ 308/ 1140/ 1626/ 1748	1
M.avium	GCF_003408535.1	NZ_CP029332.1	229/ 308/ 1140/ 1626/ 1748	1
M.avium	GCF_003408535.1	NZ_CP029332.1	229/ 308/ 1140/ 1626/ 1748	1
M.avium	GCF_003640565.1	NZ_CP028731.1	229/ 308/ 1140/ 1626/ 1748	1
M.avium	GCF_003713025.1	NZ_CP033428.1	229/ 308/ 1140/ 1626/ 1748	1
M.avium	GCF_003713045.1	NZ_CP033427.1	229/ 308/ 1140/ 1626/ 1748	1
M.avium	GCF_003815795.1	NZ_CP033910.1	229/ 308/ 1140/ 1626/ 1748	1
M.avium	GCF_003815815.1	NZ_CP033911.1	229/ 308/ 1140/ 1626/ 1748	1
M.avium	GCF_003816035.1	NZ_CP033909.1	229/ 308/ 1140/ 1626/ 1748	1
M.avium	GCF_003957335.1	NZ_CP033688.1	229/ 308/ 1140/ 1626/ 1748	1
M.avium	GCF_004345205.2	NZ_CP036220.2	229/ 308/ 1140/ 1626/ 1748	1
M.avium	GCF_004345205.2	NZ_CP036220.2	229/ 308/ 1140/ 1626/ 1748	1
M.avium	GCF_004345205.2	NZ_CP036220.2	229/ 308/ 1140/ 1626/ 1748	1
M.avium	GCF_005518015.1	NZ_CP040250.1	229/ 308/ 1140/ 1626/ 1748	1
M.avium	GCF_005518015.1	NZ_CP040250.1	229/ 308/ 1140/ 1626/ 1748	1
M.avium	GCF_005518015.1	NZ_CP040250.1	229/ 308/ 1140/ 1626/ 1748	1
M.avium	GCF_005518035.1	NZ_CP040247.1	229/ 308/ 1140/ 1626/ 1748	1
M.avium	GCF_005518035.1	NZ_CP040247.1	229/ 308/ 1140/ 1626/ 1748	1
M.avium	GCF_005518035.1	NZ_CP040247.1	229/ 308/ 1140/ 1626/ 1748	1
M.avium	GCF_005518055.1	NZ_CP040255.1	229/ 308/ 1140/ 1626/ 1748	1
M.avium	GCF_005518055.1	NZ_CP040255.1	229/ 308/ 1140/ 1626/ 1748	1
M.avium	GCF_005518055.1	NZ_CP040255.1	229/ 308/ 1140/ 1626/ 1748	1
M.avium	GCF_005518055.1	NZ_CP040255.1	229/ 308/ 1140/ 1626/ 1748	1
M.avium	GCF_005518055.1	NZ_CP040255.1	229/ 308/ 1140/ 1626/ 1748	1
M.avium	GCF_009002535.1	NZ_AP020326.1	229/ 308/ 1140/ 1626/ 1748	1
M.avium	GCF_009002535.1	NZ_AP020326.1	229/ 308/ 1140/ 1626/ 1748	1
M.avium	GCF_009002535.1	NZ_AP020326.1	229/ 308/ 1140/ 1626/ 1748	1
M.avium	GCF_009002535.1	NZ_AP020326.1	229/ 308/ 1140/ 1626/ 1748	1
M.avium	GCF_009741445.1	NZ_CP046507.1	229/ 308/ 1140/ 1626/ 1748	1
M.avium	GCF_013357385.1	NZ_CP053068.1	229/ 308/ 1140/ 1626/ 1748	1
M.avium	GCF_016749935.1	NZ_CP066812.1	229/ 308/ 1140/ 1626/ 1748	1
M.avium	GCF_020227555.1	NZ_CP060405.1	229/ 308/ 1140/ 1626/ 1748	1
M.avium	GCF_020227575.1	NZ_CP060407.1	229/ 308/ 1140/ 1626/ 1748	1
M.avium	GCF_020735285.1	NZ_CP085977.1	229/ 308/ 1140/ 1626/ 1748	1
M.avium	GCF_020735405.1	NZ_CP085978.1	229/ 308/ 1140/ 1626/ 1748	1
M.avium	GCF_021183805.1	NZ_CP089223.1	229/ 308/ 1140/ 1626/ 1748	1
M.avium	GCF_021183845.1	NZ_CP089230.1	229/ 308/ 1140/ 1626/ 1748	1
M.avium	GCF_022175585.1	NZ_CP018019.1	229/ 308/ 1140/ 1626/ 1748	1
M.avium	GCF_025665475.1	NZ_CP106873.1	229/ 308/ 1140/ 1626/ 1748	1
M.avium	GCF_026689315.1	NZ_CP113485.1	229/ 308/ 1140/ 1626/ 1748	1
M.avium	GCF_034190785.1	NZ_CP139433.1	229/ 308/ 1140/ 1626/ 1748	1
M.avium	GCF_038446055.1	NZ_CP083993.1	229/ 308/ 1140/ 1626/ 1748	1
M.avium	GCF_038446055.1	NZ_CP083993.1	229/ 308/ 1140/ 1626/ 1748	1
M.avium	GCF_038446055.1	NZ_CP083993.1	229/ 308/ 1140/ 1626/ 1748	1
M.avium	GCF_038446155.1	NZ_CP083998.1	229/ 308/ 1140/ 1626/ 1748	1
M.avium	GCF_038446155.1	NZ_CP083998.1	229/ 308/ 1140/ 1626/ 1748	1
M.avium	GCF_038446175.1	NZ_CP085194.1	229/ 308/ 1140/ 1626/ 1748	1
M.avium	GCF_038446175.1	NZ_CP085194.1	229/ 308/ 1140/ 1626/ 1748	1
M.avium	GCF_038446175.1	NZ_CP085194.1	229/ 308/ 1140/ 1626/ 1748	1
M.avium	GCF_038446185.1	NZ_CP085280.1	229/ 308/ 1140/ 1626/ 1748	1
M.avium	GCF_038446185.1	NZ_CP085280.1	229/ 308/ 1140/ 1626/ 1748	1
M.bovis	GCF_000009445.1	NC_008769.1	96/ 110/ 198/ 231/ 1139/ 1545/ 1800	1
M.bovis	GCF_000010685.1	NC_012207.1	96/ 110/ 198/ 231/ 1139/ 1545/ 1800	1
M.bovis	GCF_000194075.2	NZ_CP003494.1	96/ 110/ 198/ 231/ 1139/ 1545/ 1800	1
M.bovis	GCF_000195835.3	NC_002945.4	96/ 110/ 198/ 231/ 1139/ 1545/ 1800	1
M.bovis	GCF_000234725.1	NC_016804.1	96/ 110/ 198/ 231/ 1139/ 1545/ 1800	1
M.bovis	GCF_000338715.2	NC_020245.2	96/ 110/ 198/ 231/ 1139/ 1545/ 1800	1
M.bovis	GCF_000934325.3	NZ_CP015773.2	96/ 110/ 198/ 231/ 1139/ 1545/ 1800	1
M.bovis	GCF_000967285.1	NZ_AM412059.1	96/ 110/ 198/ 231/ 1139/ 1545/ 1800	1
M.bovis	GCF_001043255.1	NZ_CP008744.1	96/ 110/ 198/ 231/ 1139/ 1545/ 1800	1
M.bovis	GCF_001078615.1	NZ_CP012095.1	96/ 110/ 198/ 231/ 1139/ 1545/ 1800	1
M.bovis	GCF_001274555.1	NZ_CP009243.1	96/ 110/ 198/ 231/ 1139/ 1545/ 1800	1
M.bovis	GCF_001293105.1	NZ_CP011455.1	96/ 110/ 198/ 231/ 1139/ 1545/ 1800	1
M.bovis	GCF_001483905.1	NZ_CP013741.1	96/ 110/ 198/ 231/ 1139/ 1545/ 1800	1
M.bovis	GCF_001580385.1	NZ_CP014566.1	96/ 110/ 198/ 231/ 1139/ 1545/ 1800	1
M.bovis	GCF_002504245.2	NZ_CP023708.2	96/ 110/ 198/ 231/ 1139/ 1545/ 1800	1
M.bovis	GCF_002975475.1	NZ_CP027035.1	96/ 110/ 198/ 231/ 1139/ 1545/ 1800	1
M.bovis	GCF_003703995.1	NZ_CP033310.1	96/ 110/ 198/ 231/ 1139/ 1545/ 1800	1
M.bovis	GCF_003704015.1	NZ_CP033311.1	96/ 110/ 198/ 231/ 1139/ 1545/ 1800	1
M.bovis	GCF_005155785.1	NZ_CP039851.1	96/ 110/ 198/ 231/ 1139/ 1545/ 1800	1
M.bovis	GCF_005156105.1	NZ_CP039850.1	96/ 110/ 198/ 231/ 1139/ 1545/ 1800	1
M.bovis	GCF_008033095.1	NZ_CP040832.1	96/ 110/ 198/ 231/ 1139/ 1545/ 1800	1
M.bovis	GCF_015482805.1	NZ_CP064405.1	96/ 110/ 198/ 231/ 1139/ 1545/ 1800	1
M.bovis	GCF_025908415.1	NZ_CP109681.1	96/ 110/ 198/ 231/ 1139/ 1545/ 1800	1
M.bovis	GCF_025908415.2	NZ_CP109681.2	96/ 110/ 198/ 231/ 1139/ 1545/ 1800	1
M.bovis	GCF_026013685.1	NZ_CP110223.1	96/ 110/ 198/ 231/ 1139/ 1545/ 1800	1
M.bovis	GCF_026727575.1	NZ_CP112996.1	96/ 110/ 198/ 231/ 1139/ 1545/ 1800	1
M.bovis	GCF_026727615.1	NZ_CP112997.1	96/ 110/ 198/ 231/ 1139/ 1545/ 1800	1
M.bovis	GCF_028583125.1	NZ_CP096839.1	96/ 110/ 198/ 231/ 1139/ 1545/ 1800	1
M.bovis	GCF_028583145.1	NZ_CP096840.1	96/ 110/ 198/ 231/ 1139/ 1545/ 1800	1
M.bovis	GCF_028583165.1	NZ_CP096841.1	96/ 110/ 198/ 231/ 1139/ 1545/ 1800	1
M.bovis	GCF_028583185.1	NZ_CP096842.1	96/ 110/ 198/ 231/ 1139/ 1545/ 1800	1
M.bovis	GCF_028583205.1	NZ_CP096843.1	96/ 110/ 198/ 231/ 1139/ 1545/ 1800	1
M.bovis	GCF_028583225.1	NZ_CP096844.1	96/ 110/ 198/ 231/ 1139/ 1545/ 1800	1
M.bovis	GCF_028583245.1	NZ_CP096845.1	96/ 110/ 198/ 231/ 1139/ 1545/ 1800	1
M.bovis	GCF_028583265.1	NZ_CP096846.1	96/ 110/ 198/ 231/ 1139/ 1545/ 1800	1
M.bovis	GCF_028583285.1	NZ_CP096847.1	96/ 110/ 198/ 231/ 1139/ 1545/ 1800	1
M.bovis	GCF_028583305.1	NZ_CP096848.1	96/ 110/ 198/ 231/ 1139/ 1545/ 1800	1
M.bovis	GCF_028752235.1	NZ_CP085532.1	96/ 110/ 198/ 231/ 1139/ 1545/ 1800	1
M.bovis	GCF_028768425.1	NZ_CP117298.1	96/ 110/ 198/ 231/ 1139/ 1545/ 1800	1
M.bovis	GCF_031199985.1	NZ_CP133602.1	96/ 110/ 198/ 231/ 1139/ 1545/ 1800	1
M.bovis	GCF_031201325.1	NZ_CP133604.1	96/ 110/ 198/ 231/ 1139/ 1545/ 1800	1
M.bovis	GCF_031201715.1	NZ_CP133601.1	96/ 110/ 198/ 231/ 1139/ 1545/ 1800	1
M.bovis	GCF_902459825.2	NZ_LR699570.1	96/ 110/ 198/ 231/ 1139/ 1545/ 1800	1
M. microti	GCF_904810325.1	NZ_LR882499.1	96/ 110/ 198/ 330/ 1200/ 1545/ 1768	1
M. microti	GCF_904810335.1	NZ_LR882496.1	96/ 110/ 198/ 330/ 1200/ 1545/ 1768	1
M. microti	GCF_904810345.1	NZ_LR882498.1	96/ 110/ 198/ 330/ 1200/ 1545/ 1768	1
M. microti	GCF_904810355.1	NZ_LR882497.1	96/ 110/ 198/ 330/ 1200/ 1545/ 1768	1
M. microti	GCF_904810365.1	NZ_LR882500.1	96/ 110/ 198/ 330/ 1200/ 1545/ 1768	1
M.paratuberculosis	GCF_000390085.1	NC_021200.1	129/ 350/ 1140/ 1626/ 1748	1
M.paratuberculosis	GCF_000835225.1	NZ_CP010113.1	129/ 350/ 1140/ 1626/ 1748	1
M.paratuberculosis	GCF_000835265.1	NZ_CP010114.1	129/ 350/ 1140/ 1626/ 1748	1
M.paratuberculosis	GCF_001653355.1	NZ_CP015495.1	129/ 350/ 1140/ 1626/ 1748	1
M.paratuberculosis	GCF_002208705.2	NZ_CP022095.2	129/ 350/ 1140/ 1626/ 1748	1
M.paratuberculosis	GCF_002211525.1	NZ_CP022105.1	129/ 350/ 1140/ 1626/ 1748	1
M.paratuberculosis	GCF_003713025.1	NZ_CP033428.1	129/ 350/ 1140/ 1626/ 1748	1
M.paratuberculosis	GCF_003713045.1	NZ_CP033427.1	129/ 350/ 1140/ 1626/ 1748	1
M.paratuberculosis	GCF_003815795.1	NZ_CP033910.1	129/ 350/ 1140/ 1626/ 1748	1
M.paratuberculosis	GCF_003816035.1	NZ_CP033909.1	129/ 350/ 1140/ 1626/ 1748	1
M.paratuberculosis	GCF_003957335.1	NZ_CP033688.1	129/ 350/ 1140/ 1626/ 1748	1
M.paratuberculosis	GCF_013357385.1	NZ_CP053068.1	129/ 350/ 1140/ 1626/ 1748	1
M.paratuberculosis	GCF_016749935.1	NZ_CP066812.1	129/ 350/ 1140/ 1626/ 1748	1
M.paratuberculosis	GCF_025665475.1	NZ_CP106873.1	129/ 350/ 1140/ 1626/ 1748	1
M.paratuberculosis	GCF_026689315.1	NZ_CP113485.1	129/ 350/ 1140/ 1626/ 1748	1
M.paratuberculosis	GCF_034190785.1	NZ_CP139433.1	129/ 350/ 1140/ 1626/ 1748	1
M.africanum	GCF_000253355.1	NC_015758.1	96/ 110/ 250/ 330/ 1139/ 1545/ 1768	1
M.africanum	GCF_001593225.1	NZ_CP014617.1	96/ 110/ 250/ 330/ 1139/ 1545/ 1768	1
M.africanum	GCF_905183025.1	NZ_LR993210.1	96/ 110/ 250/ 330/ 1139/ 1545/ 1768	1
M.africanum	GCF_905183075.1	NZ_LR993208.1	96/ 110/ 250/ 330/ 1139/ 1545/ 1768	1
M.leprae	GCF_000026685.1	NC_011896.1	223/ 562/ 1140/ 1344/ 1508	1
M.leprae	GCF_000195855.1	NC_002677.1	223/ 562/ 1140/ 1344/ 1508	1
M.leprae	GCF_003253775.1	NZ_CP029543.1	223/ 562/ 1140/ 1344/ 1508	1
M.leprae	GCF_003584725.1	NZ_AP014567.1	223/ 562/ 1140/ 1344/ 1508	1
M.shottsii	GCF_003584745.1	NZ_AP018410.1	452/ 700/ 1100/ 2042	1
M.shottsii	GCF_014524945.2	NZ_CP155055.1	452/ 700/ 1100/ 2042	1
M.shottsii	GCF_014524945.2	NZ_CP155056.1	452/ 700/ 1100/ 2042	1
M.shottsii	GCF_024347175.1	NZ_AP026368.1	452/ 700/ 1100/ 2042	1
M.intracellulare	GCF_000277125.1	NC_016946.1	308/ 452/ 854/ 889/ 980/ 1349	1
M.intracellulare	GCF_000277145.1	NC_016947.1	308/ 452/ 854/ 889/ 980/ 1349	1
M.intracellulare	GCF_000298095.1	NC_018612.1	308/ 452/ 854/ 889/ 980/ 1349	1
M.intracellulare	GCF_000418535.1	NC_021715.1	308/ 452/ 854/ 889/ 980/ 1349	1
M.intracellulare	GCF_000418535.1	NC_021715.1	308/ 452/ 854/ 889/ 980/ 1349	1
M.intracellulare	GCF_000418535.1	NC_021715.1	308/ 452/ 854/ 889/ 980/ 1349	1
M.intracellulare	GCF_001750065.2	NZ_CP012885.2	308/ 452/ 854/ 889/ 980/ 1349	1
M.intracellulare	GCF_001750065.2	NZ_CP012885.2	308/ 452/ 854/ 889/ 980/ 1349	1
M.intracellulare	GCF_001750065.2	NZ_CP012885.2	308/ 452/ 854/ 889/ 980/ 1349	1
M.intracellulare	GCF_001750065.2	NZ_CP012885.2	308/ 452/ 854/ 889/ 980/ 1349	1
M.intracellulare	GCF_002148175.1	NZ_CP015964.1	308/ 452/ 854/ 889/ 980/ 1349	1
M.intracellulare	GCF_002148195.1	NZ_CP015965.1	308/ 452/ 854/ 889/ 980/ 1349	1
M.intracellulare	GCF_002166795.1	NZ_CP019221.1	308/ 452/ 854/ 889/ 980/ 1349	1
M.intracellulare	GCF_002166795.1	NZ_CP019221.1	308/ 452/ 854/ 889/ 980/ 1349	1
M.intracellulare	GCF_002166795.1	NZ_CP019221.1	308/ 452/ 854/ 889/ 980/ 1349	1
M.intracellulare	GCF_002166795.1	NZ_CP019221.1	308/ 452/ 854/ 889/ 980/ 1349	1
M.intracellulare	GCF_002219245.1	NZ_CP015267.1	308/ 452/ 854/ 889/ 980/ 1349	1
M.intracellulare	GCF_002219245.1	NZ_CP015267.1	308/ 452/ 854/ 889/ 980/ 1349	1
M.intracellulare	GCF_002219245.1	NZ_CP015267.1	308/ 452/ 854/ 889/ 980/ 1349	1
M.intracellulare	GCF_002219245.1	NZ_CP015267.1	308/ 452/ 854/ 889/ 980/ 1349	1
M.intracellulare	GCF_002219245.1	NZ_CP015267.1	308/ 452/ 854/ 889/ 980/ 1349	1
M.intracellulare	GCF_002219265.1	NZ_CP015272.1	308/ 452/ 854/ 889/ 980/ 1349	1
M.intracellulare	GCF_002219265.1	NZ_CP015272.1	308/ 452/ 854/ 889/ 980/ 1349	1
M.intracellulare	GCF_002219265.1	NZ_CP015273.1	308/ 452/ 854/ 889/ 980/ 1349	1
M.intracellulare	GCF_002219265.1	NZ_CP015274.1	308/ 452/ 854/ 889/ 980/ 1349	1
M.intracellulare	GCF_002219265.1	NZ_CP015275.1	308/ 452/ 854/ 889/ 980/ 1349	1
M.intracellulare	GCF_002219265.1	NZ_CP015272.1	308/ 452/ 854/ 889/ 980/ 1349	1
M.intracellulare	GCF_002219265.1	NZ_CP015272.1	308/ 452/ 854/ 889/ 980/ 1349	1
M.intracellulare	GCF_002219285.1	NZ_CP015278.1	308/ 452/ 854/ 889/ 980/ 1349	1
M.intracellulare	GCF_002219285.1	NZ_CP015278.1	308/ 452/ 854/ 889/ 980/ 1349	1
M.intracellulare	GCF_002219285.1	NZ_CP015278.1	308/ 452/ 854/ 889/ 980/ 1349	1
M.intracellulare	GCF_002240155.1	NZ_CP022223.1	308/ 452/ 854/ 889/ 980/ 1349	1
M.intracellulare	GCF_002240155.1	NZ_CP022223.1	308/ 452/ 854/ 889/ 980/ 1349	1
M.intracellulare	GCF_002240155.1	NZ_CP022223.1	308/ 452/ 854/ 889/ 980/ 1349	1
M.intracellulare	GCF_002240155.2	NZ_CP022223.2	308/ 452/ 854/ 889/ 980/ 1349	1
M.intracellulare	GCF_002285675.1	NZ_CP023149.1	308/ 452/ 854/ 889/ 980/ 1349	1
M.intracellulare	GCF_002285675.1	NZ_CP023149.1	308/ 452/ 854/ 889/ 980/ 1349	1
M.intracellulare	GCF_002285695.1	NZ_CP023146.1	308/ 452/ 854/ 889/ 980/ 1349	1
M.intracellulare	GCF_002287605.1	NZ_CP023151.1	308/ 452/ 854/ 889/ 980/ 1349	1
M.intracellulare	GCF_002287605.1	NZ_CP023151.1	308/ 452/ 854/ 889/ 980/ 1349	1
M.intracellulare	GCF_002287605.1	NZ_CP023151.1	308/ 452/ 854/ 889/ 980/ 1349	1
M.intracellulare	GCF_009664715.1	NZ_CP045963.1	308/ 452/ 854/ 889/ 980/ 1349	1
M.intracellulare	GCF_009664715.1	NZ_CP045963.1	308/ 452/ 854/ 889/ 980/ 1349	1
M.intracellulare	GCF_009664715.1	NZ_CP045963.1	308/ 452/ 854/ 889/ 980/ 1349	1
M.intracellulare	GCF_009664715.1	NZ_CP045963.1	308/ 452/ 854/ 889/ 980/ 1349	1
M.intracellulare	GCF_009664715.1	NZ_CP045963.1	308/ 452/ 854/ 889/ 980/ 1349	1
M.intracellulare	GCF_009664715.1	NZ_CP045963.1	308/ 452/ 854/ 889/ 980/ 1349	1
M.intracellulare	GCF_016755915.1	NZ_AP024265.1	308/ 452/ 854/ 889/ 980/ 1349	1
M.intracellulare	GCF_016755935.1	NZ_AP024266.1	308/ 452/ 854/ 889/ 980/ 1349	1
M.intracellulare	GCF_016755935.1	NZ_AP024266.1	308/ 452/ 854/ 889/ 980/ 1349	1
M.intracellulare	GCF_016755995.1	NZ_AP024254.1	308/ 452/ 854/ 889/ 980/ 1349	1
M.intracellulare	GCF_016756075.1	NZ_AP024255.1	308/ 452/ 854/ 889/ 980/ 1349	1
M.intracellulare	GCF_016756075.1	NZ_AP024255.1	308/ 452/ 854/ 889/ 980/ 1349	1
M.intracellulare	GCF_016756095.1	NZ_AP024241.1	308/ 452/ 854/ 889/ 980/ 1349	1
M.intracellulare	GCF_016756095.1	NZ_AP024241.1	308/ 452/ 854/ 889/ 980/ 1349	1
M.intracellulare	GCF_016756135.1	NZ_AP024245.1	308/ 452/ 854/ 889/ 980/ 1349	1
M.intracellulare	GCF_016756135.1	NZ_AP024245.1	308/ 452/ 854/ 889/ 980/ 1349	1
M.intracellulare	GCF_016756155.1	NZ_AP024260.1	308/ 452/ 854/ 889/ 980/ 1349	1
M.intracellulare	GCF_016756155.1	NZ_AP024260.1	308/ 452/ 854/ 889/ 980/ 1349	1
M.intracellulare	GCF_016756175.1	NZ_AP024262.1	308/ 452/ 854/ 889/ 980/ 1349	1
M.intracellulare	GCF_016756175.1	NZ_AP024262.1	308/ 452/ 854/ 889/ 980/ 1349	1
M.intracellulare	GCF_016756195.1	NZ_AP024244.1	308/ 452/ 854/ 889/ 980/ 1349	1
M.intracellulare	GCF_016756215.1	NZ_AP024264.1	308/ 452/ 854/ 889/ 980/ 1349	1
M.intracellulare	GCF_016756235.1	NZ_AP024250.1	308/ 452/ 854/ 889/ 980/ 1349	1
M.intracellulare	GCF_016756255.1	NZ_AP024247.1	308/ 452/ 854/ 889/ 980/ 1349	1
M.intracellulare	GCF_020412405.1	NZ_CP084592.1	308/ 452/ 854/ 889/ 980/ 1349	1
M.intracellulare	GCF_020412405.1	NZ_CP084592.1	308/ 452/ 854/ 889/ 980/ 1349	1
M.intracellulare	GCF_020412405.1	NZ_CP084592.1	308/ 452/ 854/ 889/ 980/ 1349	1
M.intracellulare	GCF_020412405.1	NZ_CP084592.1	308/ 452/ 854/ 889/ 980/ 1349	1
M.intracellulare	GCF_020412405.1	NZ_CP084592.1	308/ 452/ 854/ 889/ 980/ 1349	1
M.intracellulare	GCF_020412405.1	NZ_CP084592.1	308/ 452/ 854/ 889/ 980/ 1349	1
M.intracellulare	GCF_020412425.1	NZ_CP084586.1	308/ 452/ 854/ 889/ 980/ 1349	1
M.intracellulare	GCF_020412425.1	NZ_CP084586.1	308/ 452/ 854/ 889/ 980/ 1349	1
M.intracellulare	GCF_020412425.1	NZ_CP084586.1	308/ 452/ 854/ 889/ 980/ 1349	1
M.intracellulare	GCF_020412425.1	NZ_CP084586.1	308/ 452/ 854/ 889/ 980/ 1349	1
M.intracellulare	GCF_020412425.1	NZ_CP084586.1	308/ 452/ 854/ 889/ 980/ 1349	1
M.intracellulare	GCF_020412425.1	NZ_CP084586.1	308/ 452/ 854/ 889/ 980/ 1349	1
M.intracellulare	GCF_020736005.1	NZ_CP085945.1	308/ 452/ 854/ 889/ 980/ 1349	1
M.intracellulare	GCF_020736005.1	NZ_CP085945.1	308/ 452/ 854/ 889/ 980/ 1349	1
M.intracellulare	GCF_021183745.1	NZ_CP089220.1	308/ 452/ 854/ 889/ 980/ 1349	1
M.intracellulare	GCF_021183765.1	NZ_CP089221.1	308/ 452/ 854/ 889/ 980/ 1349	1
M.intracellulare	GCF_021183785.1	NZ_CP089222.1	308/ 452/ 854/ 889/ 980/ 1349	1
M.intracellulare	GCF_023278485.2	NZ_CP076380.2	308/ 452/ 854/ 889/ 980/ 1349	1
M.intracellulare	GCF_023278505.1	NZ_CP076381.1	308/ 452/ 854/ 889/ 980/ 1349	1
M.intracellulare	GCF_023278525.2	NZ_CP076382.2	308/ 452/ 854/ 889/ 980/ 1349	1
M.canetti	GCF_000253375.1	NC_015848.1	200 / 110 / 198 / 231 / 1139 /1546 / 1900	1
M.canetti	GCF_000328785.1	NC_019951.1	200 / 110 / 198 / 231 / 1139 /1546 / 1900	1
M.canetti	GCF_000328805.1	NC_019950.1	200 / 110 / 198 / 231 / 1139 /1546 / 1900	1
M.canetti	GCF_000328825.1	NC_019952.1	200 / 110 / 198 / 231 / 1139 /1546 / 1900	1
M.canetti	GCF_000328845.1	NC_019965.1	200 / 110 / 198 / 231 / 1139 /1546 / 1900	1
M.canetti	GCF_035581225.1	NZ_CP141297.1	200 / 110 / 198 / 231 / 1139 /1546 / 1900	1
M.canetti	GCF_905183045.1	NZ_LR993209.1	200 / 110 / 198 / 231 / 1139 /1546 / 1900	1
M.canetti	GCF_905183055.1	NZ_LR993206.1	200 / 110 / 198 / 231 / 1139 /1546 / 1900	1
M.canetti	GCF_905183065.2	NZ_LR993207.2	200 / 110 / 198 / 231 / 1139 /1546 / 1900	1
M.canetti	GCF_918414955.1	NZ_OU916521.1	200 / 110 / 198 / 231 / 1139 /1546 / 1900	1
M.canetti	GCF_918415925.1	NZ_OU916613.1	200 / 110 / 198 / 231 / 1139 /1546 / 1900	1
M.canetti	GCF_918419245.1	NZ_OU916928.1	200 / 110 / 198 / 231 / 1139 /1546 / 1900	1
M.canetti	GCF_918419242.1	NZ_OU916923.1	200 / 110 / 198 / 231 / 1139 /1546 / 1900	1
M.canetti	GCF_918419325.1	NZ_OU916936.1	200 / 110 / 198 / 231 / 1139 /1546 / 1900	1
M.canetti	GCF_918420915.1	NZ_OU917094.1	200 / 110 / 198 / 231 / 1139 /1546 / 1900	1
M.canetti	GCF_918422055.1	NZ_OU917211.1	200 / 110 / 198 / 231 / 1139 /1546 / 1900	1
M.canetti	GCF_918425445.1	NZ_OU917557.1	200 / 110 / 198 / 231 / 1139 /1546 / 1900	1
M.canetti	GCF_918427955.1	NZ_OU917796.1	200 / 110 / 198 / 231 / 1139 /1546 / 1900	1
M.canetti	GCF_918428045.1	NZ_OU917819.1	200 / 110 / 198 / 231 / 1139 /1546 / 1900	1
M.canetti	GCF_918429165.1	NZ_OU917987.1	200 / 110 / 198 / 231 / 1139 /1546 / 1900	1
M.canetti	GCF_918429175.1	NZ_OU917921.1	200 / 110 / 198 / 231 / 1139 /1546 / 1900	1
M.canetti	GCF_918429185.1	NZ_OU917923.1	200 / 110 / 198 / 231 / 1139 /1546 / 1900	1
M.canetti	GCF_918429195.1	NZ_OU917922.1	200 / 110 / 198 / 231 / 1139 /1546 / 1900	1
M.canetti	GCF_918429205.1	NZ_OU917986.1	200 / 110 / 198 / 231 / 1139 /1546 / 1900	1
M.canetti	GCF_918429235.1	NZ_OU917918.1	200 / 110 / 198 / 231 / 1139 /1546 / 1900	1
M.canetti	GCF_918429255.1	NZ_OU917919.1	200 / 110 / 198 / 231 / 1139 /1546 / 1900	1
M.canetti	GCF_918429265.1	NZ_OU917920.1	200 / 110 / 198 / 231 / 1139 /1546 / 1900	1
M.canetti	GCF_918429295.1	NZ_OU917917.1	200 / 110 / 198 / 231 / 1139 /1546 / 1900	1
M.canetti	GCF_946221705.1	NZ_OX291665.1	200 / 110 / 198 / 231 / 1139 /1546 / 1900	1
M.kansasii	GCF_002085625.1	NZ_CP019883.1	123/ 164/ 225/ 360/ 373/ 798/ 1063/ 1631	1
M.kansasii	GCF_002085645.1	NZ_CP019884.1	123/ 164/ 225/ 360/ 373/ 798/ 1063/ 1631	1
M.kansasii	GCF_002085775.1	NZ_CP019885.1	123/ 164/ 225/ 360/ 373/ 798/ 1063/ 1631	1
M.kansasii	GCF_002085795.1	NZ_CP019886.1	123/ 164/ 225/ 360/ 373/ 798/ 1063/ 1631	1
M.kansasii	GCF_002085815.1	NZ_CP019887.1	123/ 164/ 225/ 360/ 373/ 798/ 1063/ 1631	1
M.kansasii	GCF_002085835.1	NZ_CP019888.1	123/ 164/ 225/ 360/ 373/ 798/ 1063/ 1631	1
M.kansasii	GCF_020341475.1	NZ_CP084364.1	123/ 164/ 225/ 360/ 373/ 798/ 1063/ 1631	1
M.kansasii	GCF_020341475.1	NZ_CP084364.1	123/ 164/ 225/ 360/ 373/ 798/ 1063/ 1631	1
M.kansasii	GCF_020341475.1	NZ_CP084364.1	123/ 164/ 225/ 360/ 373/ 798/ 1063/ 1631	1
M.kansasii	GCF_021183685.1	NZ_CP089216.1	123/ 164/ 225/ 360/ 373/ 798/ 1063/ 1631	1
M.kansasii	GCF_021183685.1	NZ_CP089216.1	123/ 164/ 225/ 360/ 373/ 798/ 1063/ 1631	1
M.kansasii	GCF_021183705.1	NZ_CP089218.1	123/ 164/ 225/ 360/ 373/ 798/ 1063/ 1631	1
M.kansasii	GCF_021183705.1	NZ_CP089218.1	123/ 164/ 225/ 360/ 373/ 798/ 1063/ 1631	1
M.kansasii	GCF_021183865.1	NZ_CP089231.1	123/ 164/ 225/ 360/ 373/ 798/ 1063/ 1631	1
M.kansasii	GCF_021183865.1	NZ_CP089231.1	123/ 164/ 225/ 360/ 373/ 798/ 1063/ 1631	1
M.shinjukuense	GCF_010730055.1	NZ_AP022575.1	110/ 198/ 1344/ 1349/ 1759	1
M.shinjukuense	GCF_963853675.1	NZ_OY970454.1	110/ 198/ 1344/ 1349/ 1759	1
M.florentium	GCF_010730355.1	NZ_AP022576.1	123/ 164/ 361/ 798/ 3263	1
M.stomatepiae	GCF_010731715.1	NZ_AP022587.1	408/ 929/ 1340/ 2034	1
M.haemophilum	GCA_000340435.3	CP011883.2	210/ 1140/ 1344/ 2079	1
M.haemophilum	GCF_000340435.2	NZ_CP011883.2	210/ 1140/ 1344/ 2079	1
M.saskatchewanse	GCF_010729105.1	NZ_AP022573.1	123/ 164/ 225/ 361/ 396/ 799/ 1005/ 1627	1
M.parmense	GCA_010730575.1	AP022614.1	199/ 210/ 306/ 929/ 1340/ 1739	1
M.parmense	GCF_010730575.1	NZ_AP022614.1	199/ 210/ 306/ 929/ 1340/ 1739	1
M.basiliense	GCF_900292015.1	NZ_LR130759.1	308/ 452/ 892/ 1347/ 1742	1
M.sponigae	GCF_018278905.1	NZ_CP046600.1	211/ 308/ 1140/ 1344/ 1749	1
M.seoulense	GCF_010731595.1	NZ_AP022582.1	164/ 495/ 810/ 1420/ 1859	1
M.lacus	GCF_010731535.1	NZ_AP022581.1	209/ 308/ 430/ 1140/ 1338/ 1344	1
M.lacus	GCF_963853655.1	NZ_OY970455.1	209/ 308/ 430/ 1140/ 1338/ 1344	1
M.cookii	GCF_010727945.1	NZ_AP022569.1	109/ 423/ 592/ 928/ 1346/ 1379	1
M.paraterrae	GCF_022430545.2	NZ_CP092488.2	79/ 422/ 596/ 928/ 1268/ 1488	1
M.shiganse	GCF_034555955.1	NZ_JAYDXR010000001.1	199/ 209/ 371/ 929/ 1343/ 1650	1
M.shiganse	GCF_002356315.1	NZ_AP018164.1	199/ 209/ 371/ 929/ 1343/ 1650	1
M.shiganse	GCF_003515645	NZ_CP022927.1	199/ 209/ 371/ 929/ 1343/ 1650	1
M.conspicuum	GCF_010730195.1	NZ_AP022613.1	95/ 209/ 1139/ 1248/ 2039	1
M.mantenii	GCF_010731775.1	NZ_AP022590.1	308/ 1341/ 1346/ 1750	1

## Sheet: Table S7
Table S7. Restriction profiles of Tsp45I and BsaWI for assembled genomes from Mycobacterium isolates reported in Table 2.
Species	BIO PROJECT	Accession Number	Fastq_1	Fastq_2	Primer target	RFLP	Accuracy
M.tuberclusois	PRJEB69682	ERR12268341	ERR12268341_1.fastq.gz	ERR12268341_2.fastq.gz	Found	96/ 110/ 198/ 211/ 1139/ 1248/ 1768	1
M.tuberclusois	PRJEB69682	ERR12268342	ERR12268342_1.fastq.gz	ERR12268342_2.fastq.gz	Found	96/ 110/ 198/ 211/ 1139/ 1248/ 1768	1
M.tuberclusois	PRJEB69682	ERR12268343	ERR12268343_1.fastq.gz	ERR12268343_2.fastq.gz	Found	96/ 110/ 198/ 211/ 1139/ 1248/ 1768	1
M.tuberclusois	PRJEB69682	ERR12268344	ERR12268344_1.fastq.gz	ERR12268344_2.fastq.gz	Found	96/ 110/ 198/ 211/ 1139/ 1248/ 1768	1
M.tuberclusois	PRJEB69682	ERR12268345	ERR12268345_1.fastq.gz	ERR12268345_2.fastq.gz	Found	96/ 110/ 198/ 211/ 1139/ 1248/ 1768	1
M.tuberclusois	PRJEB69682	ERR12268346	ERR12268346_1.fastq.gz	ERR12268346_2.fastq.gz	Found	96/ 110/ 198/ 211/ 1139/ 1248/ 1768	1
M.tuberclusois	PRJEB69682	ERR12268347	ERR12268347_1.fastq.gz	ERR12268347_2.fastq.gz	Found	96/ 110/ 198/ 211/ 1139/ 1248/ 1768	1
M.tuberclusois	PRJEB69682	ERR12268348	ERR12268348_1.fastq.gz	ERR12268348_2.fastq.gz	Found	96/ 110/ 198/ 211/ 1139/ 1248/ 1768	1
M.tuberclusois	PRJEB69682	ERR12268349	ERR12268349_1.fastq.gz	ERR12268349_2.fastq.gz	Found	96/ 110/ 198/ 211/ 1139/ 1248/ 1768	1
M.tuberclusois	PRJEB69682	ERR12268350	ERR12268350_1.fastq.gz	ERR12268350_2.fastq.gz	Found	96/ 110/ 198/ 211/ 1139/ 1248/ 1768	1
M.tuberclusois	PRJEB69682	ERR12268351	ERR12268351_1.fastq.gz	ERR12268351_2.fastq.gz	Found	96/ 110/ 198/ 211/ 1139/ 1248/ 1768	1
M.tuberclusois	PRJEB69682	ERR12268352	ERR12268352_1.fastq.gz	ERR12268352_2.fastq.gz	Found	96/ 110/ 198/ 211/ 1139/ 1248/ 1768	1
M.tuberclusois	PRJEB69682	ERR12268353	ERR12268353_1.fastq.gz	ERR12268353_2.fastq.gz	Found	96/ 110/ 198/ 211/ 1139/ 1248/ 1768	1
M.tuberclusois	PRJEB69682	ERR12268354	ERR12268354_1.fastq.gz	ERR12268354_2.fastq.gz	Found	96/ 110/ 198/ 211/ 1139/ 1248/ 1768	1
M.tuberclusois	PRJEB69682	ERR12268355	ERR12268355_1.fastq.gz	ERR12268355_2.fastq.gz	Found	96/ 110/ 198/ 211/ 1139/ 1248/ 1768	1
M.tuberclusois	PRJEB69682	ERR12268356	ERR12268356_1.fastq.gz	ERR12268356_2.fastq.gz	Found	96/ 110/ 198/ 211/ 1139/ 1248/ 1768	1
M.tuberclusois	PRJEB69682	ERR12268357	ERR12268357_1.fastq.gz	ERR12268357_2.fastq.gz	Found	96/ 110/ 198/ 211/ 1139/ 1248/ 1768	1
M.tuberclusois	PRJEB69682	ERR12268358	ERR12268358_1.fastq.gz	ERR12268358_2.fastq.gz	Found	96/ 110/ 198/ 211/ 1139/ 1248/ 1768	1
M.tuberclusois	PRJEB69682	ERR12268359	ERR12268359_1.fastq.gz	ERR12268359_2.fastq.gz	Found	96/ 110/ 198/ 211/ 1139/ 1248/ 1768	1
M.tuberclusois	PRJEB69682	ERR12268360	ERR12268360_1.fastq.gz	ERR12268360_2.fastq.gz	Found	96/ 110/ 198/ 211/ 1139/ 1248/ 1768	1
M.tuberclusois	PRJEB69682	ERR12268361	ERR12268361_1.fastq.gz	ERR12268361_2.fastq.gz	Found	96/ 110/ 198/ 211/ 1139/ 1248/ 1768	1
M.tuberclusois	PRJEB69682	ERR12268362	ERR12268362_1.fastq.gz	ERR12268362_2.fastq.gz	Found	96/ 110/ 198/ 211/ 1139/ 1248/ 1768	1
M.tuberclusois	PRJEB69682	ERR12268363	ERR12268363_1.fastq.gz	ERR12268363_2.fastq.gz	Found	96/ 110/ 198/ 211/ 1139/ 1248/ 1768	1
M.tuberclusois	PRJEB69682	ERR12268364	ERR12268364_1.fastq.gz	ERR12268364_2.fastq.gz	Found	96/ 110/ 198/ 211/ 1139/ 1248/ 1768	1
M.tuberclusois	PRJEB69682	ERR12268365	ERR12268365_1.fastq.gz	ERR12268365_2.fastq.gz	Found	96/ 110/ 198/ 211/ 1139/ 1248/ 1768	1
M.tuberclusois	PRJEB69682	ERR12268366	ERR12268366_1.fastq.gz	ERR12268366_2.fastq.gz	Found	96/ 110/ 198/ 211/ 1139/ 1248/ 1768	1
M.tuberclusois	PRJEB69682	ERR12268367	ERR12268367_1.fastq.gz	ERR12268367_2.fastq.gz	Found	96/ 110/ 198/ 211/ 1139/ 1248/ 1768	1
M.tuberclusois	PRJEB69682	ERR12268368	ERR12268368_1.fastq.gz	ERR12268368_2.fastq.gz	Found	96/ 110/ 198/ 211/ 1139/ 1248/ 1768	1
M.tuberclusois	PRJEB69682	ERR12268369	ERR12268369_1.fastq.gz	ERR12268369_2.fastq.gz	Found	96/ 110/ 198/ 211/ 1139/ 1248/ 1768	1
M.tuberclusois	PRJEB69682	ERR12268370	ERR12268370_1.fastq.gz	ERR12268370_2.fastq.gz	Found	96/ 110/ 198/ 211/ 1139/ 1248/ 1768	1
M.tuberclusois	PRJEB69682	ERR12268371	ERR12268371_1.fastq.gz	ERR12268371_2.fastq.gz	Found	96/ 110/ 198/ 211/ 1139/ 1248/ 1768	1
M.tuberclusois	PRJEB69682	ERR12268372	ERR12268372_1.fastq.gz	ERR12268372_2.fastq.gz	Found	96/ 110/ 198/ 211/ 1139/ 1248/ 1768	1
M.tuberclusois	PRJEB69682	ERR12268373	ERR12268373_1.fastq.gz	ERR12268373_2.fastq.gz	Found	96/ 110/ 198/ 211/ 1139/ 1248/ 1768	1
M.tuberclusois	PRJEB69682	ERR12268374	ERR12268374_1.fastq.gz	ERR12268374_2.fastq.gz	Found	96/ 110/ 198/ 211/ 1139/ 1248/ 1768	1
M.tuberclusois	PRJEB69682	ERR12268375	ERR12268375_1.fastq.gz	ERR12268375_2.fastq.gz	Found	96/ 110/ 198/ 211/ 1139/ 1248/ 1768	1
M.tuberclusois	PRJEB69682	ERR12268376	ERR12268376_1.fastq.gz	ERR12268376_2.fastq.gz	Found	96/ 110/ 198/ 211/ 1139/ 1248/ 1768	1
M.tuberclusois	PRJEB69682	ERR12268377	ERR12268377_1.fastq.gz	ERR12268377_2.fastq.gz	Found	96/ 110/ 198/ 211/ 1139/ 1248/ 1768	1
M.tuberclusois	PRJEB69682	ERR12268378	ERR12268378_1.fastq.gz	ERR12268378_2.fastq.gz	Found	96/ 110/ 198/ 211/ 1139/ 1248/ 1768	1
M.tuberclusois	PRJEB69682	ERR12268379	ERR12268379_1.fastq.gz	ERR12268379_2.fastq.gz	Found	96/ 110/ 198/ 211/ 1139/ 1248/ 1768	1
M.tuberclusois	PRJEB69682	ERR12268380	ERR12268380_1.fastq.gz	ERR12268380_2.fastq.gz	Found	96/ 110/ 198/ 211/ 1139/ 1248/ 1768	1
M.tuberclusois	PRJEB69682	ERR12268381	ERR12268381_1.fastq.gz	ERR12268381_2.fastq.gz	Found	96/ 110/ 198/ 211/ 1139/ 1248/ 1768	1
M.tuberclusois	PRJEB69682	ERR12268382	ERR12268382_1.fastq.gz	ERR12268382_2.fastq.gz	Found	96/ 110/ 198/ 211/ 1139/ 1248/ 1768	1
M.tuberclusois	PRJEB69682	ERR12268383	ERR12268383_1.fastq.gz	ERR12268383_2.fastq.gz	Found	96/ 110/ 198/ 211/ 1139/ 1248/ 1768	1
M.tuberclusois	PRJEB69682	ERR12268384	ERR12268384_1.fastq.gz	ERR12268384_2.fastq.gz	Found	96/ 110/ 198/ 211/ 1139/ 1248/ 1768	1
M.tuberclusois	PRJEB69682	ERR12268385	ERR12268385_1.fastq.gz	ERR12268385_2.fastq.gz	Found	96/ 110/ 198/ 211/ 1139/ 1248/ 1768	1
M.tuberclusois	PRJEB69682	ERR12268386	ERR12268386_1.fastq.gz	ERR12268386_2.fastq.gz	Found	96/ 110/ 198/ 211/ 1139/ 1248/ 1768	1
M.tuberclusois	PRJEB69682	ERR12268387	ERR12268387_1.fastq.gz	ERR12268387_2.fastq.gz	Found	96/ 110/ 198/ 211/ 1139/ 1248/ 1768	1
M.tuberclusois	PRJEB69682	ERR12268388	ERR12268388_1.fastq.gz	ERR12268388_2.fastq.gz	Found	96/ 110/ 198/ 211/ 1139/ 1248/ 1768	1
M.tuberclusois	PRJEB69682	ERR12268389	ERR12268389_1.fastq.gz	ERR12268389_2.fastq.gz	Found	96/ 110/ 198/ 211/ 1139/ 1248/ 1768	1
M.tuberclusois	PRJEB69682	ERR12268390	ERR12268390_1.fastq.gz	ERR12268390_2.fastq.gz	Found	96/ 110/ 198/ 211/ 1139/ 1248/ 1768	1
M.tuberclusois	PRJEB69682	ERR12268391	ERR12268391_1.fastq.gz	ERR12268391_2.fastq.gz	Found	96/ 110/ 198/ 211/ 1139/ 1248/ 1768	1
M.tuberclusois	PRJEB69682	ERR12268392	ERR12268392_1.fastq.gz	ERR12268392_2.fastq.gz	Found	96/ 110/ 198/ 211/ 1139/ 1248/ 1768	1
M.tuberclusois	PRJEB69682	ERR12268393	ERR12268393_1.fastq.gz	ERR12268393_2.fastq.gz	Found	96/ 110/ 198/ 211/ 1139/ 1248/ 1768	1
M.tuberclusois	PRJEB69682	ERR12268394	ERR12268394_1.fastq.gz	ERR12268394_2.fastq.gz	Found	96/ 110/ 198/ 211/ 1139/ 1248/ 1768	1
M.tuberclusois	PRJEB69682	ERR12268395	ERR12268395_1.fastq.gz	ERR12268395_2.fastq.gz	Found	96/ 110/ 198/ 211/ 1139/ 1248/ 1768	1
M.tuberclusois	PRJEB69682	ERR12268396	ERR12268396_1.fastq.gz	ERR12268396_2.fastq.gz	Found	96/ 110/ 198/ 211/ 1139/ 1248/ 1768	1
M.tuberclusois	PRJEB69682	ERR12268397	ERR12268397_1.fastq.gz	ERR12268397_2.fastq.gz	Found	96/ 110/ 198/ 211/ 1139/ 1248/ 1768	1
M.tuberclusois	PRJEB69682	ERR12268398	ERR12268398_1.fastq.gz	ERR12268398_2.fastq.gz	Found	96/ 110/ 198/ 211/ 1139/ 1248/ 1768	1
M.tuberclusois	PRJEB69682	ERR12268399	ERR12268399_1.fastq.gz	ERR12268399_2.fastq.gz	Found	96/ 110/ 198/ 211/ 1139/ 1248/ 1768	1
M.tuberclusois	PRJEB69682	ERR12268400	ERR12268400_1.fastq.gz	ERR12268400_2.fastq.gz	Found	96/ 110/ 198/ 211/ 1139/ 1248/ 1768	1
M.tuberclusois	PRJEB69682	ERR12268401	ERR12268401_1.fastq.gz	ERR12268401_2.fastq.gz	Found	96/ 110/ 198/ 211/ 1139/ 1248/ 1768	1
M.tuberclusois	PRJEB69682	ERR12268402	ERR12268402_1.fastq.gz	ERR12268402_2.fastq.gz	Found	96/ 110/ 198/ 211/ 1139/ 1248/ 1768	1
M.tuberclusois	PRJEB69682	ERR12268403	ERR12268403_1.fastq.gz	ERR12268403_2.fastq.gz	Found	96/ 110/ 198/ 211/ 1139/ 1248/ 1768	1
M.tuberclusois	PRJEB69682	ERR12268404	ERR12268404_1.fastq.gz	ERR12268404_2.fastq.gz	Found	96/ 110/ 198/ 211/ 1139/ 1248/ 1768	1
M.tuberclusois	PRJEB69682	ERR12268405	ERR12268405_1.fastq.gz	ERR12268405_2.fastq.gz	Found	96/ 110/ 198/ 211/ 1139/ 1248/ 1768	1
M.tuberclusois	PRJEB69682	ERR12268406	ERR12268406_1.fastq.gz	ERR12268406_2.fastq.gz	Found	96/ 110/ 198/ 211/ 1139/ 1248/ 1768	1
M.tuberclusois	PRJEB69682	ERR12268407	ERR12268407_1.fastq.gz	ERR12268407_2.fastq.gz	Found	96/ 110/ 198/ 211/ 1139/ 1248/ 1768	1
M.tuberclusois	PRJEB69682	ERR12268408	ERR12268408_1.fastq.gz	ERR12268408_2.fastq.gz	Found	96/ 110/ 198/ 211/ 1139/ 1248/ 1768	1
M.tuberclusois	PRJEB69682	ERR12268409	ERR12268409_1.fastq.gz	ERR12268409_2.fastq.gz	Found	96/ 110/ 198/ 211/ 1139/ 1248/ 1768	1
M.tuberclusois	PRJEB69682	ERR12268410	ERR12268410_1.fastq.gz	ERR12268410_2.fastq.gz	Found	96/ 110/ 198/ 211/ 1139/ 1248/ 1768	1
M.tuberclusois	PRJEB69682	ERR12268411	ERR12268411_1.fastq.gz	ERR12268411_2.fastq.gz	Found	96/ 110/ 198/ 211/ 1139/ 1248/ 1768	1
M.tuberclusois	PRJEB69682	ERR12268412	ERR12268412_1.fastq.gz	ERR12268412_2.fastq.gz	Found	96/ 110/ 198/ 211/ 1139/ 1248/ 1768	1
M.tuberclusois	PRJEB69682	ERR12268413	ERR12268413_1.fastq.gz	ERR12268413_2.fastq.gz	Found	96/ 110/ 198/ 211/ 1139/ 1248/ 1768	1
M.tuberclusois	PRJEB69682	ERR12268414	ERR12268414_1.fastq.gz	ERR12268414_2.fastq.gz	Found	96/ 110/ 198/ 211/ 1139/ 1248/ 1768	1
M.tuberclusois	PRJEB69682	ERR12268415	ERR12268415_1.fastq.gz	ERR12268415_2.fastq.gz	Found	96/ 110/ 198/ 211/ 1139/ 1248/ 1768	1
M.tuberclusois	PRJEB69682	ERR12268416	ERR12268416_1.fastq.gz	ERR12268416_2.fastq.gz	Found	96/ 110/ 198/ 211/ 1139/ 1248/ 1768	1
M.tuberclusois	PRJEB69682	ERR12268417	ERR12268417_1.fastq.gz	ERR12268417_2.fastq.gz	Found	96/ 110/ 198/ 211/ 1139/ 1248/ 1768	1
M.tuberclusois	PRJEB69682	ERR12268418	ERR12268418_1.fastq.gz	ERR12268418_2.fastq.gz	Found	96/ 110/ 198/ 211/ 1139/ 1248/ 1768	1
M.tuberclusois	PRJEB69682	ERR12268419	ERR12268419_1.fastq.gz	ERR12268419_2.fastq.gz	Found	96/ 110/ 198/ 211/ 1139/ 1248/ 1768	1
M.tuberclusois	PRJEB69682	ERR12268420	ERR12268420_1.fastq.gz	ERR12268420_2.fastq.gz	Found	96/ 110/ 198/ 211/ 1139/ 1248/ 1768	1
M.tuberclusois	PRJEB69682	ERR12268421	ERR12268421_1.fastq.gz	ERR12268421_2.fastq.gz	Found	96/ 110/ 198/ 211/ 1139/ 1248/ 1768	1
M.tuberclusois	PRJEB69682	ERR12268422	ERR12268422_1.fastq.gz	ERR12268422_2.fastq.gz	Found	96/ 110/ 198/ 211/ 1139/ 1248/ 1768	1
M.tuberclusois	PRJEB69682	ERR12268423	ERR12268423_1.fastq.gz	ERR12268423_2.fastq.gz	Found	96/ 110/ 198/ 211/ 1139/ 1248/ 1768	1
M.tuberclusois	PRJEB69682	ERR12268424	ERR12268424_1.fastq.gz	ERR12268424_2.fastq.gz	Found	96/ 110/ 198/ 211/ 1139/ 1248/ 1768	1
M.tuberclusois	PRJEB69682	ERR12268425	ERR12268425_1.fastq.gz	ERR12268425_2.fastq.gz	Found	96/ 110/ 198/ 211/ 1139/ 1248/ 1768	1
M.tuberclusois	PRJEB69682	ERR12268426	ERR12268426_1.fastq.gz	ERR12268426_2.fastq.gz	Found	96/ 110/ 198/ 211/ 1139/ 1248/ 1768	1
M.tuberclusois	PRJEB69682	ERR12268427	ERR12268427_1.fastq.gz	ERR12268427_2.fastq.gz	Found	96/ 110/ 198/ 211/ 1139/ 1248/ 1768	1
M.tuberclusois	PRJEB69682	ERR12268428	ERR12268428_1.fastq.gz	ERR12268428_2.fastq.gz	Found	96/ 110/ 198/ 211/ 1139/ 1248/ 1768	1
M.tuberclusois	PRJEB69682	ERR12268429	ERR12268429_1.fastq.gz	ERR12268429_2.fastq.gz	Found	96/ 110/ 198/ 211/ 1139/ 1248/ 1768	1
M.tuberclusois	PRJEB69682	ERR12268430	ERR12268430_1.fastq.gz	ERR12268430_2.fastq.gz	Found	96/ 110/ 198/ 211/ 1139/ 1248/ 1768	1
M.tuberclusois	PRJEB69682	ERR12268431	ERR12268431_1.fastq.gz	ERR12268431_2.fastq.gz	Found	96/ 110/ 198/ 211/ 1139/ 1248/ 1768	1
M.tuberclusois	PRJEB69682	ERR12268432	ERR12268432_1.fastq.gz	ERR12268432_2.fastq.gz	Found	96/ 110/ 198/ 211/ 1139/ 1248/ 1768	1
M.tuberclusois	PRJEB69682	ERR12268433	ERR12268433_1.fastq.gz	ERR12268433_2.fastq.gz	Found	96/ 110/ 198/ 211/ 1139/ 1248/ 1768	1
M.tuberclusois	PRJEB69682	ERR12268434	ERR12268434_1.fastq.gz	ERR12268434_2.fastq.gz	Found	96/ 110/ 198/ 211/ 1139/ 1248/ 1768	1
M.tuberclusois	PRJEB69682	ERR12268435	ERR12268435_1.fastq.gz	ERR12268435_2.fastq.gz	Found	96/ 110/ 198/ 211/ 1139/ 1248/ 1768	1
M.tuberclusois	PRJEB69682	ERR12268436	ERR12268436_1.fastq.gz	ERR12268436_2.fastq.gz	Found	96/ 110/ 198/ 211/ 1139/ 1248/ 1768	1
M.tuberclusois	PRJEB69682	ERR12268437	ERR12268437_1.fastq.gz	ERR12268437_2.fastq.gz	Found	96/ 110/ 198/ 211/ 1139/ 1248/ 1768	1
M.tuberclusois	PRJEB69682	ERR12268438	ERR12268438_1.fastq.gz	ERR12268438_2.fastq.gz	Found	96/ 110/ 198/ 211/ 1139/ 1248/ 1768	1
M.tuberclusois	PRJEB69682	ERR12268439	ERR12268439_1.fastq.gz	ERR12268439_2.fastq.gz	Found	96/ 110/ 198/ 211/ 1139/ 1248/ 1768	1
M.tuberclusois	PRJEB69682	ERR12268440	ERR12268440_1.fastq.gz	ERR12268440_2.fastq.gz	Found	96/ 110/ 198/ 211/ 1139/ 1248/ 1768	1
M.tuberclusois	PRJEB69682	ERR12268441	ERR12268441_1.fastq.gz	ERR12268441_2.fastq.gz	Found	96/ 110/ 198/ 211/ 1139/ 1248/ 1768	1
M.tuberclusois	PRJEB69682	ERR12268442	ERR12268442_1.fastq.gz	ERR12268442_2.fastq.gz	Found	96/ 110/ 198/ 211/ 1139/ 1248/ 1768	1
M.tuberclusois	PRJEB69682	ERR12268443	ERR12268443_1.fastq.gz	ERR12268443_2.fastq.gz	Found	96/ 110/ 198/ 211/ 1139/ 1248/ 1768	1
M.tuberclusois	PRJEB69682	ERR12268444	ERR12268444_1.fastq.gz	ERR12268444_2.fastq.gz	Found	96/ 110/ 198/ 211/ 1139/ 1248/ 1768	1
M.tuberclusois	PRJEB69682	ERR12268445	ERR12268445_1.fastq.gz	ERR12268445_2.fastq.gz	Found	96/ 110/ 198/ 211/ 1139/ 1248/ 1768	1
M.tuberclusois	PRJEB69682	ERR12268446	ERR12268446_1.fastq.gz	ERR12268446_2.fastq.gz	Found	96/ 110/ 198/ 211/ 1139/ 1248/ 1768	1
M.tuberclusois	PRJEB69682	ERR12268447	ERR12268447_1.fastq.gz	ERR12268447_2.fastq.gz	Found	96/ 110/ 198/ 211/ 1139/ 1248/ 1768	1
M.tuberclusois	PRJEB69682	ERR12268448	ERR12268448_1.fastq.gz	ERR12268448_2.fastq.gz	Found	96/ 110/ 198/ 211/ 1139/ 1248/ 1768	1
M.tuberclusois	PRJEB69682	ERR12268449	ERR12268449_1.fastq.gz	ERR12268449_2.fastq.gz	Found	96/ 110/ 198/ 211/ 1139/ 1248/ 1768	1
M.tuberclusois	PRJEB69682	ERR12268450	ERR12268450_1.fastq.gz	ERR12268450_2.fastq.gz	Found	96/ 110/ 198/ 211/ 1139/ 1248/ 1768	1
M.tuberclusois	PRJEB69682	ERR12268451	ERR12268451_1.fastq.gz	ERR12268451_2.fastq.gz	Found	96/ 110/ 198/ 211/ 1139/ 1248/ 1768	1
M.tuberclusois	PRJEB69682	ERR12268452	ERR12268452_1.fastq.gz	ERR12268452_2.fastq.gz	Found	96/ 110/ 198/ 211/ 1139/ 1248/ 1768	1
M.tuberclusois	PRJEB69682	ERR12268453	ERR12268453_1.fastq.gz	ERR12268453_2.fastq.gz	Found	96/ 110/ 198/ 211/ 1139/ 1248/ 1768	1
M.tuberclusois	PRJEB69682	ERR12268454	ERR12268454_1.fastq.gz	ERR12268454_2.fastq.gz	Found	96/ 110/ 198/ 211/ 1139/ 1248/ 1768	1
M.tuberclusois	PRJEB69682	ERR12268455	ERR12268455_1.fastq.gz	ERR12268455_2.fastq.gz	Found	96/ 110/ 198/ 211/ 1139/ 1248/ 1768	1
M.tuberclusois	PRJEB69682	ERR12268456	ERR12268456_1.fastq.gz	ERR12268456_2.fastq.gz	Found	96/ 110/ 198/ 211/ 1139/ 1248/ 1768	1
M.tuberclusois	PRJEB69682	ERR12268457	ERR12268457_1.fastq.gz	ERR12268457_2.fastq.gz	Found	96/ 110/ 198/ 211/ 1139/ 1248/ 1768	1
M.tuberclusois	PRJEB69682	ERR12268458	ERR12268458_1.fastq.gz	ERR12268458_2.fastq.gz	Found	96/ 110/ 198/ 211/ 1139/ 1248/ 1768	1
M.tuberclusois	PRJEB69682	ERR12268459	ERR12268459_1.fastq.gz	ERR12268459_2.fastq.gz	Found	96/ 110/ 198/ 211/ 1139/ 1248/ 1768	1
M.tuberclusois	PRJEB69682	ERR12268460	ERR12268460_1.fastq.gz	ERR12268460_2.fastq.gz	Found	96/ 110/ 198/ 211/ 1139/ 1248/ 1768	1
M.tuberclusois	PRJEB69682	ERR12268461	ERR12268461_1.fastq.gz	ERR12268461_2.fastq.gz	Found	96/ 110/ 198/ 211/ 1139/ 1248/ 1768	1
M.tuberclusois	PRJEB69682	ERR12268462	ERR12268462_1.fastq.gz	ERR12268462_2.fastq.gz	Found	96/ 110/ 198/ 211/ 1139/ 1248/ 1768	1
M.tuberclusois	PRJEB69682	ERR12268463	ERR12268463_1.fastq.gz	ERR12268463_2.fastq.gz	Found	96/ 110/ 198/ 211/ 1139/ 1248/ 1768	1
M.tuberclusois	PRJEB69682	ERR12268464	ERR12268464_1.fastq.gz	ERR12268464_2.fastq.gz	Found	96/ 110/ 198/ 211/ 1139/ 1248/ 1768	1
M.tuberclusois	PRJEB69682	ERR12268465	ERR12268465_1.fastq.gz	ERR12268465_2.fastq.gz	Found	96/ 110/ 198/ 211/ 1139/ 1248/ 1768	1
M.tuberclusois	PRJEB69682	ERR12268466	ERR12268466_1.fastq.gz	ERR12268466_2.fastq.gz	Found	96/ 110/ 198/ 211/ 1139/ 1248/ 1768	1
M.tuberclusois	PRJEB69682	ERR12268467	ERR12268467_1.fastq.gz	ERR12268467_2.fastq.gz	Found	96/ 110/ 198/ 211/ 1139/ 1248/ 1768	1
M.tuberclusois	PRJEB69682	ERR12268468	ERR12268468_1.fastq.gz	ERR12268468_2.fastq.gz	Found	96/ 110/ 198/ 211/ 1139/ 1248/ 1768	1
M.tuberclusois	PRJEB69682	ERR12268469	ERR12268469_1.fastq.gz	ERR12268469_2.fastq.gz	Found	96/ 110/ 198/ 211/ 1139/ 1248/ 1768	1
M.tuberclusois	PRJEB69682	ERR12268470	ERR12268470_1.fastq.gz	ERR12268470_2.fastq.gz	Found	96/ 110/ 198/ 211/ 1139/ 1248/ 1768	1
M.tuberclusois	PRJEB69682	ERR12268471	ERR12268471_1.fastq.gz	ERR12268471_2.fastq.gz	Found	96/ 110/ 198/ 211/ 1139/ 1248/ 1768	1
M.tuberclusois	PRJEB69682	ERR12268472	ERR12268472_1.fastq.gz	ERR12268472_2.fastq.gz	Found	96/ 110/ 198/ 211/ 1139/ 1248/ 1768	1
M.tuberclusois	PRJEB69682	ERR12268473	ERR12268473_1.fastq.gz	ERR12268473_2.fastq.gz	Found	96/ 110/ 198/ 211/ 1139/ 1248/ 1768	1
M.tuberclusois	PRJEB69682	ERR12268474	ERR12268474_1.fastq.gz	ERR12268474_2.fastq.gz	Found	96/ 110/ 198/ 211/ 1139/ 1248/ 1768	1
M.tuberclusois	PRJEB69682	ERR12268475	ERR12268475_1.fastq.gz	ERR12268475_2.fastq.gz	Found	96/ 110/ 198/ 211/ 1139/ 1248/ 1768	1
M.tuberclusois	PRJEB69682	ERR12268476	ERR12268476_1.fastq.gz	ERR12268476_2.fastq.gz	Found	96/ 110/ 198/ 211/ 1139/ 1248/ 1768	1
M.tuberclusois	PRJEB69682	ERR12268477	ERR12268477_1.fastq.gz	ERR12268477_2.fastq.gz	Found	96/ 110/ 198/ 211/ 1139/ 1248/ 1768	1
M.tuberclusois	PRJEB69682	ERR12268478	ERR12268478_1.fastq.gz	ERR12268478_2.fastq.gz	Found	96/ 110/ 198/ 211/ 1139/ 1248/ 1768	1
M.tuberclusois	PRJEB69682	ERR12268479	ERR12268479_1.fastq.gz	ERR12268479_2.fastq.gz	Found	96/ 110/ 198/ 211/ 1139/ 1248/ 1768	1
M.tuberclusois	PRJEB69682	ERR12268480	ERR12268480_1.fastq.gz	ERR12268480_2.fastq.gz	Found	96/ 110/ 198/ 211/ 1139/ 1248/ 1768	1
M.tuberclusois	PRJEB69682	ERR12268481	ERR12268481_1.fastq.gz	ERR12268481_2.fastq.gz	Found	96/ 110/ 198/ 211/ 1139/ 1248/ 1768	1
M.tuberclusois	PRJEB69682	ERR12268482	ERR12268482_1.fastq.gz	ERR12268482_2.fastq.gz	Found	96/ 110/ 198/ 211/ 1139/ 1248/ 1768	1
M.tuberclusois	PRJEB69682	ERR12268483	ERR12268483_1.fastq.gz	ERR12268483_2.fastq.gz	Found	96/ 110/ 198/ 211/ 1139/ 1248/ 1768	1
M.tuberclusois	PRJEB69682	ERR12268484	ERR12268484_1.fastq.gz	ERR12268484_2.fastq.gz	Found	96/ 110/ 198/ 211/ 1139/ 1248/ 1768	1
M.tuberclusois	PRJEB69682	ERR12268485	ERR12268485_1.fastq.gz	ERR12268485_2.fastq.gz	Found	96/ 110/ 198/ 211/ 1139/ 1248/ 1768	1
M.tuberclusois	PRJEB69682	ERR12268486	ERR12268486_1.fastq.gz	ERR12268486_2.fastq.gz	Found	96/ 110/ 198/ 211/ 1139/ 1248/ 1768	1
M.tuberclusois	PRJEB69682	ERR12268487	ERR12268487_1.fastq.gz	ERR12268487_2.fastq.gz	Found	96/ 110/ 198/ 211/ 1139/ 1248/ 1768	1
M.tuberclusois	PRJEB69682	ERR12268488	ERR12268488_1.fastq.gz	ERR12268488_2.fastq.gz	Found	96/ 110/ 198/ 211/ 1139/ 1248/ 1768	1
M.tuberclusois	PRJEB69682	ERR12268489	ERR12268489_1.fastq.gz	ERR12268489_2.fastq.gz	Found	96/ 110/ 198/ 211/ 1139/ 1248/ 1768	1
M.tuberclusois	PRJEB69682	ERR12268490	ERR12268490_1.fastq.gz	ERR12268490_2.fastq.gz	Found	96/ 110/ 198/ 211/ 1139/ 1248/ 1768	1
M.tuberclusois	PRJEB69682	ERR12268491	ERR12268491_1.fastq.gz	ERR12268491_2.fastq.gz	Found	96/ 110/ 198/ 211/ 1139/ 1248/ 1768	1
M.tuberclusois	PRJEB69682	ERR12268492	ERR12268492_1.fastq.gz	ERR12268492_2.fastq.gz	Found	96/ 110/ 198/ 211/ 1139/ 1248/ 1768	1
M.tuberclusois	PRJEB69682	ERR12268493	ERR12268493_1.fastq.gz	ERR12268493_2.fastq.gz	Found	96/ 110/ 198/ 211/ 1139/ 1248/ 1768	1
M.tuberclusois	PRJEB69682	ERR12268494	ERR12268494_1.fastq.gz	ERR12268494_2.fastq.gz	Found	96/ 110/ 198/ 211/ 1139/ 1248/ 1768	1
M.tuberclusois	PRJEB69682	ERR12268495	ERR12268495_1.fastq.gz	ERR12268495_2.fastq.gz	Found	96/ 110/ 198/ 211/ 1139/ 1248/ 1768	1
M.tuberclusois	PRJEB69682	ERR12268496	ERR12268496_1.fastq.gz	ERR12268496_2.fastq.gz	Found	96/ 110/ 198/ 211/ 1139/ 1248/ 1768	1
M.tuberclusois	PRJEB69682	ERR12268497	ERR12268497_1.fastq.gz	ERR12268497_2.fastq.gz	Found	96/ 110/ 198/ 211/ 1139/ 1248/ 1768	1
M.tuberclusois	PRJEB69682	ERR12268498	ERR12268498_1.fastq.gz	ERR12268498_2.fastq.gz	Found	96/ 110/ 198/ 211/ 1139/ 1248/ 1768	1
M.tuberclusois	PRJEB69682	ERR12268499	ERR12268499_1.fastq.gz	ERR12268499_2.fastq.gz	Found	96/ 110/ 198/ 211/ 1139/ 1248/ 1768	1
M.tuberclusois	PRJNA1028254	SRR26387460	SRR26387460_1.fastq.gz	SRR26387460_2.fastq.gz	Found	96/ 110/ 198/ 211/ 1139/ 1248/ 1768	1
M.tuberclusois	PRJNA1028254	SRR26387461	SRR26387461_1.fastq.gz	SRR26387461_2.fastq.gz	Found	96/ 110/ 198/ 211/ 1139/ 1248/ 1768	1
M.tuberclusois	PRJNA1028254	SRR26387462	SRR26387462_1.fastq.gz	SRR26387462_2.fastq.gz	Found	96/ 110/ 198/ 211/ 1139/ 1248/ 1768	1
M.tuberclusois	PRJNA1028254	SRR26387463	SRR26387463_1.fastq.gz	SRR26387463_2.fastq.gz	Found	96/ 110/ 198/ 211/ 1139/ 1248/ 1768	1
M.tuberclusois	PRJNA1028254	SRR26387464	SRR26387464_1.fastq.gz	SRR26387464_2.fastq.gz	Found	96/ 110/ 198/ 211/ 1139/ 1248/ 1768	1
M.tuberclusois	PRJNA1028254	SRR26387465	SRR26387465_1.fastq.gz	SRR26387465_2.fastq.gz	Found	96/ 110/ 198/ 211/ 1139/ 1248/ 1768	1
M.tuberclusois	PRJNA1028254	SRR26387466	SRR26387466_1.fastq.gz	SRR26387466_2.fastq.gz	Found	96/ 110/ 198/ 211/ 1139/ 1248/ 1768	1
M.tuberclusois	PRJNA1028254	SRR26387467	SRR26387467_1.fastq.gz	SRR26387467_2.fastq.gz	Found	96/ 110/ 198/ 211/ 1139/ 1248/ 1768	1
M.tuberclusois	PRJNA1028254	SRR26387468	SRR26387468_1.fastq.gz	SRR26387468_2.fastq.gz	Found	96/ 110/ 198/ 211/ 1139/ 1248/ 1768	1
M.tuberclusois	PRJNA1028254	SRR26387469	SRR26387469_1.fastq.gz	SRR26387469_2.fastq.gz	Found	96/ 110/ 198/ 211/ 1139/ 1248/ 1768	1
M.tuberclusois	PRJNA1028254	SRR26387470	SRR26387470_1.fastq.gz	SRR26387470_2.fastq.gz	Found	96/ 110/ 198/ 211/ 1139/ 1248/ 1768	1
M.tuberclusois	PRJNA1028254	SRR26387471	SRR26387471_1.fastq.gz	SRR26387471_2.fastq.gz	Found	96/ 110/ 198/ 211/ 1139/ 1248/ 1768	1
M.tuberclusois	PRJNA1028254	SRR26387472	SRR26387472_1.fastq.gz	SRR26387472_2.fastq.gz	Found	96/ 110/ 198/ 211/ 1139/ 1248/ 1768	1
M.tuberclusois	PRJNA1028254	SRR26387473	SRR26387473_1.fastq.gz	SRR26387473_2.fastq.gz	Found	96/ 110/ 198/ 211/ 1139/ 1248/ 1768	1
M.tuberclusois	PRJNA1028254	SRR26387474	SRR26387474_1.fastq.gz	SRR26387474_2.fastq.gz	Found	96/ 110/ 198/ 211/ 1139/ 1248/ 1768	1
M.tuberclusois	PRJNA1028254	SRR26387475	SRR26387475_1.fastq.gz	SRR26387475_2.fastq.gz	Found	96/ 110/ 198/ 211/ 1139/ 1248/ 1768	1
M.tuberclusois	PRJNA1028254	SRR26387476	SRR26387476_1.fastq.gz	SRR26387476_2.fastq.gz	Found	96/ 110/ 198/ 211/ 1139/ 1248/ 1768	1
M.tuberclusois	PRJNA1028254	SRR26387477	SRR26387477_1.fastq.gz	SRR26387477_2.fastq.gz	Found	96/ 110/ 198/ 211/ 1139/ 1248/ 1768	1
M.tuberclusois	PRJNA1028254	SRR26387478	SRR26387478_1.fastq.gz	SRR26387478_2.fastq.gz	Found	96/ 110/ 198/ 211/ 1139/ 1248/ 1768	1
M.tuberclusois	PRJNA1028254	SRR26387479	SRR26387479_1.fastq.gz	SRR26387479_2.fastq.gz	Found	96/ 110/ 198/ 211/ 1139/ 1248/ 1768	1
M.tuberclusois	PRJNA1028254	SRR26387480	SRR26387480_1.fastq.gz	SRR26387480_2.fastq.gz	Found	96/ 110/ 198/ 211/ 1139/ 1248/ 1768	1
M.tuberclusois	PRJNA1028254	SRR26387481	SRR26387481_1.fastq.gz	SRR26387481_2.fastq.gz	Found	96/ 110/ 198/ 211/ 1139/ 1248/ 1768	1
M.tuberclusois	PRJNA1028254	SRR26387482	SRR26387482_1.fastq.gz	SRR26387482_2.fastq.gz	Found	96/ 110/ 198/ 211/ 1139/ 1248/ 1768	1
M.tuberclusois	PRJNA1028254	SRR26387483	SRR26387483_1.fastq.gz	SRR26387483_2.fastq.gz	Found	96/ 110/ 198/ 211/ 1139/ 1248/ 1768	1
M.tuberclusois	PRJNA1028254	SRR26387484	SRR26387484_1.fastq.gz	SRR26387484_2.fastq.gz	Found	96/ 110/ 198/ 211/ 1139/ 1248/ 1768	1
M.tuberclusois	PRJNA1028254	SRR26387485	SRR26387485_1.fastq.gz	SRR26387485_2.fastq.gz	Found	96/ 110/ 198/ 211/ 1139/ 1248/ 1768	1
M.tuberclusois	PRJNA1028254	SRR26387486	SRR26387486_1.fastq.gz	SRR26387486_2.fastq.gz	Found	96/ 110/ 198/ 211/ 1139/ 1248/ 1768	1
M.tuberclusois	PRJNA1028254	SRR26387487	SRR26387487_1.fastq.gz	SRR26387487_2.fastq.gz	Found	96/ 110/ 198/ 211/ 1139/ 1248/ 1768	1
M.tuberclusois	PRJNA1028254	SRR26387488	SRR26387488_1.fastq.gz	SRR26387488_2.fastq.gz	Found	96/ 110/ 198/ 211/ 1139/ 1248/ 1768	1
M.tuberclusois	PRJNA1028254	SRR26387489	SRR26387489_1.fastq.gz	SRR26387489_2.fastq.gz	Found	96/ 110/ 198/ 211/ 1139/ 1248/ 1768	1
M.tuberclusois	PRJNA1028254	SRR26387490	SRR26387490_1.fastq.gz	SRR26387490_2.fastq.gz	Found	96/ 110/ 198/ 211/ 1139/ 1248/ 1768	1
M.tuberclusois	PRJNA1028254	SRR26387491	SRR26387491_1.fastq.gz	SRR26387491_2.fastq.gz	Found	96/ 110/ 198/ 211/ 1139/ 1248/ 1768	1
M.tuberclusois	PRJNA1028254	SRR26387492	SRR26387492_1.fastq.gz	SRR26387492_2.fastq.gz	Found	96/ 110/ 198/ 211/ 1139/ 1248/ 1768	1
M.tuberclusois	PRJNA1028254	SRR26387493	SRR26387493_1.fastq.gz	SRR26387493_2.fastq.gz	Found	96/ 110/ 198/ 211/ 1139/ 1248/ 1768	1
M.tuberclusois	PRJNA1028254	SRR26387494	SRR26387494_1.fastq.gz	SRR26387494_2.fastq.gz	Found	96/ 110/ 198/ 211/ 1139/ 1248/ 1768	1
M.tuberclusois	PRJNA1028254	SRR26387495	SRR26387495_1.fastq.gz	SRR26387495_2.fastq.gz	Found	96/ 110/ 198/ 211/ 1139/ 1248/ 1768	1
M.tuberclusois	PRJNA1028254	SRR26387496	SRR26387496_1.fastq.gz	SRR26387496_2.fastq.gz	Found	96/ 110/ 198/ 211/ 1139/ 1248/ 1768	1
M.tuberclusois	PRJNA1028254	SRR26387497	SRR26387497_1.fastq.gz	SRR26387497_2.fastq.gz	Found	96/ 110/ 198/ 211/ 1139/ 1248/ 1768	1
M.tuberclusois	PRJNA1028254	SRR26387498	SRR26387498_1.fastq.gz	SRR26387498_2.fastq.gz	Found	96/ 110/ 198/ 211/ 1139/ 1248/ 1768	1
M.tuberclusois	PRJNA1028254	SRR26387499	SRR26387499_1.fastq.gz	SRR26387499_2.fastq.gz	Found	96/ 110/ 198/ 211/ 1139/ 1248/ 1768	1
M.tuberclusois	PRJNA1028254	SRR26387501	SRR26387501_1.fastq.gz	SRR26387501_2.fastq.gz	Found	96/ 110/ 198/ 211/ 1139/ 1248/ 1768	1
M.tuberclusois	PRJNA1028254	SRR26387502	SRR26387502_1.fastq.gz	SRR26387502_2.fastq.gz	Found	96/ 110/ 198/ 211/ 1139/ 1248/ 1768	1
M.tuberclusois	PRJNA1028254	SRR26387503	SRR26387503_1.fastq.gz	SRR26387503_2.fastq.gz	Found	96/ 110/ 198/ 211/ 1139/ 1248/ 1768	1
M.bovis	PRJNA494982	ERR3445486	ERR3445486_1.fastq.gz	ERR3445486_2.fastq.gz	Found	96 / 110 / 198 / 231 / 1139 / 1545 / 1800	1
M.bovis	PRJNA494982	ERR3445487	ERR3445487_1.fastq.gz	ERR3445487_2.fastq.gz	Found	96 / 110 / 198 / 231 / 1139 / 1545 / 1800	1
M.bovis	PRJNA494982	ERR3445488	ERR3445488_1.fastq.gz	ERR3445488_2.fastq.gz	Found	96 / 110 / 198 / 231 / 1139 / 1545 / 1800	1
M.bovis	PRJNA494982	ERR3445489	ERR3445489_1.fastq.gz	ERR3445489_2.fastq.gz	Found	96 / 110 / 198 / 231 / 1139 / 1545 / 1800	1
M.bovis	PRJNA494982	ERR3445490	ERR3445490_1.fastq.gz	ERR3445490_2.fastq.gz	Found	96 / 110 / 198 / 231 / 1139 / 1545 / 1800	1
M.bovis	PRJNA494982	ERR3445491	ERR3445491_1.fastq.gz	ERR3445491_2.fastq.gz	Found	96 / 110 / 198 / 231 / 1139 / 1545 / 1800	1
M.bovis	PRJNA494982	ERR3445492	ERR3445492_1.fastq.gz	ERR3445492_2.fastq.gz	Found	96 / 110 / 198 / 231 / 1139 / 1545 / 1800	1
M.bovis	PRJNA494982	ERR3445493	ERR3445493_1.fastq.gz	ERR3445493_2.fastq.gz	Found	96 / 110 / 198 / 231 / 1139 / 1545 / 1800	1
M.bovis	PRJNA494982	ERR3445493	ERR3445493_1.fastq.gz	ERR3445493_2.fastq.gz	Found	96 / 110 / 198 / 231 / 1139 / 1545 / 1800	1
M.bovis	PRJNA494982	ERR3445494	ERR3445494_1.fastq.gz	ERR3445494_2.fastq.gz	Found	96 / 110 / 198 / 231 / 1139 / 1545 / 1800	1
M.bovis	PRJNA494982	ERR3445495	ERR3445495_1.fastq.gz	ERR3445495_2.fastq.gz	Found	96 / 110 / 198 / 231 / 1139 / 1545 / 1800	1
M.bovis	PRJNA494982	ERR3445496	ERR3445496_1.fastq.gz	ERR3445496_2.fastq.gz	Found	96 / 110 / 198 / 231 / 1139 / 1545 / 1800	1
M.bovis	PRJNA494982	ERR3445497	ERR3445497_1.fastq.gz	ERR3445497_2.fastq.gz	Found	96 / 110 / 198 / 231 / 1139 / 1545 / 1800	1
M.bovis	PRJNA494982	ERR3445498	ERR3445498_1.fastq.gz	ERR3445498_2.fastq.gz	Found	96 / 110 / 198 / 231 / 1139 / 1545 / 1800	1
M.bovis	PRJNA494982	ERR3445499	ERR3445499_1.fastq.gz	ERR3445499_2.fastq.gz	Found	96 / 110 / 198 / 231 / 1139 / 1545 / 1800	1
M.bovis	PRJNA494982	ERR3445500	ERR3445500_1.fastq.gz	ERR3445500_2.fastq.gz	Found	96 / 110 / 198 / 231 / 1139 / 1545 / 1800	1
M.bovis	PRJNA494982	ERR3445501	ERR3445501_1.fastq.gz	ERR3445501_2.fastq.gz	Found	96 / 110 / 198 / 231 / 1139 / 1545 / 1800	1
M.bovis	PRJNA494982	ERR3445502	ERR3445502_1.fastq.gz	ERR3445502_2.fastq.gz	Found	96 / 110 / 198 / 231 / 1139 / 1545 / 1800	1
M.bovis	PRJNA494982	ERR3445503	ERR3445503_1.fastq.gz	ERR3445503_2.fastq.gz	Found	96 / 110 / 198 / 231 / 1139 / 1545 / 1800	1
M.bovis	PRJNA494982	ERR3445504	ERR3445504_1.fastq.gz	ERR3445504_2.fastq.gz	Found	96 / 110 / 198 / 231 / 1139 / 1545 / 1800	1
M.bovis	PRJNA494982	ERR3906063	ERR3906063_1.fastq.gz	ERR3906063_2.fastq.gz	Found	96 / 110 / 198 / 231 / 1139 / 1545 / 1800	1
M.leprae	PRJNA317287	SRR12990182	SRR12990182_1.fastq.gz	SRR12990182_2.fastq.gz	Found	223/ 562/ 1140/ 1344/ 1508	1
M.leprae	PRJNA317287	SRR12990182	SRR12990182_1.fastq.gz	SRR12990182_2.fastq.gz	Found	223/ 562/ 1140/ 1344/ 1508	1
M.leprae	PRJNA317287	SRR12990180	SRR12990180_1.fastq.gz	SRR12990180_2.fastq.gz	Found	223/ 562/ 1140/ 1344/ 1508	1
M.leprae	PRJNA317287	SRR12990180	SRR12990180_1.fastq.gz	SRR12990180_2.fastq.gz	Found	223/ 562/ 1140/ 1344/ 1508	1
M.leprae	PRJNA317287	SRR12990178	SRR12990178_1.fastq.gz	SRR12990178_2.fastq.gz	Found	223/ 562/ 1140/ 1344/ 1508	1
M.leprae	PRJNA317287	SRR12990178	SRR12990178_1.fastq.gz	SRR12990178_2.fastq.gz	Found	223/ 562/ 1140/ 1344/ 1508	1
M.leprae	PRJNA317287	SRR12990177	SRR12990177_1.fastq.gz	SRR12990177_2.fastq.gz	Found	223/ 562/ 1140/ 1344/ 1508	1
M.leprae	PRJNA317287	SRR12990177	SRR12990177_1.fastq.gz	SRR12990177_2.fastq.gz	Found	223/ 562/ 1140/ 1344/ 1508	1
M.leprae	PRJNA317287	SRR12990175	SRR12990175_1.fastq.gz	SRR12990175_2.fastq.gz	Found	223/ 562/ 1140/ 1344/ 1508	1
M.leprae	PRJNA317287	SRR12990175	SRR12990175_1.fastq.gz	SRR12990175_2.fastq.gz	Found	223/ 562/ 1140/ 1344/ 1508	1
M.leprae	PRJNA317287	SRR12990174	SRR12990174_1.fastq.gz	SRR12990174_2.fastq.gz	Found	223/ 562/ 1140/ 1344/ 1508	1
M.leprae	PRJNA317287	SRR12990174	SRR12990174_1.fastq.gz	SRR12990174_2.fastq.gz	Found	223/ 562/ 1140/ 1344/ 1508	1
M.leprae	PRJNA317287	SRR12990170	SRR12990170_1.fastq.gz	SRR12990170_2.fastq.gz	Found	223/ 562/ 1140/ 1344/ 1508	1
M.leprae	PRJNA317287	SRR12990170	SRR12990170_1.fastq.gz	SRR12990170_2.fastq.gz	Found	223/ 562/ 1140/ 1344/ 1508	1
M.leprae	PRJNA317287	SRR12990169	SRR12990169_1.fastq.gz	SRR12990169_2.fastq.gz	Found	223/ 562/ 1140/ 1344/ 1508	1
M.leprae	PRJNA317287	SRR12990169	SRR12990169_1.fastq.gz	SRR12990169_2.fastq.gz	Found	223/ 562/ 1140/ 1344/ 1508	1
M.leprae	PRJNA317287	SRR12990164	SRR12990164_1.fastq.gz	SRR12990164_2.fastq.gz	Found	223/ 562/ 1140/ 1344/ 1508	1
M.leprae	PRJNA317287	SRR12990164	SRR12990164_1.fastq.gz	SRR12990164_2.fastq.gz	Found	223/ 562/ 1140/ 1344/ 1508	1
M.leprae	PRJNA317287	SRR12990163	SRR12990163_1.fastq.gz	SRR12990163_2.fastq.gz	Found	223/ 562/ 1140/ 1344/ 1508	1
M.leprae	PRJNA317287	SRR12990163	SRR12990163_1.fastq.gz	SRR12990163_2.fastq.gz	Found	223/ 562/ 1140/ 1344/ 1508	1
M.leprae	PRJNA317287	SRR12990159	SRR12990159_1.fastq.gz	SRR12990159_2.fastq.gz	Found	223/ 562/ 1140/ 1344/ 1508	1
M.leprae	PRJNA317287	SRR12990159	SRR12990159_1.fastq.gz	SRR12990159_2.fastq.gz	Found	223/ 562/ 1140/ 1344/ 1508	1
M.leprae	PRJNA317287	SRR12990158	SRR12990158_1.fastq.gz	SRR12990158_2.fastq.gz	Found	223/ 562/ 1140/ 1344/ 1508	1
M.leprae	PRJNA317287	SRR12990158	SRR12990158_1.fastq.gz	SRR12990158_2.fastq.gz	Found	223/ 562/ 1140/ 1344/ 1508	1
M.leprae	PRJNA317287	SRR12990151	SRR12990151_1.fastq.gz	SRR12990151_2.fastq.gz	Found	223/ 562/ 1140/ 1344/ 1508	1
M.leprae	PRJNA317287	SRR12990151	SRR12990151_1.fastq.gz	SRR12990151_2.fastq.gz	Found	223/ 562/ 1140/ 1344/ 1508	1
M.leprae	PRJNA317287	SRR12990150	SRR12990150_1.fastq.gz	SRR12990150_2.fastq.gz	Found	223/ 562/ 1140/ 1344/ 1508	1
M.leprae	PRJNA317287	SRR12990150	SRR12990150_1.fastq.gz	SRR12990150_2.fastq.gz	Found	223/ 562/ 1140/ 1344/ 1508	1
M.leprae	PRJNA317287	SRR12990143	SRR12990143_1.fastq.gz	SRR12990143_2.fastq.gz	Found	223/ 562/ 1140/ 1344/ 1508	1
M.leprae	PRJNA317287	SRR12990143	SRR12990143_1.fastq.gz	SRR12990143_2.fastq.gz	Found	223/ 562/ 1140/ 1344/ 1508	1
M.leprae	PRJNA317287	SRR12990142	SRR12990142_1.fastq.gz	SRR12990142_2.fastq.gz	Found	223/ 562/ 1140/ 1344/ 1508	1
M.leprae	PRJNA317287	SRR12990142	SRR12990142_1.fastq.gz	SRR12990142_2.fastq.gz	Found	223/ 562/ 1140/ 1344/ 1508	1
M.leprae	PRJNA317287	SRR12990141	SRR12990141_1.fastq.gz	SRR12990141_2.fastq.gz	Found	223/ 562/ 1140/ 1344/ 1508	1
M.leprae	PRJNA317287	SRR12990141	SRR12990141_1.fastq.gz	SRR12990141_2.fastq.gz	Found	223/ 562/ 1140/ 1344/ 1508	1
M.leprae	PRJNA317287	SRR12990140	SRR12990140_1.fastq.gz	SRR12990140_2.fastq.gz	Found	223/ 562/ 1140/ 1344/ 1508	1
M.leprae	PRJNA317287	SRR12990140	SRR12990140_1.fastq.gz	SRR12990140_2.fastq.gz	Found	223/ 562/ 1140/ 1344/ 1508	1
M.leprae	PRJNA317287	SRR12990139	SRR12990139_1.fastq.gz	SRR12990139_2.fastq.gz	Found	223/ 562/ 1140/ 1344/ 1508	1
M.leprae	PRJNA317287	SRR12990139	SRR12990139_1.fastq.gz	SRR12990139_2.fastq.gz	Found	223/ 562/ 1140/ 1344/ 1508	1
M.leprae	PRJNA317287	SRR12990137	SRR12990137_1.fastq.gz	SRR12990137_2.fastq.gz	Found	223/ 562/ 1140/ 1344/ 1508	1
M.leprae	PRJNA317287	SRR12990137	SRR12990137_1.fastq.gz	SRR12990137_2.fastq.gz	Found	223/ 562/ 1140/ 1344/ 1508	1
M.leprae	PRJNA317287	SRR12990118	SRR12990118_1.fastq.gz	SRR12990118_2.fastq.gz	Found	223/ 562/ 1140/ 1344/ 1508	1
M.leprae	PRJNA317287	SRR12990118	SRR12990118_1.fastq.gz	SRR12990118_2.fastq.gz	Found	223/ 562/ 1140/ 1344/ 1508	1
M.ulcrean	PRJNA743744	SRR16611552	SRR16611552_1.fastq.gz	SRR16611552_2.fastq.gz	found	452/ 892/ 1348/ 2043	1
M.ulcrean	PRJNA743744	SRR16611551	SRR16611551_1.fastq.gz	SRR16611551_2.fastq.gz	found	452/ 892/ 1348/ 2043	1
M.ulcrean	PRJNA743749	SRR16611550	SRR16611550_1.fastq.gz	SRR16611550_2.fastq.gz	found	452/ 892/ 1348/ 2043	1
M.ulcrean	PRJNA743744	SRR16611549	SRR16611549_1.fastq.gz	SRR16611549_2.fastq.gz	found	452/ 892/ 1348/ 2043	1
M. kansasii	PRJNA317047	SRR3320150	SRR3320150_1.fastq.gz	SRR3320150_2.fastq.gz	found	123/ 164/ 225/ 360/ 373/ 798/ 1063/ 1631	1
M. kansasii	PRJNA317047	SRR3319818	SRR3319818_1.fastq.gz	SRR3319818_2.fastq.gz	found	123/ 164/ 225/ 360/ 373/ 798/ 1063/ 1631	1
M. kansasii	PRJNA317047	SRR3319808	SRR3319808_1.fastq.gz	SRR3319808_2.fastq.gz	found	123/ 164/ 225/ 360/ 373/ 798/ 1063/ 1631	1
M. kansasii	PRJNA317047	SRR3319297	SRR3319297_1.fastq.gz	SRR3319297_2.fastq.gz	found	123/ 164/ 225/ 360/ 373/ 798/ 1063/ 1631	1
M. kansasii	PRJNA317047	SRR3319774	SRR3319774_1.fastq.gz	SRR3319774_2.fastq.gz	found	123/ 164/ 225/ 360/ 373/ 798/ 1063/ 1631	1
M. kansasii	PRJNA317047	SRR3320064	SRR3320064_1.fastq.gz	SRR3320064_2.fastq.gz	found	123/ 164/ 225/ 360/ 373/ 798/ 1063/ 1631	1
M. kansasii	PRJNA317047	SRR3319775	SRR3319775_1.fastq.gz	SRR3319775_2.fastq.gz	found	123/ 164/ 225/ 360/ 373/ 798/ 1063/ 1631	1
M. kansasii	PRJNA317047	SRR3319776	SRR3319776_1.fastq.gz	SRR3319776_2.fastq.gz	found	123/ 164/ 225/ 360/ 373/ 798/ 1063/ 1631	1
M. chelonae	PRJNA689558	SRR13349125	SRR13349125_1.fastq.gz	SRR13349125_2.fastq.gz	found	96/ 156/ 194/ 250/ 327/ 637/ 928/ 1051/ 1111	1
M. chelonae	PRJNA689558	SRR13349130	SRR13349130_1.fastq.gz	SRR13349130_2.fastq.gz	found	96/ 156/ 194/ 250/ 327/ 637/ 928/ 1051/ 1111	1
M. chelonae	PRJNA689558	SRR13349123	SRR13349123_1.fastq.gz	SRR13349123_2.fastq.gz	found	96/ 156/ 194/ 250/ 327/ 637/ 928/ 1051/ 1111	1
M. chelonae	PRJNA689558	SRR13349126	SRR13349126_1.fastq.gz	SRR13349126_2.fastq.gz	found	96/ 156/ 194/ 250/ 327/ 637/ 928/ 1051/ 1111	1
M. chelonae	PRJNA689558	SRR13349127	SRR13349127_1.fastq.gz	SRR13349127_2.fastq.gz	found	96/ 156/ 194/ 250/ 327/ 637/ 928/ 1051/ 1111	1
M. chelonae	PRJNA689558	SRR13349128	SRR13349128_1.fastq.gz	SRR13349128_2.fastq.gz	found	96/ 156/ 194/ 250/ 327/ 637/ 928/ 1051/ 1111	1
M. mantenii	PRJNA305922	SRR3392730	SRR3392730_1.fastq.gz	SRR3392730_2.fastq.gz	found	308/ 1341/ 1346/ 1750	1
M. mantenii	PRJNA305922	SRR3392743	SRR3392743_1.fastq.gz	SRR3392743_2.fastq.gz	found	308/ 1341/ 1346/ 1750	1
M. mantenii	PRJNA305922	SRR3392744	SRR3392744_1.fastq.gz	SRR3392744_2.fastq.gz	found	308/ 1341/ 1346/ 1750	1
M. mantenii	PRJNA305922	SRR3392729	SRR3392729_1.fastq.gz	SRR3392729_2.fastq.gz	found	308/ 1341/ 1346/ 1750	1
M. mantenii	PRJNA305922	SRR3392745	SRR3392745_1.fastq.gz	SRR3392745_2.fastq.gz	found	308/ 1341/ 1346/ 1750	1
M. mantenii	PRJNA305922	SRR3401646	SRR3401646_1.fastq.gz	SRR3401646_2.fastq.gz	found	308/ 1341/ 1346/ 1750	1
M. malmoense	PRJDB8030	DRR171306	DRR171306_1.fastq.gz	DRR171306_2.fastq.gz	found	209/ 308/ 1140/ 1344/ 1720	1
M. malmoense	PRJDB8030	DRR171307	DRR171307_1.fastq.gz	DRR171307_2.fastq.gz	found	209/ 308/ 1140/ 1344/ 1720	1
M. malmoense	PRJDB8030	DRR171311	DRR171311_1.fastq.gz	DRR171311_2.fastq.gz	found	209/ 308/ 1140/ 1344/ 1720	1
M. malmoense	PRJDB8030	DRR171308	DRR171308_1.fastq.gz	DRR171308_2.fastq.gz	found	209/ 308/ 1140/ 1344/ 1720	1
M. malmoense	PRJDB8030	DRR171310	DRR171310_1.fastq.gz	DRR171310_2.fastq.gz	found	209/ 308/ 1140/ 1344/ 1720	1
M. malmoense	PRJDB8030	DRR171309	DRR171309_1.fastq.gz	DRR171309_2.fastq.gz	found	209/ 308/ 1140/ 1344/ 1720	1
M. simiae	PRJEB66336	ERR12075701	ERR12075701_1.fastq.gz	ERR12075701_2.fastq.gz	found	199/ 209/ 929/ 1342/ 2034	1
M. simiae	PRJEB66336	ERR12075712	ERR12075712_1.fastq.gz	ERR12075712_2.fastq.gz	found	199/ 209/ 929/ 1342/ 2034	1
M. simiae	PRJEB66336	ERR12075693	ERR12075693_1.fastq.gz	ERR12075693_2.fastq.gz	found	199/ 209/ 929/ 1342/ 2034	1
M. simiae	PRJEB66336	ERR12075691	ERR12075691_1.fastq.gz	ERR12075691_2.fastq.gz	found	199/ 209/ 929/ 1342/ 2034	1
M. simiae	PRJEB66336	ERR12075702	ERR12075702_1.fastq.gz	ERR12075702_2.fastq.gz	found	199/ 209/ 929/ 1342/ 2034	1
M. simiae	PRJEB66336	ERR12075699	ERR12075699_1.fastq.gz	ERR12075699_2.fastq.gz	found	199/ 209/ 929/ 1342/ 2034	1
M.neoaurum	PRJNA657124	SRR12451406	SRR12451406_1.fastq.gz	SRR12451406_2.fastq.gz	found	156/ 188/ 250/ 928/ 1344/ 2009	1
M.neoaurum	PRJNA657124	SRR12451405	SRR12451405_1.fastq.gz	SRR12451405_2.fastq.gz	found	156/ 188/ 250/ 928/ 1344/ 2009	1
M.neoaurum	PRJNA657124	SRR12451404	SRR12451404_1.fastq.gz	SRR12451404_2.fastq.gz	found	156/ 188/ 250/ 928/ 1344/ 2009	1
M.neoaurum	PRJNA657124	SRR12451403	SRR12451403_1.fastq.gz	SRR12451403_2.fastq.gz	found	156/ 188/ 250/ 928/ 1344/ 2009	1
