# Supplementary material for: A novel in silico molecular tool for comprehensive differentiation of Mycobacterium species
Source: Sci Rep. 2025 Feb 10;15:4981. doi: 10.1038/s41598-025-89148-0 (PMC11810988; doi:10.1038/s41598-025-89148-0)
Supplement: Supplementary file 3 — Supplementary Material 3 [file 41598_2025_89148_MOESM3_ESM.fasta]

Additional File S1. Fasta file containing the sequence of 119 target amplified using the selected primer set.


>AP022572.1  Mycobacterium shottsii
TGCTTAACACATGCAAGTCGAACGGAAAGGTCTCCTCGGAGATACTCGAGTGGCGAACGG
GTGAGTAACACGTGGGCGATCTGCCCTGCACTTCGGGATAAGCCTGGGAAACTGGGTCTA
ATACCGGATAGGACCACGGGATTCATGTCCTGTGGTGGAAAGCTTTTGCGGTGTGGGATG
AGCCCGCGGCCTATCAGCTTGTTGGTGGGGTAACGGCCTACCAAGGCGACGACGGGTAGC
CGGCCTGAGAGGGTGTCCGGCCACACTGGGACTGAGATACGGCCCAGACTCCTACGGGAG
GCAGCAGTGGGGAATATTGCACAATGGGCGCAAGCCTGATGCAGCGACGCCGCGTGGGGG
ATGACGGCCTTCGGGTTGTAAACCTCTTTCACCATCGACGAAGGTTCGGGTTTTCTCGGA
TTGACGGTAGGTGGAGAAGAAGCACCGGCCAACTACGTGCCAGCAGCCGCGGTAATACGT
AGGGTGCGAGCGTTGTCCGGAATTACTGGGCGTAAAGAGCTCGTAGGTGGTTTGTCGCGT
TGTTCGTGAAATCTCACGGCTTAACTGTGAGCGTGCGGGCGATACGGGCAGACTAGAGTA
CTGCAGGGGAGACTGGAATTCCTGGTGTAGCGGTGGAATGCGCAGATATCAGGAGGAACA
CCGGTGGCGAAGGCGGGTCTCTGGGCAGTAACTGACGCTGAGGAGCGAAAGCGTGGGGAG
CGAACAGGATTAGATACCCTGGTAGTCCACGCCGTAAACGGTGGGTACTAGGTGTGGGTT
TCCTTCCTTGGGATCCGTGCCGTAGCTAACGCATTAAGTACCCCGCCTGGGGAGTACGGC
CGCAAGGCTAAAACTCAAAGGAATTGACGGGGGCCCGCACAAGCGGCGGAGCATGTGGAT
TAATTCGATGCAACGCGAAGAACCTTACCTGGGTTTGACATGCACAGGACGCGTCTAGAG
ATAGGCGTTCCCTTGTGGCCTGTGTGCAGGTGGTGCATGGCTGTCGTCAGCTCGTGTCGT
GAGATGTTGGGTTAAGTCCCGCAACGAGCGCAACCCTTGTCTCATGTTGCCAGCACGTAA
TGGTGGGGACTCGTGAGAGACTGCCGGGGTCAACTCGGAGGAAGGTGGGGATGACGTCAA
GTCATCATGCCCCTTATGTCCAGGGCTTCACACATGCTACAATGGCCGGTACAAAGGGCT
GCGATGCCGCGAGGTTAAGCGAATCCTTTAAAGCCGGTCTCAGTTCGGATCGGGGTCTGC
AACTCGACCCCGTGAAGTCGGAGTCGCTAGTAATCGCAGATCAGCAACGCTGCGGTGAAT
ACGTTCCCGGGCCTTGTACACACCGCCCGTCACGTCATGAAAGTCGGTAACACCCGAAGC
CAGTGGCTTAACCCTTTGGGAGGGAGCTGTCGAAGGTGGGATCGGCGATTGGGACGAAGT
CGTAACAAGGTAGCCGTACCGGAAGGTGCGGCTGGATCACCTCCTTTCTAAGGAGCACCA
CGATAAACACTCCAATTGGTGGGGTGTAAGCCGTGAGGGGTTCTCGTCTGTAGTGGACGG
AAGCCGGGTGCACAACAACAAGCAAGCCAGACACACTATTGGGTCCTGAGGCAACATCTC
TGCTGGTTTCGGGATGTTGTCCCACCATCTTGGTGGTGGGGTGTGGTGTTTGAGAATTGG
ATAGTGGTTGCGAGCATCAATTGGATGCGCTGCCTTTTGGTGGCGTGTTCTGTTGTGCAA
TTTTATTCTTTGGTTTTTGTGTTTATAAGTGTTTAAGGGCGCATGGTGGATGCCTTGGCA
TCGAGAGCCGATGAAGGACGTGGGAGGCTGCGATATGCCTCGGGGAGCTGTCAACCTAGC
GTGGATCCGAGGATTTCCGAATGGGGAAACCCAGCACGAGTGATGTCGTGTTACCCGCAC
CTGAATATATAGGGTGCGGGGGGGAACGCGGGGAAGTGAAACATCTCAGTACCCGTAGGA
AAAGAAAACAATTGTGATTCCGTAAGTAGTGGCGAGCGAACGCGGAAAACGGCGAAACCG
CACGCATGTTTAACCGGGTAGGGGTTGTGTGTGCGGGGTTGTGGGAATGATATGTCTCAG
CTCTACCTGGCTGAGAGGCAGTCAGAAAGTGCCGCAGTTAACGGAAATGGCCTGGGATGG
TCTGCCGTAGACGGTGAGAGCCCGGTACGTGAAAACCCGGCGCCTGCCTAGTATCAACTC
CCGAGTAGCAGCGGGCCCGTGGAATCTGCTGTGAATCTGCCGGGACCACCCGGTAAGCCT
AAATACTACTCGATGACCGATAGCGGATTAGTACCGTGAGGGAATGGTGAAAAGTACCCC
GGGAGGGGAGTGAAAGAGTACCTGAAACCGTGCGCCTACAATCCGTCAGAGCCTCCTCGT
GGGGTGATGGCGTGCCTTTTGAAGAATGAGCCTGCGAGTCAGGGACATGTCGCGAGGTTA
ACCCGAGTGGGGTAGCCGCAGCGAAAGCGAGTCTGAATAGGGCGTATCCCCGTAAGGGGT
GTAGTGGCATGTTCTGGACCCGAAGCGGAGTGATCTACCCATGGCCAGGGTGAAGCGCGG
GTAAGACCGCGTGGAGGCCCGAACCCACTTAGGTTGAAGACTGAGGGGATGAGCTGTGGG
TAGGGGTGAAAGGCCAATCAAACTCCGTGATAGCTGGTTCTCCCCGAAATGCATTTAGGT
GCAGCGTTGCGTGTTTCACCACGGAGGTAGAGCTACTGGATGGCCGATGGGCCCTACTAG
GTTACTGACGTCAGCCAAACTCCGAATGCCGTGGTGTGAAGCGTGGCAGTGAGACGGCGG
GGGATAAGCTCCGTACGTCGAGAGGGAAACAGCCCAGATCGCCGGCTAAGGCCCCAAAGC
GTGTGCTAAGTGGAAAAGGATGTGCAGTCGCAGAGACAACCAGGAGGTTGGCTTAGAAGC
AGCCACCCTTGAAAGAGTGCGTAATAGCTCACTGGTCAAGTGATCGTGCGCCGATAATGT
AGCGGGGCTCAAGCACACCGCCGAAGCCGCGACAACCGCAAGGTTGGGTAGGGGAGCGTC
CCTCATTCAGCGAAGCTGCCGGGTAACCGGTGGTGGAGGATGGGGGAGTGAGAATGCAGG
CATGAGTAGCGATAAGGCAAGTGAGAACCTTGCCCGCCGAAAGACCAAGGGTTCCTGGGC
CAGGCCAGTCCGCCCAGGGTGAGTCGGGACCTAAGGCGAGGCCGACAGGCGTAGTCGATG
GACAACGGGTTGATATTCCCGTACCCGTGTGTGCGCGCCCGTGATGAATCAGCGGTACTA
ACCACCCAAAACCGGATCGATCATTCCCCTTCGGGGGCGTGGAGTTCGGGGGCTGCGTGG
AACCTTCGTTGGTACTAGTCAAGCGACGGGGTGACGCAGGAAGGCAGCCGTACCAGTCAG
TGGTAATACTGGGGCAAGCCCGTAGGGAGAGCGATAGGCAAATCCGTCGCTCATTAATCC
TGAGAGGTGATGCATAGCCGATTGAGGCGAATTCGGTCATCCTCTGCTGCCAAGAAAAGC
CTCTAGCGAGCACACACACGGCCCGTACCCCAAACCAACACAGGTGGTCAGGTAGAGAAT
ACCAAGGCGTACGAGATAACTATGGTTAAGGAACTCGGCAAAATGCCCCCGTAACTTCGG
GAGAAGGGGGACCGGAATACCGTGAACACCCTTGCGGTGGGAGCGGGATTCGGTCGCAGA
AACCAGTGGGGAGCGACTGTTTACTAAAAACACAGGTCCGTGCGAAGTCGCAAGACGATG
TATACGGACTGACGCCTGCCCGGTGCTGGAAGGTTAAGAGGACCCGTTAACTCGTAAGGG
TGAAGCGGAGAATTTAAGCCCCAGTAAACGGCGGTGGTAACTATAACCATCCTAAGGTAG
CGAAATTCCTTGTCGGGTAAGTTCCGACCTGCACGAATGGCGTAACGACTCCCCAACTGT
CTCAACCATAGGCTCGGCGAAATTGCACTACGAGTAAAGATGCTCGTTACGCGCGGCAGG
ACGAAAAGACCCCGGGACCTTCACTACAACTTGGTATTGGTGTTCGGTTCGGTTTGTGTA
GGATAGGTGGGAGACTGTGAAACTCCAACGCCAGTTGGGGCGGAGTCATTGTTGAAATAC
CACTCTGATCGTATTGGACACCTAACGTCGAACCCTGAATCGGGTTCACGGACATTGCCT
GGCGGGTAGTTTAACTGGGGCGGTTGCCTCCTAAAATGTAACGGAGGCGCCCAAAGGTTC
CCTCAACCTGGACGGCAATCAGGTGACGAGTGTAAGTGCACAAGGGAGCTTGACTGCGAG
ACCTACAAGTCAAGCAGGGACGAAAGTCGGGACTAGTGATCCGGCACCTCTGAGTGGAAG
GGGTGTCGCTCAACGGATAAAAGGTACCCCGGGGATAACAGGCTGATCTTCCCCAAGAGT
CCATATCGACGGGATGGTTTGGCACCTCGATGTCGGCTCGTCGCATCCTGGGGCTGGAGC
AGGTCCCAAGGGTTGGGCTGTTCGCCCATTAAAGCGGCACGCGAGCTGGGTTTAGAACGT
CGTGAGACAGTTCGGTCTCTATCCGCCGCGCGCGTCAGAAACTTGAGGAAACCTGTCCCT
AGTACGAGAGGACCGGGACGGACGAACCTCTGGTACACCAGTTGTCCCACCAGGGGCACC
GCTGGATAGCCACGTTCGAAAAGGATAACCGCTGAAAGCATCTAAGCGGGAAAC
>NZ_CP018019.1 Mycobacterium avium
TGCTTAACACATGCAAGTCGAACGGAAAGGCCTCTTCGGAGGTACTCGAGTGGCGAACGG
GTGAGTAACACGTGGGCAATCTGCCCTGCACTTCGGGATAAGCCTGGGAAACTGGGTCTA
ATACCGGATAGGACCTCAAGACGCATGTCTTCTGGTGGAAAGCTTTTGCGGTGTGGGATG
GGCCCGCGGCCTATCAGCTTGTTGGTGGGGTGACGGCCTACCAAGGCGACGACGGGTAGC
CGGCCTGAGAGGGTGTCCGGCCACACTGGGACTGAGATACGGCCCAGACTCCTACGGGAG
GCAGCAGTGGGGAATATTGCACAATGGGCGCAAGCCTGATGCAGCGACGCCGCGTGGGGG
ATGACGGCCTTCGGGTTGTAAACCTCTTTCACCATCGACGAAGGTCCGGGTTTTCTCGGA
TTGACGGTAGGTGGAGAAGAAGCACCGGCCAACTACGTGCCAGCAGCCGCGGTAATACGT
AGGGTGCGAGCGTTGTCCGGAATTACTGGGCGTAAAGAGCTCGTAGGTGGTTTGTCGCGT
TGTTCGTGAAATCTCACGGCTTAACTGTGAGCGTGCGGGCGATACGGGCAGACTAGAGTA
CTGCAGGGGAGACTGGAATTCCTGGTGTAGCGGTGGAATGCGCAGATATCAGGAGGAACA
CCGGTGGCGAAGGCGGGTCTCTGGGCAGTAACTGACGCTGAGGAGCGAAAGCGTGGGGAG
CGAACAGGATTAGATACCCTGGTAGTCCACGCCGTAAACGGTGGGTACTAGGTGTGGGTT
TCCTTCCTTGGGATCCGTGCCGTAGCTAACGCATTAAGTACCCCGCCTGGGGAGTACGGC
CGCAAGGCTAAAACTCAAAGGAATTGACGGGGGCCCGCACAAGCGGCGGAGCATGTGGAT
TAATTCGATGCAACGCGAAGAACCTTACCTGGGTTTGACATGCACAGGACGCGTCTAGAG
ATAGGCGTTCCCTTGTGGCCTGTGTGCAGGTGGTGCATGGCTGTCGTCAGCTCGTGTCGT
GAGATGTTGGGTTAAGTCCCGCAACGAGCGCAACCCTTGTCTCATGTTGCCAGCGGGTAA
TGCCGGGGACTCGTGAGAGACTGCCGGGGTCAACTCGGAGGAAGGTGGGGATGACGTCAA
GTCATCATGCCCCTTATGTCCAGGGCTTCACACATGCTACAATGGCCGGTACAAAGGGCT
GCGATGCCGTAAGGTTAAGCGAATCCTTTTAAAGCCGGTCTCAGTTCGGATTGGGGTCTG
CAACTCGACCCCATGAAGTCGGAGTCGCTAGTAATCGCAGATCAGCAACGCTGCGGTGAA
TACGTTCCCGGGCCTTGTACACACCGCCCGTCACGTCATGAAAGTCGGTAACACCCGAAG
CCAGTGGCCTAACCCTTTTGGGAGGGAGCTGTCGAAGGTGGGATCGGCGATTGGGACGAA
GTCGTAACAAGGTAGCCGTACCGGAAGGTGCGGCTGGATCACCTCCTTTCTAAGGAGCAC
CACGAAAAGCACCCCAACTGGTGGGGTGCGAGCCGTGAGGGGTTCCCGTCTGTAGTGGAC
GGGGGCCGGGTGCGCAACAGCAAATGATTGCCAGACACACTATTGGGCCCTGAGACAACA
CTCGGTCCGTCCGTGTGGAGTCCCTCCATCTTGGTGGTGGGGTGTGGTGTTTGAGTATTG
GATAGTGGTTGCGAGCATCTAGATGAGCGCATGGTCTTCGTGGCCGGCGTTCATCGAAAT
GTGTAATTTCTTTTTAACTCTTGTGTGTAAGTAAGTGTTTAAGGGCGCATGGTGGATGCC
TTGGCATCGAGAGCCGATGAAGGACGTGGGAGGCTGCGATATGCCTCGGGGAGCTGTCAA
CCGAGCATTGATCCGAGGATTTCCGAATGGGGAAACCCAGCACGAGTGATGTCGTGTTAC
CCGTATCTGAATATATAGGGTGCGGGAGGTAACGCGGGGAAGTGAAACATCTCAGTACCC
GTAGGAGAAGAAAACAATTGTGATTCCGTCAGTAGTGGCGAGCGAACGCGGAACAGGCTA
AACCGCATGCATGGACAACCGGGTAGGGGTTGTGTGTGCGGGGTTGTGGGATTGATATGT
CTCAGCTCTACCTGGCTGAGGGGTAGTCAGAAAGTGTCGTGGTTAGCGGAAGTGGCCTGG
GACGGCCCGCCGTAGACGGTGAGAGCCCGGTACGCGAAAACCCGGCACCTGCCTTATATC
AACACCCGAGTAGCAGCGGGCCCGTGGAATCTGCTGTGAATCTGCCGGGACCACCCGGTA
AGCCTAAATACTTCTCGATGACCGATAGCGGATTAGTACCGTGAGGGAATGGTGAAAAGT
ACCCCGGGAGGGGAGTGAAATAGTACCTGAAACCGTGTGCCTACAATCCGTCAGAGCCTC
CTCGTGGGGTGATGGCGTGCCTTTTGAAGAATGAGCCTGCGAGTCAGGGACACGTCGCGA
GGTTAACCCGTGCGGGGTAGCCGCAGCGAAAGCGAGTCTGAATAGGGCGCATCCCCTTTG
GGGTGTAGTGGCGTGTTCTGGACCCGAAGCGGAGTGATCTACCCATGGCCAGGGTGAAGC
GCGGGTAAGACCGCGTGGAGGCCCGAACCCACTTAGGTTGAAGACTGAGGGGATGAGCTG
TGGGTAGGGGTGAAAGGCCAATCAAACTCCGTGATAGCTGGTTCTCCCCGAAATGCATTT
AGGTGCAGCGTTGCGTGGTTCACCACGGAGGTAGAGCTACTGGATGGCCGATGGGCCCTA
CTAGGTTACTGACGTCAGCCAAACTCCGAATGCCGTGGTGTAAAGCGTGGCAGTGAGACG
GCGGGGGATAAGCTCCGTACGTCGAAAGGGAAACAGCCCAGATCGCCGGCTAAGGCCCCT
AAGCGTGTGCTAAGTGGAAAAGGATGTGTAGTCGCAGAGACAACCAGGAGGTTGGCTTAG
AAGCAGCCACCCTTGAAAGAGTGCGTAATAGCTCACTGGTCAAGTGATTATGCGCCGATA
ATGTAGCGGGGCTCAAGCACACCGCCGAAGCCGCGGCACATTCATCTTTACGGTGGATGT
GGGTAGGGGAGCGTCCCCCATTCAGCGAAGCCTCCGGGTGACCGGTGGTGGAGGGTGGGG
GAGTGAGAATGCAGGCATGAGTAGCGATAAGGCAAGTGAGAACCTTGCCCGCCGTAAGAC
CAAGGGTTCCTGGGCCAGGCCAGTCCGCCCAGGGTGAGTCGGGACCTAAGGCGAGGCCGA
CAGGCGTAGTCGATGGACAACGGGTTGATATTCCCGTACCCGTGTATGGGCGTCCCTGAT
GAATCAGCGGTACTAACCACCCAAAACCGGATCGACCATTCCCCTTCGGGGGCGTGGCGA
TTCGGGGCTGCGTGGGACCTTCGCTGGTAGTAGTCAAGCAATGGGGTGACGCAGGAAGGC
AGCCGTACCAGTCAGTGGTAATACTGGGGCAAGCCCGTAGGGAGAGCGATAGGCAAATCC
GTCGCTCACTAATCCTGAGAGGTGATGCATAGCCGGTTGAGGCGAATTCGGTGATCCTCT
GCTGCCAAGAAAAGCCTCTAGCGAGCACATACACGGCCCGTACCCCAAACCAACACAGGT
GGTCAGGTAGAGAATACCAAGGCGTACGAGATAACTATGGTTAAGGAACTCGGCAAAATG
CCCCCGTAACTTCGGGAGAAGGGGGGCCGGAATACCGTGAACACCCTTGCGGTGGGAGCG
GGATTCGGCCGCAGAAACCAGTGGGTAGCGACTGTTTACTAAAAACACAGGTCCGTGCGA
AGTCGCAAGACGATGTATACGGACTGACGCCTGCCCGGTGCTGGAAGGTTAAGAGGACCC
GTTAACCCGTAAGGGTGAAGCGGAGAATTTAAGCCCCAGTAAACGGCGGTGGTAACTATA
ACCATCCTAAGGTAGCGAAATTCCTTGTCGGGTAAGTTCCGACCTGCACGAATGGCGTAA
CGACTTCCCAACTGTCTCAACCATAGACTCGGCGAAATTGCACTACGAGTAAAGATGCTC
GTTACGCGCGGCAGGACGAAAAGACCCCGGGACCTTCACTACAACTTGGTATTGGTGTTC
GGTACGGTTTGTGTAGGATAGGTGGGAGACTTTGAAGCACAGACGCCAGTTTGTGTGGAG
TCGTTGTTGAAATACCACTCTGATCGTATTGGACACCTAACGTCGAACCCTTATCGGGTT
CACGGACAGTGCCTGGCGGGTAGTTTAACTGGGGCGGTTGCCTCCTAAAATGTAACGGAG
GCGCCCAAAGGTTCCCTCAACCTGGACGGCAATCAGGTGGCGAGTGTAAGTGCACAAGGG
AGCTTGACTGCGAGACTTACAAGTCAAGCAGGGACGAAAGTCGGGACTAGTGATCCGGCA
CCCCCGAGTGGAAGGGGTGTCGCTCAACGGATAAAAGGTACCCCGGGGATAACAGGCTGA
TCTTCCCCAAGAGTCCATATCGACGGGATGGTTTGGCACCTCGATGTCGGCTCGTCGCAT
CCTGGGGCTGGAGCAGGTCCCAAGGGTTGGGCTGTTCGCCCATTAAAGCGGCACGCGAGC
TGGGTTTAGAACGTCGTGAGACAGTTCGGTCTCTATCCGCCGCGCGCGTCAGAAACTTGA
GGAAACCTGTCCCTAGTACGAGAGGACCGGGACGGACGAACCTCTGGTATACCAGTTGTC
CCACCAGGGGCACGGCTGGATAGCCACGTTCGGACAGGATAACCGCTGAAAGCATCTAAG
CGGGAAAC
>NC_015758.1 Mycobacterium africanum
TGCTTAACACATGCAAGTCGAACGGAAAGGTCTCTTCGGAGATACTCGAGTGGCGAACGG
GTGAGTAACACGTGGGTGATCTGCCCTGCACTTCGGGATAAGCCTGGGAAACTGGGTCTA
ATACCGGATAGGACCACGGGATGCATGTCTTGTGGTGGAAAGCGCTTTAGCGGTGTGGGA
TGAGCCCGCGGCCTATCAGCTTGTTGGTGGGGTGACGGCCTACCAAGGCGACGACGGGTA
GCCGGCCTGAGAGGGTGTCCGGCCACACTGGGACTGAGATACGGCCCAGACTCCTACGGG
AGGCAGCAGTGGGGAATATTGCACAATGGGCGCAAGCCTGATGCAGCGACGCCGCGTGGG
GGATGACGGCCTTCGGGTTGTAAACCTCTTTCACCATCGACGAAGGTCCGGGTTCTCTCG
GATTGACGGTAGGTGGAGAAGAAGCACCGGCCAACTACGTGCCAGCAGCCGCGGTAATAC
GTAGGGTGCGAGCGTTGTCCGGAATTACTGGGCGTAAAGAGCTCGTAGGTGGTTTGTCGC
GTTGTTCGTGAAATCTCACGGCTTAACTGTGAGCGTGCGGGCGATACGGGCAGACTAGAG
TACTGCAGGGGAGACTGGAATTCCTGGTGTAGCGGTGGAATGCGCAGATATCAGGAGGAA
CACCGGTGGCGAAGGCGGGTCTCTGGGCAGTAACTGACGCTGAGGAGCGAAAGCGTGGGG
AGCGAACAGGATTAGATACCCTGGTAGTCCACGCCGTAAACGGTGGGTACTAGGTGTGGG
TTTCCTTCCTTGGGATCCGTGCCGTAGCTAACGCATTAAGTACCCCGCCTGGGGAGTACG
GCCGCAAGGCTAAAACTCAAAGGAATTGACGGGGGCCCGCACAAGCGGCGGAGCATGTGG
ATTAATTCGATGCAACGCGAAGAACCTTACCTGGGTTTGACATGCACAGGACGCGTCTAG
AGATAGGCGTTCCCTTGTGGCCTGTGTGCAGGTGGTGCATGGCTGTCGTCAGCTCGTGTC
GTGAGATGTTGGGTTAAGTCCCGCAACGAGCGCAACCCTTGTCTCATGTTGCCAGCACGT
AATGGTGGGGACTCGTGAGAGACTGCCGGGGTCAACTCGGAGGAAGGTGGGGATGACGTC
AAGTCATCATGCCCCTTATGTCCAGGGCTTCACACATGCTACAATGGCCGGTACAAAGGG
CTGCGATGCCGCGAGGTTAAGCGAATCCTTAAAAGCCGGTCTCAGTTCGGATCGGGGTCT
GCAACTCGACCCCGTGAAGTCGGAGTCGCTAGTAATCGCAGATCAGCAACGCTGCGGTGA
ATACGTTCCCGGGCCTTGTACACACCGCCCGTCACGTCATGAAAGTCGGTAACACCCGAA
GCCAGTGGCCTAACCCTCGGGAGGGAGCTGTCGAAGGTGGGATCGGCGATTGGGACGAAG
TCGTAACAAGGTAGCCGTACCGGAAGGTGCGGCTGGATCACCTCCTTTCTAAGGAGCACC
ACGAAAACGCCCCAACTGGTGGGGCGTAGGCCGTGAGGGGTTCTTGTCTGTAGTGGGCGA
GAGCCGGGTGCATGACAACAAAGTTGGCCACCAACACACTGTTGGGTCCTGAGGCAACAC
TCGGACTTGTTCCAGGTGTTGTCCCACCGCCTTGGTGGTGGGGTGTGGTGTTTGAGAACT
GGATAGTGGTTGCGAGCATCAATGGATACGCTGCCGGCTAGCGGTGGCGTGTTCTTTGTG
CAATATTCTTTGGTTTTTGTTGTGTTTGTAAGTGTCTAAGGGCGCATGGTGGATGCCTTG
GCATCGAGAGCCGATGAAGGACGTGGGAGGCTGCGATATGCCTCGGGGAGCTGTCAACCG
AGCGTGGATCCGAGGATTTCCGAATGGGGAAACCCAGCACGAGTGATGTCGTGCTACCCG
CATCTGAATATATAGGGTGCGGGAGGGAACGCGGGGAAGTGAAACATCTCAGTACCCGTA
GGAGGAGAAAACAATTGTGATTCCGCAAGTAGTGGCGAGCGAACGCGGAACAGGCTAAAC
CGCACGCATGGGTAACCGGGTAGGGGTTGTGTGTGCGGGGTTGTGGGAGGATATGTCTCA
GCGCTACCCGGCTGAGAGGCAGTCAGAAAGTGTCGTGGTTAGCGGAAGTGGCCTGGGATG
GTCTGCCGTAGACGGTGAGAGCCCGGTACGCGAAAACCCGGCACCTGCCTAGTATCAATT
CCCGAGTAGCAGCGGGCCCGTGGAATCCGCTGTGAATCCGCCGGGACCACCCGGTAAGCC
TAAATACTCCTCGATGACCGATAGCGGATTAGTACCGTGAGGGAATGGTGAAAAGTACCC
CGGGAGGGGAGTGAAAGAGTACCTGAAACCGTGTGCCTACAATCCGTCAGAGCCTCCTTT
TCCTCTCCGGAGGAGGGTGGTGATGGCGTGCCTTTTGAAGAATGAGCCTGCGAGTCAGGG
ACATGTCGCAAGGTTAACCCGTGTGGGGTAGCCGCAGCGAAAGCGAGTCTGAATAGGGCG
ACCCACACGCGCATACGCGCGTGTGAATAGTGGCGTGTTCTGGACCCGAAGCGGAGTGAT
CTACCCATGGCCAGGGTGAAGCGCGGGTAAGACCGCGTGGAGGCCCGAACCCACTTAGGT
TGAAGACTGAGGGGATGAGCTGTGGGTAGGGGTGAAAGGCCAATCAAACTCCGTGATAGC
TGGTTCTCCCCGAAATGCATTTAGGTGCAGCGTTGCGTGGTTCACCGCGGAGGTAGAGCT
ACTGGATGGCCGATGGGCCCTACTAGGTTACTGACGTCAGCCAAACTCCGAATGCCGTGG
TGTAAAGCGTGGCAGTGAGACGGCGGGGGATAAGCTCCGTACGTCGAAAGGGAAACAGCC
CAGATCGCCGGCTAAGGCCCCCAAGCGTGTGCTAAGTGGGAAAGGATGTGCAGTCGCAAA
GACAACCAGGAGGTTGGCTTAGAAGCAGCCACCCTTGAAAGAGTGCGTAATAGCTCACTG
GTCAAGTGATTGTGCGCCGATAATGTAGCGGGGCTCAAGCACACCGCCGAAGCCGCGGCA
CATCCACCTTGTGGTGGGTGTGGGTAGGGGAGCGTCCCTCATTCAGCGAAGCCACCGGGT
GACCGGTGGTGGAGGGTGGGGGAGTGAGAATGCAGGCATGAGTAGCGACAAGGCAAGTGA
GAACCTTGCCCGCCGAAAGACCAAGGGTTCCTGGGCCAGGCCAGTCCGCCCAGGGTGAGT
CGGGACCTAAGGCGAGGCCGACAGGCGTAGTCGATGGACAACGGGTTGATATTCCCGTAC
CCGTGTGTGGGCGCCCGTGACGAATCAGCGGTACTAACCACCCAAAACCGGATCGATCAC
TCCCCTTCGGGGGTGTGGAGTTCTGGGGCTGCGTGGGAACTTCGCTGGTAGTAGTCAAGC
GAAGGGGTGACGCAGGAAGGTAGCCGTACCAGTCAGTGGTAACACTGGGGCAAGCCGGTA
GGGAGAGCGATAGGCAAATCCGTCGCTCACTAATCCTGAGAGGTGACGCATAGCCGGTTG
AGGCGAATTCGGTGATCCTCTGCTGCCAAGAAAAGCCTCTAGCGAGCACACACACGGCCC
GTACCCCAAACCGACACAGGTGGTCAGGTAGAGCATACCAAGGCGTACGAGATAACTATG
GTTAAGGAACTCGGCAAAATGCCCCCGTAACTTCGGGAGAAGGGGGACCGGAATATCGTG
AACACCCTTGCGGTGGGAGCGGGATCCGGTCGCAGAAACCAGTGAGGAGCGACTGTTTAC
TAAAAACACAGGTCCGTGCGAAGTCGCAAGACGATGTATACGGACTGACGCCTGCCCGGT
GCTGGAAGGTTAAGAGGACCCGTTAACCCGCAAGGGTGAAGCGGAGAATTTAAGCCCCAG
TAAACGGCGGTGGTAACTATAACCATCCTAAGGTAGCGAAATTCCTTGTCGGGTAAGTTC
CGACCTGCACGAATGGCGTAACGACTTCTCAACTGTCTCAACCATAGACTCGGCGAAATT
GCACTACGAGTAAAGATGCTCGTTACGCGCGGCAGGACGAAAAGACCCCGGGACCTTCAC
TACAACTTGGTATTGATGTTCGGTACGGTTTGTGTAGGATAGGTGGGAGACTGTGAAACC
TCGACGCCAGTTGGGGCGGAGTCGTTGTTGAAATACCACTCTGATCGTATTGGGCATCTA
ACCTCGAACCCTGAATCGGGTTTAGGGACAGTGCCTGGCGGGTAGTTTAACTGGGGCGGT
TGCCTCCTAAAATGTAACGGAGGCGCCCAAAGGTTCCCTCAACCTGGACGGCAATCAGGT
GGCGAGTGTAAATGCACAAGGGAGCTTGACTGCGAGACTTACAAGTCAAGCAGGGACGAA
AGTCGGGATTAGTGATCCGGCACCCCCGAGTGGAAGGGGTGTCGCTCAACGGATAAAAGG
TACCCCGGGGATAACAGGCTGATCTTCCCCAAGAGTCCATATCGACGGGATGGTTTGGCA
CCTCGATGTCGGCTCGTCGCATCCTGGGGCTGGAGCAGGTCCCAAGGGTTGGGCTGTTCG
CCCATTAAAGCGGCACGCGAGCTGGGTTTAGAACGTCGTGAGACAGTTCGGTCTCTATCC
GCCGCGCGCGTCAGAAACTTGAGGAAACCTGTCCCTAGTACGAGAGGACCGGGACGGACG
AACCTCTGGTGCACCAGTTGTCCCGCCAGGGGCACCGCTGGATAGCCACGTTCGGTCAGG
ATAACCGCTGAAAGCATCTAAGCGGGAAAC
>NZ_CP016401.1 Mycobacterium caprae
TGCTTAACACATGCAAGTCGAACGGAAAGGTCTCTTCGGAGATACTCGAGTGGCGAACGG
GTGAGTAACACGTGGGTGATCTGCCCTGCACTTCGGGATAAGCCTGGGAAACTGGGTCTA
ATACCGGATAGGACCACGGGATGCATGTCTTGTGGTGGAAAGCGCTTTAGCGGTGTGGGA
TGAGCCCGCGGCCTATCAGCTTGTTGGTGGGGTGACGGCCTACCAAGGCGACGACGGGTA
GCCGGCCTGAGAGGGTGTCCGGCCACACTGGGACTGAGATACGGCCCAGACTCCTACGGG
AGGCAGCAGTGGGGAATATTGCACAATGGGCGCAAGCCTGATGCAGCGACGCCGCGTGGG
GGATGACGGCCTTCGGGTTGTAAACCTCTTTCACCATCGACGAAGGTCCGGGTTCTCTCG
GATTGACGGTAGGTGGAGAAGAAGCACCGGCCAACTACGTGCCAGCAGCCGCGGTAATAC
GTAGGGTGCGAGCGTTGTCCGGAATTACTGGGCGTAAAGAGCTCGTAGGTGGTTTGTCGC
GTTGTTCGTGAAATCTCACGGCTTAACTGTGAGCGTGCGGGCGATACGGGCAGACTAGAG
TACTGCAGGGGAGACTGGAATTCCTGGTGTAGCGGTGGAATGCGCAGATATCAGGAGGAA
CACCGGTGGCGAAGGCGGGTCTCTGGGCAGTAACTGACGCTGAGGAGCGAAAGCGTGGGG
AGCGAACAGGATTAGATACCCTGGTAGTCCACGCCGTAAACGGTGGGTACTAGGTGTGGG
TTTCCTTCCTTGGGATCCGTGCCGTAGCTAACGCATTAAGTACCCCGCCTGGGGAGTACG
GCCGCAAGGCTAAAACTCAAAGGAATTGACGGGGGCCCGCACAAGCGGCGGAGCATGTGG
ATTAATTCGATGCAACGCGAAGAACCTTACCTGGGTTTGACATGCACAGGACGCGTCTAG
AGATAGGCGTTCCCTTGTGGCCTGTGTGCAGGTGGTGCATGGCTGTCGTCAGCTCGTGTC
GTGAGATGTTGGGTTAAGTCCCGCAACGAGCGCAACCCTTGTCTCATGTTGCCAGCACGT
AATGGTGGGGACTCGTGAGAGACTGCCGGGGTCAACTCGGAGGAAGGTGGGGATGACGTC
AAGTCATCATGCCCCTTATGTCCAGGGCTTCACACATGCTACAATGGCCGGTACAAAGGG
CTGCGATGCCGCGAGGTTAAGCGAATCCTTAAAAGCCGGTCTCAGTTCGGATCGGGGTCT
GCAACTCGACCCCGTGAAGTCGGAGTCGCTAGTAATCGCAGATCAGCAACGCTGCGGTGA
ATACGTTCCCGGGCCTTGTACACACCGCCCGTCACGTCATGAAAGTCGGTAACACCCGAA
GCCAGTGGCCTAACCCTCGGGAGGGAGCTGTCGAAGGTGGGATCGGCGATTGGGACGAAG
TCGTAACAAGGTAGCCGTACCGGAAGGTGCGGCTGGATCACCTCCTTTCTAAGGAGCACC
ACGAAAACGCCCCAACTGGTGGGGCGTAGGCCGTGAGGGGTTCTTGTCTGTAGTGGGCGA
GAGCCGGGTGCATGACAACAAAGTTGGCCACCAACACACTGTTGGGTCCTGAGGCAACAC
TCGGACTTGTTCCAGGTGTTGTCCCACCGCCTTGGTGGTGGGGTGTGGTGTTTGAGAACT
GGATAGTGGTTGCGAGCATCAATGGATACGCTGCCGGCTAGCGGTGGCGTGTTCTTTGTG
CAATATTCTTTGGTTTTTGTTGTGTTTGTAAGTGTCTAAGGGCGCATGGTGGATGCCTTG
GCATCGAGAGCCGATGAAGGACGTGGGAGGCTGCGATATGCCTCGGGGAGCTGTCAACCG
AGCGTGGATCCGAGGATTTCCGAATGGGGAAACCCAGCACGAGTGATGTCGTGCTACCCG
CATCTGAATATATAGGGTGCGGGAGGGAACGCGGGGAAGTGAAACATCTCAGTACCCGTA
GGAGGAGAAAACAATTGTGATTCCGCAAGTAGTGGCGAGCGAACGCGGAACAGGCTAAAC
CGCACGCATGGGTAACCGGGTAGGGGTTGTGTGTGCGGGGTTGTGGGAGGATATGTCTCA
GCGCTACCCGGCTGAGAGGCAGTCAGAAAGTGTCGTGGTTAGCGGAAGTGGCCTGGGATG
GTCTGCCGTAGACGGTGAGAGCCCGGTACGCGAAAACCCGGCACCTGCCTAGTATCAATT
CCCGAGTAGCAGCGGGCCCGTGGAATCCGCTGTGAATCCGCCGGGACCACCCGGTAAGCC
TAAATACTCCTCGATGACCGATAGCGGATTAGTACCGTGAGGGAATGGTGAAAAGTACCC
CGGGAGGGGAGTGAAAGAGTACCTGAAACCGTGTGCCTACAATCCGTCAGAGCCTCCTTT
TCCTCTCCGGAGGAGGGTGGTGATGGCGTGCCTTTTGAAGAATGAGCCTGCGAGTCAGGG
ACATGTCGCAAGGTTAACCCGTGTGGGGTAGCCGCAGCGAAAGCGAGTCTGAATAGGGCG
ACCCACACGCGCATACGCGCGTGTGAATAGTGGCGTGTTCTGGACCCGAAGCGGAGTGAT
CTACCCATGGCCAGGGTGAAGCGCGGGTAAGACCGCGTGGAGGCCCGAACCCACTTAGGT
TGAAGACTGAGGGGATGAGCTGTGGGTAGGGGTGAAAGGCCAATCAAACTCCGTGATAGC
TGGTTCTCCCCGAAATGCATTTAGGTGCAGCGTTGCGTGGTTCACCGCGGAGGTAGAGCT
ACTGGATGGCCGATGGGCCCTACTAGGTTACTGACGTCAGCCAAACTCCGAATGCCGTGG
TGTAAAGCGTGGCAGTGAGACGGCGGGGGATAAGCTCCGTACGTCGAAAGGGAAACAGCC
CAGATCGCCGGCTAAGGCCCCCAAGCGTGTGCTAAGTGGGAAAGGATGTGCAGTCGCAAA
GACAACCAGGAGGTTGGCTTAGAAGCAGCCACCCTTGAAAGAGTGCGTAATAGCTCACTG
GTCAAGTGATTGTGCGCCGATAATGTAGCGGGGCTCAAGCACACCGCCGAAGCCGCGGCA
CATCCACCTTGTGGTGGGTGTGGGTAGGGGAGCGTCCCTCATTCAGCGAAGCCACCGGGT
GACCGGTGGTGGAGGGTGGGGGAGTGAGAATGCAGGCATGAGTAGCGACAAGGCAAGTGA
GAACCTTGCCCGCCGAAAGACCAAGGGTTCCTGGGCCAGGCCAGTCCGCCCAGGGTGAGT
CGGGACCTAAGGCGAGGCCGACAGGCGTAGTCGATGGACAACGGGTTGATATTCCCGTAC
CCGTGTGTGGGCGCCCGTGACGAATCAGCGGTACTAACCACCCAAAACCGGATCGATCAC
TCCCCTTCGGGGGTGTGGAGTTCTGGGGCTGCGTGGGAACTTCGCTGGTAGTAGTCAAGC
GAAGGGGTGACGCAGGAAGGTAGCCGTACCAGTCAGTGGTAACACTGGGGCAAGCCGGTA
GGGAGAGCGATAGGCAAATCCGTCGCTCACTAATCCTGAGAGGTGACGCATAGCCGGTTG
AGGCGAATTCGGTGATCCTCTGCTGCCAAGAAAAGCCTCTAGCGAGCACACACACGGCCC
GTACCCCAAACCGACACAGGTGGTCAGGTAGAGCATACCAAGGCGTACGAGATAACTATG
GTTAAGGAACTCGGCAAAATGCCCCCGTAACTTCGGGAGAAGGGGGACCGGAATATCGTG
AACACCCTTGCGGTGGGAGCGGGATCCGGTCGCAGAAACCAGTGAGGAGCGACTGTTTAC
TAAAAACACAGGTCCGTGCGAAGTCGCAAGACGATGTATACGGACTGACGCCTGCCCGGT
GCTGGAAGGTTAAGAGGACCCGTTAACCCGCAAGGGTGAAGCGGAGAATTTAAGCCCCAG
TAAACGGCGGTGGTAACTATAACCATCCTAAGGTAGCGAAATTCCTTGTCGGGTAAGTTC
CGACCTGCACGAATGGCGTAACGACTTCTCAACTGTCTCAACCATAGACTCGGCGAAATT
GCACTACGAGTAAAGATGCTCGTTACGCGCGGCAGGACGAAAAGACCCCGGGACCTTCAC
TACAACTTGGTATTGATGTTCGGTACGGTTTGTGTAGGATAGGTGGGAGACTGTGAAACC
TCGACGCCAGTTGGGGCGGAGTCGTTGTTGAAATACCACTCTGATCGTATTGGGCATCTA
ACCTCGAACCCTGAATCGGGTTTAGGGACAGTGCCTGGCGGGTAGTTTAACTGGGGCGGT
TGCCTCCTAAAATGTAACGGAGGCGCCCAAAGGTTCCCTCAACCTGGACGGCAATCAGGT
GGCGAGTGTAAATGCACAAGGGAGCTTGACTGCGAGACTTACAAGTCAAGCAGGGACGAA
AGTCGGGATTAGTGATCCGGCACCCCCGAGTGGAAGGGGTGTCGCTCAACGGATAAAAGG
TACCCCGGGGATAACAGGCTGATCTTCCCCAAGAGTCCATATCGACGGGATGGTTTGGCA
CCTCGATGTCGGCTCGTCGCATCCTGGGGCTGGAGCAGGTCCCAAGGGTTGGGCTGTTCG
CCCATTAAAGCGGCACGCGAGCTGGGTTTAGAACGTCGTGAGACAGTTCGGTCTCTATCC
GCCGCGCGCGTCAGAAACTTGAGGAAACCTGTCCCTAGTACGAGAGGACCGGGACGGACG
AACCTCTGGTGCACCAGTTGTCCCGCCAGGGGCACCGCTGGATAGCCACGTTCGGTCAGG
ATAACCGCTGAAAGCATCTAAGCGGGAAAC
>NC_015848.1 Mycobacterium canettii
TGCTTAACACATGCAAGTCGAACGGAAAGGTCTCTTCGGAGATACTCGAGTGGCGAACGG
GTGAGTAACACGTGGGTGATCTGCCCTGCACTTCGGGATAAGCCTGGGAAACTGGGTCTA
ATACCGGATAGGACCACGGGATGCATGTCTTGTGGTGGAAAGCGCTTTAGCGGTGTGGGA
TGAGCCCGCGGCCTATCAGCTTGTTGGTGGGGTGACGGCCTACCAAGGCGACGACGGGTA
GCCGGCCTGAGAGGGTGTCCGGCCACACTGGGACTGAGATACGGCCCAGACTCCTACGGG
AGGCAGCAGTGGGGAATATTGCACAATGGGCGCAAGCCTGATGCAGCGACGCCGCGTGGG
GGATGACGGCCTTCGGGTTGTAAACCTCTTTCACCATCGACGAAGGTCCGGGTTCTCTCG
GATTGACGGTAGGTGGAGAAGAAGCACCGGCCAACTACGTGCCAGCAGCCGCGGTAATAC
GTAGGGTGCGAGCGTTGTCCGGAATTACTGGGCGTAAAGAGCTCGTAGGTGGTTTGTCGC
GTTGTTCGTGAAATCTCACGGCTTAACTGTGAGCGTGCGGGCGATACGGGCAGACTAGAG
TACTGCAGGGGAGACTGGAATTCCTGGTGTAGCGGTGGAATGCGCAGATATCAGGAGGAA
CACCGGTGGCGAAGGCGGGTCTCTGGGCAGTAACTGACGCTGAGGAGCGAAAGCGTGGGG
AGCGAACAGGATTAGATACCCTGGTAGTCCACGCCGTAAACGGTGGGTACTAGGTGTGGG
TTTCCTTCCTTGGGATCCGTGCCGTAGCTAACGCATTAAGTACCCCGCCTGGGGAGTACG
GCCGCAAGGCTAAAACTCAAAGGAATTGACGGGGGCCCGCACAAGCGGCGGAGCATGTGG
ATTAATTCGATGCAACGCGAAGAACCTTACCTGGGTTTGACATGCACAGGACGCGTCTAG
AGATAGGCGTTCCCTTGTGGCCTGTGTGCAGGTGGTGCATGGCTGTCGTCAGCTCGTGTC
GTGAGATGTTGGGTTAAGTCCCGCAACGAGCGCAACCCTTGTCTCATGTTGCCAGCACGT
AATGGTGGGGACTCGTGAGAGACTGCCGGGGTCAACTCGGAGGAAGGTGGGGATGACGTC
AAGTCATCATGCCCCTTATGTCCAGGGCTTCACACATGCTACAATGGCCGGTACAAAGGG
CTGCGATGCCGCGAGGTTAAGCGAATCCTTAAAAGCCGGTCTCAGTTCGGATCGGGGTCT
GCAACTCGACCCCGTGAAGTCGGAGTCGCTAGTAATCGCAGATCAGCAACGCTGCGGTGA
ATACGTTCCCGGGCCTTGTACACACCGCCCGTCACGTCATGAAAGTCGGTAACACCCGAA
GCCAGTGGCCTAACCCTCGGGAGGGAGCTGTCGAAGGTGGGATCGGCGATTGGGACGAAG
TCGTAACAAGGTAGCCGTACCGGAAGGTGCGGCTGGATCACCTCCTTTCTAAGGAGCACC
ACGAAAACGCCCCAACTGGTGGGGCGTAGGCCGTGAGGGGTTCTTGTCTGTAGTGGGCGA
GAGCCGGGTGCATGACAACAAAGTTGGCCACCAACACACTGTTGGGTCCTGAGGCAACAC
TCGGACTTGTTCCAGGTGTTGTCCCACCGCCTTGGTGGTGGGGTGTGGTGTTTGAGAACT
GGATAGTGGTTGCGAGCATCAATGGATACGCTGCCGGCTAGCGGTGGCGTGTTCTTTGTG
CAATATTCTTTGGTTTTTGTTGTGTATGTAAGTGTCTAAGGGCGCATGGTGGATGCCTTG
GCATCGAGAGCCGATGAAGGACGTGGGAGGCTGCGATATGCCTCGGGGAGCTGTCAACCG
AGCGTGGATCCGAGGATTTCCGAATGGGGAAACCCAGCACGAGTGATGTCGTGCTACCCG
CATCTGAATATATAGGGTGCGGGAGGGAACGCGGGGAAGTGAAACATCTCAGTACCCGTA
GGAGGAGAAAACAATTGTGATTCCGCAAGTAGTGGCGAGCGAACGCGGAACAGGCTAAAC
CGCACGCATGGGTAACCGGGTAGGGGTTGTGTGTGCGGGGTTGTGGGAGGATATGTCTCA
GCGCTACCCGGCTGAGAGGCAGTCAGAAAGTGTCGTGGTTAGCGGAAGTGGCCTGGGATG
GTCTGCCGTAGACGGTGAGAGCCCGGTACGCGAAAACCCGGCACCTGCCTAGTATCAATT
CCCGAGTAGCAGCGGGCCCGTGGAATCCGCTGTGAATCCGCCGGGACCACCCGGTAAGCC
TAAATACTCCTCGATGACCGATAGCGGATTAGTACCGTGAGGGAATGGTGAAAAGTACCC
CGGGAGGGGAGTGAAAGAGTACCTGAAACCGTGTGCCTACAATCCGTCAGAGCCTCCTTT
TCCTCTCCGGAGGAGGGTGGTGATGGCGTGCCTTTTGAAGAATGAGCCTGCGAGTCAGGG
ACATGTCGCAAGGTTAACCCGTGTGGGGTAGCCGCAGCGAAAGCGAGTCTGAATAGGGCG
ATCCACACGCGCATACGCGCGTGTGGATAGTGGCGTGTTCTGGACCCGAAGCGGAGTGAT
CTACCCATGGCCAGGGTGAAGCGCGGGTAAGACCGCGTGGAGGCCCGAACCCACTTAGGT
TGAAGACTGAGGGGATGAGCTGTGGGTAGGGGTGAAAGGCCAATCAAACTCCGTGATAGC
TGGTTCTCCCCGAAATGCATTTAGGTGCAGCGTTGCGTGGTTCACCGCGGAGGTAGAGCT
ACTGGATGGCCGATGGGCCCTACTAGGTTACTGACGTCAGCCAAACTCCGAATGCCGTGG
TGTAAAGCGTGGCAGTGAGACGGCGGGGGATAAGCTCCGTACGTCGAAAGGGAAACAGCC
CAGATCGCCGGCTAAGGCCCCCAAGCGTGTGCTAAGTGGGAAAGGATGTGCAGTCGCAAA
GACAACCAGGAGGTTGGCTTAGAAGCAGCCACCCTTGAAAGAGTGCGTAATAGCTCACTG
GTCAAGTGATTGTGCGCCGATAATGTAGCGGGGCTCAAGCACACCGCCGAAGCCGCGGCA
CATCCACCTTGTGGTGGGTGTGGGTAGGGGAGCGTCCCTCATTCAGCGAAGCCACCGGGT
GACCGGTGGTGGAGGGTGGGGGAGTGAGAATGCAGGCATGAGTAGCGACAAGGCAAGTGA
GAACCTTGCCCGCCGAAAGACCAAGGGTTCCTGGGCCAGGCCAGTCCGCCCAGGGTGAGT
CGGGACCTAAGGCGAGGCCGACAGGCGTAGTCGATGGACAACGGGTTGATATTCCCGTAC
CCGTGTGTGGGCGCCCGTGACGAATCAGCGGTACTAACCACCCAAAACCGGATCGATCAC
TCCCCTTCGGGGGCGTGGAGTTCTGGGGCTGCGTGGGAACTTCGCTGGTAGTAGTCAAGC
GAAGGGGTGACGCAGGAAGGTAGCCGTACCAGTCAGTGGTAACACTGGGGCAAGCCGGTA
GGGAGAGCGATAGGCAAATCCGTCGCTCACTAATCCTGAGAGGTGACGCATAGCCGGTTG
AGGCGAATTCGGTGATCCTCTGCTGCCAAGAAAAGCCTCTAGCGAGCACACACACGGCCC
GTACCCCAAACCGACACAGGTGGTCAGGTAGAGCATACCAAGGCGTACGAGATAACTATG
GTTAAGGAACTCGGCAAAATGCCCCCGTAACTTCGGGAGAAGGGGGACCGGAATATCGTG
AACACCCTTGCGGTGGGAGCGGGATCCGGTCGCAGAAACCAGTGAGGAGCGACTGTTTAC
TAAAAACACAGGTCCGTGCGAAGTCGCAAGACGATGTATACGGACTGACGCCTGCCCGGT
GCTGGAAGGTTAAGAGGACCCGTTAACCCGCAAGGGTGAAGCGGAGAATTTAAGCCCCAG
TAAACGGCGGTGGTAACTATAACCATCCTAAGGTAGCGAAATTCCTTGTCGGGTAAGTTC
CGACCTGCACGAATGGCGTAACGACTTCTCAACTGTCTCAACCATAGACTCGGCGAAATT
GCACTACGAGTAAAGATGCTCGTTACGCGCGGCAGGACGAAAAGACCCCGGGACCTTCAC
TACAACTTGGTATTGATGTTCGGTACGGTTTGTGTAGGATAGGTGGGAGACTGTGAAACC
TCGACGCCAGTTGGGGCGGAGTCGTTGTTGAAATACCACTCTGATCGTATTGGGCATCTA
ACCTCGAACCCTGAATCGGGTTTAGGGACAGTGCCTGGCGGGTAGTTTAACTGGGGCGGT
TGCCTCCTAAAATGTAACGGAGGCGCCCAAAGGTTCCCTCAACCTGGACGGCAATCAGGT
GGCGAGTGTAAATGCACAAGGGAGCTTGACTGCGAGACTTACAAGTCAAGCAGGGACGAA
AGTCGGGATTAGTGATCCGGCACCCCCGAGTGGAAGGGGTGTCGCTCAACGGATAAAAGG
TACCCCGGGGATAACAGGCTGATCTTCCCCAAGAGTCCATATCGACGGGATGGTTTGGCA
CCTCGATGTCGGCTCGTCGCATCCTGGGGCTGGAGCAGGTCCCAAGGGTTGGGCTGTTCG
CCCATTAAAGCGGCACGCGAGCTGGGTTTAGAACGTCGTGAGACAGTTCGGTCTCTATCC
GCCGCGCGCGTCAGAAACTTGAGGAAACCTGTCCCTAGTACGAGAGGACCGGGACGGACG
AACCTCTGGTGCACCAGTTGTCCCGCCAGGGGCACCGCTGGATAGCCACGTTCGGTCAGG
ATAACCGCTGAAAGCATCTAAGCGGGAAAC
>NZ_CP039850.1 Mycobacterium bovis
TGCTTAACACATGCAAGTCGAACGGAAAGGTCTCTTCGGAGATACTCGAGTGGCGAACGG
GTGAGTAACACGTGGGTGATCTGCCCTGCACTTCGGGATAAGCCTGGGAAACTGGGTCTA
ATACCGGATAGGACCACGGGATGCATGTCTTGTGGTGGAAAGCGCTTTAGCGGTGTGGGA
TGAGCCCGCGGCCTATCAGCTTGTTGGTGGGGTGACGGCCTACCAAGGCGACGACGGGTA
GCCGGCCTGAGAGGGTGTCCGGCCACACTGGGACTGAGATACGGCCCAGACTCCTACGGG
AGGCAGCAGTGGGGAATATTGCACAATGGGCGCAAGCCTGATGCAGCGACGCCGCGTGGG
GGATGACGGCCTTCGGGTTGTAAACCTCTTTCACCATCGACGAAGGTCCGGGTTCTCTCG
GATTGACGGTAGGTGGAGAAGAAGCACCGGCCAACTACGTGCCAGCAGCCGCGGTAATAC
GTAGGGTGCGAGCGTTGTCCGGAATTACTGGGCGTAAAGAGCTCGTAGGTGGTTTGTCGC
GTTGTTCGTGAAATCTCACGGCTTAACTGTGAGCGTGCGGGCGATACGGGCAGACTAGAG
TACTGCAGGGGAGACTGGAATTCCTGGTGTAGCGGTGGAATGCGCAGATATCAGGAGGAA
CACCGGTGGCGAAGGCGGGTCTCTGGGCAGTAACTGACGCTGAGGAGCGAAAGCGTGGGG
AGCGAACAGGATTAGATACCCTGGTAGTCCACGCCGTAAACGGTGGGTACTAGGTGTGGG
TTTCCTTCCTTGGGATCCGTGCCGTAGCTAACGCATTAAGTACCCCGCCTGGGGAGTACG
GCCGCAAGGCTAAAACTCAAAGGAATTGACGGGGGCCCGCACAAGCGGCGGAGCATGTGG
ATTAATTCGATGCAACGCGAAGAACCTTACCTGGGTTTGACATGCACAGGACGCGTCTAG
AGATAGGCGTTCCCTTGTGGCCTGTGTGCAGGTGGTGCATGGCTGTCGTCAGCTCGTGTC
GTGAGATGTTGGGTTAAGTCCCGCAACGAGCGCAACCCTTGTCTCATGTTGCCAGCACGT
AATGGTGGGGACTCGTGAGAGACTGCCGGGGTCAACTCGGAGGAAGGTGGGGATGACGTC
AAGTCATCATGCCCCTTATGTCCAGGGCTTCACACATGCTACAATGGCCGGTACAAAGGG
CTGCGATGCCGCGAGGTTAAGCGAATCCTTAAAAGCCGGTCTCAGTTCGGATCGGGGTCT
GCAACTCGACCCCGTGAAGTCGGAGTCGCTAGTAATCGCAGATCAGCAACGCTGCGGTGA
ATACGTTCCCGGGCCTTGTACACACCGCCCGTCACGTCATGAAAGTCGGTAACACCCGAA
GCCAGTGGCCTAACCCTCGGGAGGGAGCTGTCGAAGGTGGGATCGGCGATTGGGACGAAG
TCGTAACAAGGTAGCCGTACCGGAAGGTGCGGCTGGATCACCTCCTTTCTAAGGAGCACC
ACGAAAACGCCCCAACTGGTGGGGCGTAGGCCGTGAGGGGTTCTTGTCTGTAGTGGGCGA
GAGCCGGGTGCATGACAACAAAGTTGGCCACCAACACACTGTTGGGTCCTGAGGCAACAC
TCGGACTTGTTCCAGGTGTTGTCCCACCGCCTTGGTGGTGGGGTGTGGTGTTTGAGAACT
GGATAGTGGTTGCGAGCATCAATGGATACGCTGCCGGCTAGCGGTGGCGTGTTCTTTGTG
CAATATTCTTTGGTTTTTGTTGTGTTTGTAAGTGTCTAAGGGCGCATGGTGGATGCCTTG
GCATCGAGAGCCGATGAAGGACGTGGGAGGCTGCGATATGCCTCGGGGAGCTGTCAACCG
AGCGTGGATCCGAGGATTTCCGAATGGGGAAACCCAGCACGAGTGATGTCGTGCTACCCG
CATCTGAATATATAGGGTGCGGGAGGGAACGCGGGGAAGTGAAACATCTCAGTACCCGTA
GGAGGAGAAAACAATTGTGATTCCGCAAGTAGTGGCGAGCGAACGCGGAACAGGCTAAAC
CGCACGCATGGGTAACCGGGTAGGGGTTGTGTGTGCGGGGTTGTGGGAGGATATGTCTCA
GCGCTACCCGGCTGAGAGGCAGTCAGAAAGTGTCGTGGTTAGCGGAAGTGGCCTGGGATG
GTCTGCCGTAGACGGTGAGAGCCCGGTACGCGGTTTTTGTTGTGTTTGTAAGTGTCTAAT
GCATCGAGAGCCGATGAAGGACGTGGGAGGCTGCGATATGCCTCGGGGAGCTGTCAACCG
AGCGTGGATCCGAGGATTTCCGAATGGGGAAACCCAGCACGAGTGATGTCGTGCTACCCG
CATCTGAATATATAGGGTGCGGGAGGGAACGCGGGGAAGTGAAACATCTCAGTACCCGTA
GGAGGAGAAAACAATTGTGATTCCGCAAGTAGTGGCGAGCGAACGCGGAACAGGCTAAAC
CGCACGCATGGGTAACCGGGTAGGGGTTGTGTGTGCGGGGTTGTGGGAGGATATGTCTCA
GCGCTACCCGGCTGAGAGGCAGTCAGAAAGAAAACCCGGCACCTGCCTAGTATCAATTGA
CCCGAGTAGCAGCGGGCCCGTGGAATCCGCTGTGAATCCGCCGGGACCACCCGGTAAGCC
TAAATACTCCTCGATGACCGATAGCGGATTAGTACCGTGAGGGAATGGTGAAAAGTACCC
CGGGAGGGGAGTGAAAGAGTACCTGAAACCGTGTGCCTACAATCCGTCAGAGCCTCCTTT
TCCTCTCCGGAGGAGGGTGGTGATGGCGTGCCTTTTGAAGAATGAGCCTGCGAGTCAGGG
ACATGTCGCAAGGTTAACCCGTGTGGGGTAGCCGCAGCGAAAGCGAGTCTGAATAGGGCG
ACCCACACGCGCATACGCGCGTGTGAATAGTGGCGTGTTCTGGACCCGAAGCGGAGTGAT
CTACCCATGGCCAGGGTGAAGCGCGGGTAAGACCGCGTGGAGGCCCGAACCCACTTAGGT
TGAAGACTGAGGGGATGAGCTGTGGGTAGGGGTGAAAGGCCAATCAAACTCCGTGATAGC
TGGTTCTCCCCGAAATGCATTTAGGTGCAGCGTTGCGTGGTTCACCGCGGAGGTAGAGCT
ACTGGATGGCCGATGGGCCCTACTAGGTTACTGACGTCAGCCAAACTCCGAATGCCGTGG
TGTAAAGCGTGGCAGTGAGACGGCGGGGGATAAGCTCCGTACGTCGAAAGGGAAACAGCC
CAGATCGCCGGCTAAGGCCCCCAAGCGTGTGCTAAGTGGGAAAGGATGTGCAGTCGCAAA
GCATCGAGAGCCGATGAAGGACGTGGGAGGCTGCGATATGCCTCGGGGAGCTGTCAACCG
AGCGTGGATCCGAGGATTTCCGAATGGGGAAACCCAGCACGAGTGATGTCGTGCTACCCG
CATCTGAATATATAGGGTGCGGGAGGGAACGCGGGGAAGTGAAACATCTCAGTACCCGTA
CATCCACCTTGTGGTGGGTGTGGGTAGGGGAGCGTCCCTCATTCAGCGAAGCCACCGGGT
GACCGGTGGTGGAGGGTGGGGGAGTGAGAATGCAGGCATGAGTAGCGACAAGGCAAGTGA
GAACCTTGCCCGCCGAAAGACCAAGGGTTCCTGGGCCAGGCCAGTCCGCCCAGGGTGAGT
CGGGACCTAAGGCGAGGCCGACAGGCGTAGTCGATGGACAACGGGTTGATATTCCCGTAC
CCGTGTGTGGGCGCCCGTGACGAATCAGCGGTACTAACCACCCAAAACCGGATCGATCAC
TCCCCTTCGGGGGTGTGGAGTTCTGGGGCTGCGTGGGAACTTCGCTGGTAGTAGTCAAGC
GAAGGGGTGACGCAGGAAGGTAGCCGTACCAGTCAGTGGTAACACTGGGGCAAGCCGGTA
GGGAGAGCGATAGGCAAATCCGTCGCTCACTAATCCTGAGAGGTGACGCATAGCCGGTTG
AGGCGAATTCGGTGATCCTCTGCTGCCAAGAAAAGCCTCTAGCGAGCACACACACGGCCC
GTACCCCAAACCGACACAGGTGGTCAGGTAGAGCATACCAAGGCGTACGAGATAACTATG
GTTAAGGAACTCGGCAAAATGCCCCCGTAACTTCGGGAGAAGGGGGACCGGAATATCGTG
AACACCCTTGCGGTGGGAGCGGGATCCGGTCGCAGAAACCAGTGAGGAGCGACTGTTTAC
TACAACTTGGTATTGATGTTCGGTACGGTTTGTGTAGGATAGGTGGGAGACTGTGAAACC
TCGACGCCAGTTGGGGCGGAGTCGTTGTTGAAATACCACTCTGATCGTATTGGGCATCTA
ACCTCGAACCCTGAATCGGGTTTAGGGACAGTGCCTGGCGGGTAGTTTAACTGGGGCGGT
TGCCTCCTAAAATGTAACGGAGGCGCCCAAAGGTTCCCTCAACCTGGACGGCAATCAGGT
GGCGAGTGTAAATGCACAAGGGAGCTTGACTGCGAGACTTACAAGTCAAGCAGGGACGAA
AGTCGGGATTAGTGATCCGGCACCCCCGAGTGGAAGGGGTGTCGCTCAACGGATAAAAGG
TACCCCGGGGATAACAGGCTGATCTTCCCCAAGAGTCCATATCGACGGGATGGTTTGGCA
CCTCGATGTCGGCTCGTCGCATCCTGGGGCTGGAGCAGGTCCCAAGGGTTGGGCTGTTCG
CCCATTAAAGCGGCACGCGAGCTGGGTTTAGAACGTCGTGAGACAGTTCGGTCTCTATCC
GCCGCGCGCGTCAGAAACTTGAGGAAACCTGTCCCTAGTACGAGAGGACCGGGACGGACG
AACCTCTGGTGCACCAGTTGTCCCGCCAGGGGCACCGCTGGATAGCCACGTTCGGTCAGG
ATAACCGCTGAAAGCATCTAAGCGGGAAAC
>NZ_CP033688.1 Mycobacterium avium
TGCTTAACACATGCAAGTCGAACGGAAAGGCCTCTTCGGAGGTACTCGAGTGGCGAACGG
GTGAGTAACACGTGGGCAATCTGCCCTGCACTTCGGGATAAGCCTGGGAAACTGGGTCTA
ATACCGGATAGGACCTCAAGACGCATGTCTTCTGGTGGAAAGCTTTTGCGGTGTGGGATG
GGCCCGCGGCCTATCAGCTTGTTGGTGGGGTGACGGCCTACCAAGGCGACGACGGGTAGC
CGGCCTGAGAGGGTGTCCGGCCACACTGGGACTGAGATACGGCCCAGACTCCTACGGGAG
GCAGCAGTGGGGAATATTGCACAATGGGCGCAAGCCTGATGCAGCGACGCCGCGTGGGGG
ATGACGGCCTTCGGGTTGTAAACCTCTTTCACCATCGACGAAGGTCCGGGTTTTCTCGGA
TTGACGGTAGGTGGAGAAGAAGCACCGGCCAACTACGTGCCAGCAGCCGCGGTAATACGT
AGGGTGCGAGCGTTGTCCGGAATTACTGGGCGTAAAGAGCTCGTAGGTGGTTTGTCGCGT
TGTTCGTGAAATCTCACGGCTTAACTGTGAGCGTGCGGGCGATACGGGCAGACTAGAGTA
CTGCAGGGGAGACTGGAATTCCTGGTGTAGCGGTGGAATGCGCAGATATCAGGAGGAACA
CCGGTGGCGAAGGCGGGTCTCTGGGCAGTAACTGACGCTGAGGAGCGAAAGCGTGGGGAG
CGAACAGGATTAGATACCCTGGTAGTCCACGCCGTAAACGGTGGGTACTAGGTGTGGGTT
TCCTTCCTTGGGATCCGTGCCGTAGCTAACGCATTAAGTACCCCGCCTGGGGAGTACGGC
CGCAAGGCTAAAACTCAAAGGAATTGACGGGGGCCCGCACAAGCGGCGGAGCATGTGGAT
TAATTCGATGCAACGCGAAGAACCTTACCTGGGTTTGACATGCACAGGACGCGTCTAGAG
ATAGGCGTTCCCTTGTGGCCTGTGTGCAGGTGGTGCATGGCTGTCGTCAGCTCGTGTCGT
GAGATGTTGGGTTAAGTCCCGCAACGAGCGCAACCCTTGTCTCATGTTGCCAGCGGGTAA
TGCCGGGGACTCGTGAGAGACTGCCGGGGTCAACTCGGAGGAAGGTGGGGATGACGTCAA
GTCATCATGCCCCTTATGTCCAGGGCTTCACACATGCTACAATGGCCGGTACAAAGGGCT
GCGATGCCGTAAGGTTAAGCGAATCCTTTTAAAGCCGGTCTCAGTTCGGATTGGGGTCTG
CAACTCGACCCCATGAAGTCGGAGTCGCTAGTAATCGCAGATCAGCAACGCTGCGGTGAA
TACGTTCCCGGGCCTTGTACACACCGCCCGTCACGTCATGAAAGTCGGTAACACCCGAAG
CCAGTGGCCTAACCCTTTTGGGAGGGAGCTGTCGAAGGTGGGATCGGCGATTGGGACGAA
GTCGTAACAAGGTAGCCGTACCGGAAGGTGCGGCTGGATCACCTCCTTTCTAAGGAGCAC
CACGAAAAGCACCCCAACTGGTGGGGTGCGAGCCGTGAGGGGTTCCCGTCTGTAGTGGAC
GGGGGCCGGGTGCGCAACAGCAAATGATTGCCAGACACACTATTGGGCCCTGAGACAACA
CTCGGTCCGTCCGTGTGGAGTCCCTCCATCTTGGTGGTGGGGTGTGGTGTTTGAGTATTG
GATAGTGGTTGCGAGCATCTAGATGAGCGCATGGTCTTCGTGGCCGGCGTTCATCGAAAT
GTGTAATTTCTTTTTTAACTCTTGTGTGTAAGTAAGTGTTTAAGGGCGCATGGTGGATGC
CTTGGCATCGAGAGCCGATGAAGGACGTGGGAGGCTGCGATATGCCTCGGGGAGCTGTCA
ACCGAGCATTGATCCGAGGATTTCCGAATGGGGAAACCCAGCACGAGTGATGTCGTGTTA
CCCGTATCTGAATATATAGGGTGCGGGAGGTAACGCGGGGAAGTGAAACATCTCAGTACC
CGTAGGAGAAGAAAACAATTGTGATTCCGTCAGTAGTGGCGAGCGAACGCGGAACAGGCT
AAACCGCATGCATGGACAACCGGGTAGGGGTTGTGTGTGCGGGGTTGTGGGATTGATATG
TCTCAGCTCTACCTGGCTGAGGGGTAGTCAGAAAGTGTCGTGGTTAGCGGAAGTGGCCTG
GGACGGCCCGCCGTAGACGGTGAGAGCCCGGTACGCGAAAACCCGGCACCTGCCTTATAT
CAACACCCGAGTAGCAGCGGGCCCGTGGAATCTGCTGTGAATCTGCCGGGACCACCCGGT
AAGCCTAAATACTTCTCGATGACCGATAGCGGATTAGTACCGTGAGGGAATGGTGAAAAG
TACCCCGGGAGGGGAGTGAAATAGTACCTGAAACCGTGTGCCTACAATCCGTCAGAGCCT
CCTCGTGGGGTGATGGCGTGCCTTTTGAAGAATGAGCCTGCGAGTCAGGGACACGTCGCG
AGGTTAACCCGTGCGGGGTAGCCGCAGCGAAAGCGAGTCTGAATAGGGCGCATCCCTTTT
GGGGTGTAGTGGCGTGTTCTGGACCCGAAGCGGAGTGATCTACCCATGGCCAGGGTGAAG
CGCGGGTAAGACCGCGTGGAGGCCCGAACCCACTTAGGTTGAAGACTGAGGGGATGAGCT
GTGGGTAGGGGTGAAAGGCCAATCAAACTCCGTGATAGCTGGTTCTCCCCGAAATGCATT
TAGGTGCAGCGTTGCGTGGTTCACCACGGAGGTAGAGCTACTGGATGGCCGATGGGCCCT
ACTAGGTTACTGACGTCAGCCAAACTCCGAATGCCGTGGTGTAAAGCGTGGCAGTGAGAC
GGCGGGGGATAAGCTCCGTACGTCGAAAGGGAAACAGCCCAGATCGCCGGCTAAGGCCCC
TAAGCGTGTGCTGAGTGGAAAAGGATGTGTAGTCGCAGAGACAACCAGGAGGTTGGCTTA
GAAGCAGCCACCCTTGAAAGAGTGCGTAATAGCTCACTGGTCAAGTGATTATGCGCCGAT
AATGTAGCGGGGCTCAAGCACACCGCCGAAGCCGCGGCACATTCATCTTTACGGTGGATG
TGGGTAGGGGAGCGTCCCCCATTCAGCGAAGCCTCCGGGTGACCGGTGGTGGAGGGTGGG
GGAGTGAGAATGCAGGCATGAGTAGCGATAAGGCAAGTGAGAACCTTGCCCGCCGTAAGA
CCAAGGGTTCCTGGGCCAGGCCAGTCCGCCCAGGGTGAGTCGGGACCTAAGGCGAGGCCG
ACAGGCGTAGTCGATGGACAACGGGTTGATATTCCCGTACCCGTGTATGGGCGTCCCTGA
TGAATCAGCGGTACTAACCACCCAAAACCGGATCGACCATTCCCCTTCGGGGGCGTGGCG
ATTCGGGGCTGCGTGGGACCTTCGCTGGTAGTAGTCAAGCAATGGGGTGACGCAGGAAGG
CAGCCGTACCAGTCAGTGGTAATACTGGGGCAAGCCCGTAGGGAGAGCGATAGGCAAATC
CGTCGCTCACTAATCCTGAGAGGTGATGCATAGCCGGTTGAGGCGAATTCGGTGATCCTC
TGCTGCCAAGAAAAGCCTCTAGCGAGCACATACACGGCCCGTACCCCAAACCAACACAGG
TGGTCAGGTAGAGAATACCAAGGCGTACGAGATAACTATGGTTAAGGAACTCGGCAAAAT
GCCCCCGTAACTTCGGGAGAAGGGGGGCCGGAATACCGTGAACACCCTTGCGGTGGGAGC
GGGATTCGGCCGCAGAAACCAGTGGGTAGCGACTGTTTACTAAAAACACAGGTCCGTGCG
AAGTCGCAAGACGATGTATACGGACTGACGCCTGCCCGGTGCTGGAAGGTTAAGAGGACC
CGTTAACCCGTAAGGGTGAAGCGGAGAATTTAAGCCCCAGTAAACGGCGGTGGTAACTAT
AACCATCCTAAGGTAGCGAAATTCCTTGTCGGGTAAGTTCCGACCTGCACGAATGGCGTA
ACGACTTCCCAACTGTCTCAACCATAGACTCGGCGAAATTGCACTACGAGTAAAGATGCT
CGTTACGCGCGGCAGGACGAAAAGACCCCGGGACCTTCACTACAACTTGGTATTGGTGTT
CGGTACGGTTTGTGTAGGATAGGTGGGAGACTTTGAAGCACAGACGCCAGTTTGTGTGGA
GTCGTTGTTGAAATACCACTCTGATCGTATTGGACACCTAACGTCGAACCCTTATCGGGT
TCGCGGACAGTGCCTGGCGGGTAGTTTAACTGGGGCGGTTGCCTCCTAAAATGTAACGGA
GGCGCCCAAAGGTTCCCTCAACCTGGACGGCAATCAGGTGGCGAGTGTAAGTGCACAAGG
GAGCTTGACTGCGAGACTTACAAGTCAAGCAGGGACGAAAGTCGGGACTAGTGATCCGGC
ACCCCCGAGTGGAAGGGGTGTCGCTCAACGGATAAAAGGTACCCCGGGGATAACAGGCTG
ATCTTCCCCAAGAGTCCATATCGACGGGATGGTTTGGCACCTCGATGTCGGCTCGTCGCA
TCCTGGGGCTGGAGCAGGTCCCAAGGGTTGGGCTGTTCGCCCATTAAAGCGGCACGCGAG
CTGGGTTTAGAACGTCGTGAGACAGTTCGGTCTCTATCCGCCGCGCGCGTCAGAAACTTG
AGGAAACCTGTCCCTAGTACGAGAGGACCGGGACGGACGAACCTCTGGTATACCAGTTGT
CCCACCAGGGGCACGGCTGGATAGCCACGTTCGGACAGGATAACCGCTGAAAGCATCTAA
GCGGGAAAC
>NZ_CP070973.1 Mycobacterium gordonae
TGCTTAACACATGCAAGTCGAACGGTAAGGCCCTTCGGGGTACACGAGTGGCGAACGGGT
GAGTAACACGTGGGTAATCTGCCCTGCACATCGGGATAAGCCTGGGAAACTGGGTCTAAT
ACCGAATAGGACCACAGAACACATGTCCTGTGGTGGAAAGCTTTTGCGGTGTGGGATGGG
CCCGCGGCCTATCAGCTTGTTGGTGGGGTGATGGCCTACCAAGGCGACGACGGGTAGCCG
GCCTGAGAGGGTGTCCGGCCACACTGGGACTGAGATACGGCCCAGACTCCTACGGGAGGC
AGCAGTGGGGAATATTGCACAATGGGCGAAAGCCTGATGCAGCGACGCCGCGTGGGGGAT
GACGGCCTTCGGGTTGTAAACCTCTTTCACCATCGACGAAGGTCCGGGTTTTCTCGGGCT
GACGGTAGGTGGAGAAGAAGCACCGGCCAACTACGTGCCAGCAGCCGCGGTAATACGTAG
GGTGCGAGCGTTGTCCGGAATTACTGGGCGTAAAGAGCTCGTAGGTGGTTTGTCGCGTTG
TTCGTGAAATCTCACGGCTTAACTGTGAGCGTGCGGGCGATACGGGCAGACTTGAGTACT
GCAGGGGAGACTGGAATTCCTGGTGTAGCGGTGGAATGCGCAGATATCAGGAGGAACACC
GGTGGCGAAGGCGGGTCTCTGGGCAGTAACTGACGCTGAGGAGCGAAAGCGTGGGGAGCG
AACAGGATTAGATACCCTGGTAGTCCACGCCGTAAACGGTGGGTACTAGGTGTGGGTTTC
CTTCCTTGGGATCCGTGCCGTAGCTAACGCATTAAGTACCCCGCCTGGGGAGTACGGCCG
CAAGGCTAAAACTCAAAGAAATTGACGGGGGCCCGCACAAGCGGCGGAGCATGTGGATTA
ATTCGATGCAACGCGAAGAACCTTACCTGGGTTTGACATGCACAGGACGCCGGCAGAGAT
GTCGGTTCCCTTGTGGCCTGTGTGCAGGTGGTGCATGGCTGTCGTCAGCTCGTGTCGTGA
GATGTTGGGTTAAGTCCCGCAACGAGCGCAACCCTTGTCTCATGTTGCCAGCGGGTAATG
CCGGGGACTCGTGAGAGACTGCCGGGGTCAACTCGGAGGAAGGTGGGGATGACGTCAAGT
CATCATGCCCCTTATGTCCAGGGCTTCACACATGCTACAATGGCCGGTACAAAGGGCTGC
GATGCCGCGAGGTTAAGCGAATCCTTTTAAAGCCGGTCTCAGTTCGGATCGGGGTCTGCA
ACTCGACCCCGTGAAGTCGGAGTCGCTAGTAATCGCAGATCAGCAACGCTGCGGTGAATA
CGTTCCCGGGCCTTGTACACACCGCCCGTCACGTCATGAAAGTCGGTAACACCCGAAGCC
AGTGGCCTAACCCTTTGGGAGGGAGCTGTCGAAGGTGGGATCGGCGATTGGGACGAAGTC
GTAACAAGGTAGCCGTACCGGAAGGTGCGGCTGGATCACCTCCTTTCTAAGGAGCACCAC
GAAGAGCACTCCAATTGGTGGGGTGCGAGCCGTGAGGGGTCATCGTCTGTAGTGGACGAA
GACCGGGTGCACGACAACAGGCAAAGCCAGACACACTATTGGGTCCTGAGGCAACACCCT
CGGGTGCTGTCCCTCCATCTTGGTGGTGGGGTGTGGTGTTTGAGAATTGGATAGTGGTTG
CGAGCATCAAAATGTATGCGTTGTCGTTCGCGGCAACGTGTTCTTTTTGTGCAATTTTAT
TCTTTGGTTTTTGTAGTGTTTGTAAGTGTCTAAGGGCGCATGGTGGATGCCTTGGCATCG
AGAGCCGATGAAGGACGTGGGAGGCTGCGATATGCCTCGGGGAGCTGTCAACCGAGCGTT
GATCCGAGGATTTCCGAATGGGGAAACCCAGCACGAGTTATGTCGTGTTACCCGTATCTG
AATATATAGGGTACGGGAGGTAACGCGGGGAAGTGAAACATCTCAGTACCCGTAGGAAGA
GAAAACAATTGTGATTCCGCTAGTAGTGGCGAGCGAACGCGGAAAAGGCTAAACCGCATG
CATGTGATACCGGGTAGGGGTTGTGTGTGCGGGGTTGTGGGAATGATCTTCTCAGCTCTA
CCTGGCTGGGAGGCAGTAAAAAAGTGTCGTAGTTAGCGGAAGTGGCCTGGGATGGTCTGC
CGTAGACGGTGAGAGCCCGGTACGCGAAAACTCGACACCTGCCTTGATCAATCTCCCGAG
TAGCAGCGAGCCCGTGGAATTTGCTGTGAATCTGCCGGGACCACCCGGTAAGCCTAAATA
CTTCTCGATGACCGATAGCGGATTAGTACCGTGAGGGAATGGTGAAAAGTACCCCGGGAG
GGGAGTGAAAGAGTACCTGAAACCGTGCGCCTACAATCCGTCAGAGCCTCCTCGTGGGGT
GATGGCGTGCCTTTTGAAGAATGAGCCTGCGAGTCAGGGACATGTCGCGAGGTTAACCCG
CGTGGGGTAGCCGCAGCGAAAGCGAGTCTGAATAGGGCGTATCCCCGTATGGGGTGTAGT
GGCATGTTCTGGACCCGAAGCGGAGTGATCTACCCATGGCCAGGGTGAAGCGCGGGTAAG
ACCGCGTGGAGGCCCGAACCCACTTAGGTTGAAGACTGAGGGGATGAGCTGTGGGTAGGG
GTGAAAGGCCAATCAAACTCCGTGATAGCTGGTTCTCCCCGAAATGCATTTAGGTGCAGC
GTTGCGTGGTTCACCACGGAGGTAGAGCTACTGGATGGCCGATGGGCCCTACTAGGTTAC
TGACGTCAGCCAAACTCCGAATGCCGTGGTGTCAAGCGTGGCAGTGAGACGGCGGGGGAT
AAGCTCCGTACGTCGAAAGGGAAACAGCCCAGATCGCCGGCTAAGGCCCCCAAGCGTGTG
CTAAGTGGAAAAGGATGTGCAGTCGCAGAGACAACCAGGAGGTTGGCTTAGAAGCAGCCA
CCCTTGAAAGAGTGCGTAATAGCTCACTGGTCAAGTGATTGTGCGCCGATAATGTAGCGG
GGCTCAAGCACACCGCCGAAGCCGCGGCACATCTACGCAAGTAGGTGTGGGTAGGGGAGC
GTCCCTCATTCAGCGAAGCCGTCGGGTAACCGCCGGTGGAGGGTGGGGGAGTGAGAATGC
AGGCATGAGTAGCGAATAGGCAAGTGAGAACCTTGCCCGCCGAAAGACCAAGGGTTCCTG
GGCCAGGCCAGTCCGCCCAGGGTGAGTCGGGACCTAAGGCGAGGCCGACAGGCGTAGTCG
ATGGACAACGGGTTGATATTCCCGTACCCGTGTGTGCGCGCCCGTGATGAATCAATTGTG
CTAACCACCCAAATGGTCGCTGATCAATCCCTTCGGGGTGCGACGGTGATCGGCTGCGTG
GGACCCCGGTTGGTAGTAGTCAAGCGACGGGGTGACGCAGGAAGGTAGCTGTACCAGTCA
GTGGTAATACTGGGGCAAGCCCGTAGGGAGAGCGATAGGCAAATCCGTCGCTCATACATC
CTGAGAGGTGACGCATAGCCGATTGAGGCGAATTCAGTGATCCTCTGCTGCCAAGAAAAG
CCTCTAGCGAGTTCACACACGGCCCGTACCCCAAACCAACACAGGTGGTCAGGTAGAGAA
TACCAAGGCGTACGAGATAACTATGGTTAAGGAACTCGGCAAAATGCCCCCGTAACTTCG
GGAGAAGGGGGACCGGCATGCCGTGAACACCTTTTCGGTGGGAGCGGAAACCGGTCGCAG
AAACCAGTGAGAAGCGACTGTTTACTAAAAACACAGGTCCGTGCGAAGTCGCAAGACGAT
GTATACGGACTGACGCCTGCCCGGTGCTGGAAGGTTAAGAGGACCCGTTAACTCGCAAGG
GTGAAGCGGAGAATTTAAGCCCCAGTAAACGGCGGTGGTAACTATAACCATCCTAAGGTA
GCGAAATTCCTTGTCGGGTAAGTTCCGACCTGCACGAATGGCGTAACGACTTCTCAACTG
TCTCAACCATAGACTCGGCGAAATTGCACTACGAGTAAAGATGCTCGTTACGCGCGGCAG
GACGAAAAGACCCCGGGACCTTCACTATAGCTTGGTATTGTTGTTCGGTACGGTTTGTGT
AGGATAGGTGGGAGACTGTGAAACCTCGACGCTAGTTGAGGTGGAGTCGTTGTTGAAATA
CCACTCTGATCGTATTGGACACCTAACGTCGAACCGTATATCCGGTTCACGGACAGTGCC
TGGTGGGTAGTTTAACTGGGGCGGTTGCCTCCTAAAATGTAACGGAGGCGCCCAAAGGTT
CCCTCAACCTGGACGGCAATCAGGTGTTGAGTGTAAATGCACAAGGGAGCTTGACTGCGA
GACCTACAAGTCAAGCAGGGACGAAAGTCGGGATTAGTGATCCGGCACCTCTGAGTGGAA
GGGGTGTCGCTCAACGGATAAAAGGTACCCCGGGGATAACAGGCTGATCTTCCCCAAGAG
TCCATATCGACGGGATGGTTTGGCACCTCGATGTCGGCTCGTCGCATCCTGGGGCTGGAG
CAGGTCCCAAGGGTTGGGCTGTTCGCCCATTAAAGCGGCACGCGAGCTGGGTTTAGAACG
TCGTGAGACAGTTCGGTCTCTATCCGCCGCGCGCGTCAGAAACTTGAGGAAACCTGTCCC
TAGTACGAGAGGACCGGGACGGACGAACCTCTAGTGCACCAGTTGTCCCACCAGGGGCAC
CGCTGGATAGCTACGTTCGGACAGGATAACCGCTGAAAGCATCTAAGCGGGAAAC
>AP022590.1 Mycobacterium mantenii
TGCTTAACACATGCAAGTCGAACGGAAAGGCCTCTTCGGAGGTACTCGAGTGGCGAACGG
GTGAGTAACACGTGGGCAATCTGCCCTGCACTTCGGGATAAGCCTGGGAAACTGGGTCTA
ATACCGAATAGGACCACTTGGCGCATGCCTTGTGGTGGAAAGCTTTTGCGGTGTGGGATG
GGCCCGCGGCCTATCAGCTTGTTGGTGGGGTGATGGCCTACCAAGGCGACGACGGGTAGC
CGGCCTGAGAGGGTGTCCGGCCACACTGGGACTGAGATACGGCCCAGACTCCTACGGGAG
GCAGCAGTGGGGAATATTGCACAATGGGCGCAAGCCTGATGCAGCGACGCCGCGTGGGGG
ATGACGGCCTTCGGGTTGTAAACCTCTTTCACCATCGACGAAGGCTCACTTTGTGGGTTG
ACGGTAGGTGGAGAAGAAGCACCGGCCAACTACGTGCCAGCAGCCGCGGTAATACGTAGG
GTGCGAGCGTTGTCCGGAATTACTGGGCGTAAAGAGCTCGTAGGTGGTTTGTCGCGTTGT
TCGTGAAATCTCACGGCTTAACTGTGAGCGTGCGGGCGATACGGGCAGACTAGAGTACTG
CAGGGGAGACTGGAATTCCTGGTGTAGCGGTGGAATGCGCAGATATCAGGAGGAACACCG
GTGGCGAAGGCGGGTCTCTGGGCAGTAACTGACGCTGAGGAGCGAAAGCGTGGGGAGCGA
ACAGGATTAGATACCCTGGTAGTCCACGCCGTAAACGGTGGGTACTAGGTGTGGGTTTCC
TTCCTTGGGATCCGTGCCGTAGCTAACGCATTAAGTACCCCGCCTGGGGAGTACGGCCGC
AAGGCTAAAACTCAAAGGAATTGACGGGGGCCCGCACAAGCGGCGGAGCATGTGGATTAA
TTCGATGCAACGCGAAGAACCTTACCTGGGTTTGACATGCACAGGACGCGTCTAGAGATA
GGCGTTCCCTTGTGGCCTGTGTGCAGGTGGTGCATGGCTGTCGTCAGCTCGTGTCGTGAG
ATGTTGGGTTAAGTCCCGCAACGAGCGCAACCCTTGTCTCATGTTGCCAGCGGGTAATGC
CGGGGACTCGTGAGAGACTGCCGGGGTCAACTCGGAGGAAGGTGGGGATGACGTCAAGTC
ATCATGCCCCTTATGTCCAGGGCTTCACACATGCTACAATGGCCGGTACAAAGGGCTGCG
ATGCCGTAAGGTTAAGCGAATCCTTTTAAAGCCGGTCTCAGTTCGGATTGGGGTCTGCAA
CTCGACCCCATGAAGTCGGAGTCGCTAGTAATCGCAGATCAGCAACGCTGCGGTGAATAC
GTTCCCGGGCCTTGTACACACCGCCCGTCACGTCATGAAAGTCGGTAACACCCGAAGCCA
GTGGCCTAACCCTTTGGGAGGGAGCTGTCGAAGGTGGGATCGGCGATTGGGACGAAGTCG
TAACAAGGTAGCCGTACCGGAAGGTGCGGCTGGATCACCTCCTTTCTAAGGAGCACCACG
AAAAGCACACCAATTGGTGGTGTGCGAGCCGTGAGGGGTTCTCGTCTGTAGTGGACGAAA
ACCGGGTGCACAACAGCAAATAATTGCCAGACACACTATTGGGCCCTGAGACAACACTCG
GTCGAACCGTGTGGAGTCCCCCCATCTTGGTGGTGGGGTGTGGTGTTTGAGTATTGGATA
GTGGTTGCGAGCATCTAGATGAACGCGTAGTCCTTCGGGGCTGACGAGTTCATCGAAATG
TGTAATTTCTTTTTTGGTTTTTGTGTGTAAGTAAGTGTTTAAGGGCGCATGGTGGATGCC
TTGGCATCGAGAGCCGATGAAGGACGTGGGAGGCTGCGATATGCCTCGGGGAGCTGTCAA
CCGAGCATTGATCCGAGGATTTCCGAATGGGGAAACCCAGCACGAGTGATGTCGTGTTAC
CCGCATCTGAATATATAGGGTGCGGGAGGTAACGCGGGGAAGTGAAACATCTCAGTACCC
GTAGGAGAAGAAAACAATTGTGATTCCGTCAGTAGTGGCGAGCGAACGCGGAACAGGCTA
AACCGCACGCATGTATAACCGGGTAGGGGTTGTGTGCGCGGTGTTGTGGGAGTGATATGT
CTCAGCTCTACCTGGCTGAGGGGTAGTCAGAAAGTGTCGTGGTTAGCAGAAATGGCCTGG
GATGGCCTGCCGTAGACGGTGAGAGCCCGGTACGCGAAAACCCGATACCTACCTTGTATC
AGTTCCCGAGTAGCAGCGGGCCCGTGGAATCTGCTGTGAATCTGCCGGGACCACCCGGTA
AGCCTAAATACTTCTCGATGACCGATAGCGGATTAGTACCGTGAGGGAATGGTGAAAAGT
ACCCCGGGAGGGGAGTGAAATAGTACCTGAAACCGTGTGCCTACAATCCGTCAGAGCCTC
CTCGTGGGGTGATGGCGTGCCTTTTGAAGAATGAGCCTGCGAGTCAGGGACACGTCGCGA
GGTTAACCCGTGCGGGGTAGCCGCAGCGAAAGCGAGTCTGAATAGGGCGCATCCCCTTTG
GGGTGTAGTGGCGTGTTCTGGACCCGAAGCGGAGTGATCTACCCATGGCCAGGGTGAAGC
GCGGGTAAGACCGCGTGGAGGCCCGAACCCACTTAGGTTGAAGACTGAGGGGATGAGCTG
TGGGTAGGGGTGAAAGGCCAATCAAACTCCGTGATAGCTGGTTCTCCCCGAAATGCATTT
AGGTGCAGCGTTGCGTGGTTCACCACGGAGGTAGAGCTACTGGATGGCCGATGGGCCCTA
CTAGGTTACTGACGTCAGCCAAACTCCGAATGCCGTGGTGTAAAGCGTGGCAGTGAGACG
GCGGGGGATAAGCTCCGTACGTCGAAAGGGAAACAGCCCAGATCGCCGGCTAAGGCCCCT
AAGCGTGTGCTAAGTGGAAAAGGATGTGTAGTCGCAGAGACAACCAGGAGGTTGGCTTAG
AAGCAGCCACCCTTGAAAGAGTGCGTAATAGCTCACTGGTCAAGTGATTATGCGCCGATA
ATGTAGCGGGGCTCAAGCACACCGCCGAAGCCGCGGCACATTCACCGTACGGTGGATGTG
GGTAGGGGAGCGTCCCCCATTCAGCGAAGCCTCCGGGTGACCGGTGGTGGAGGGTGGGGG
AGTGAGAATGCAGGCATGAGTAGCGATAAGGCAAGTGAGAACCTTGCCCGCCGTAAGACC
AAGGGTTCCTGGGCCAGGCCAGTCCGCCCAGGGTGAGTCGGGACCTAAGGCGAGGCCGAC
AGGCGTAGTCGATGGACAACGGGTTGATATTCCCGTACCCGTGTATAGGCGTCCCTGATG
AATCAGCGGTACTAACCACCCAAAACCGGATCGACCATTCCCCTTCGGGGGCATGGAGTT
TCGGGGCTGCGTGGGACCTTCGCTGGTAGTAGTCAAGCGATGGGGTGACGCAGGAAGGCA
GCCGTACCAGTCAGTGGTAATACTGGGGCAAGCCCGTAGGGAGAGCGATAGGCAAATCCG
TCGCTCACTAATCCCGAGAGGTGATGCATAGCCGATTGAGGCGAATTCGGTGATCCTCTG
CTGCCAAGAAAAGCCTCTAGCGAGCACATACACGGCCCGTACCCCAAACCAACACAGGTG
GTCAGGTAGAGAATACCAAGGCGTACGAGATAACTATGGTTAAGGAACTCGGCAAAATCC
CCCCGTAACTTCGGGAGAAGGGGGGCCGGAATACCGTGAACACCCTTGCGGTGGGAGCGG
GATTCGGCCGCAGAAACCAGTGGGTAGCGACTGTTTACTAAAAACACAGGTCCGTGCGAA
GTCGCAAGACGATGTATACGGACTGACGCCTGCCCGGTGCTGGAAGGTTAAGAGGACCCG
TTAACCGCAAGGTGAAGCGGAGAATTTAAGCCCCAGTAAACGGCGGTGGTAACTATAACC
ATCCTAAGGTAGCGAAATTCCTTGTCGGGTAAGTTCCGACCTGCACGAATGGCGTAACGA
CTTCCCAACTGTCTCAACCATAGACTCGGCGAAATTGCACTACGAGTAAAGATGCTCGTT
ACGCGCGGCAGGACGAAAAGACCCCGGGACCTTCACTACAACTTGGTATTGGTGTTCGGT
ACGGTTTGTGTAGGATAGGTGGGAGACTGTGAAATACAGACGCCAGTTTGTATGGAGTCG
TTGTTGAAATACCACTCTGATCGTATTGGACACCTAACGTCGAACCCTTATCGGGTTCAC
GGACAGTGCCTGGCGGGTAGTTTAACTGGGGCGGTTGCCTCCTAAAATGTAACGGAGGCG
CCCAAAGGTTCCCTCAACCTGGACGGCAATCAGGTGTTGAGTGTAAGTGCACAAGGGAGC
TTGACTGCGAGACCTACAAGTCAAGCAGGGACGAAAGTCGGGACTAGTGATCCGGCACCT
CTGAGTGGAAGGGGTGTCGCTCAACGGATAAAAGGTACCCCGGGGATAACAGGCTGATCT
TCCCCAAGAGTCCATATCGACGGGATGGTTTGGCACCTCGATGTCGGCTCGTCGCATCCT
GGGGCTGGAGCAGGTCCCAAGGGTTGGGCTGTTCGCCCATTAAAGCGGCACGCGAGCTGG
GTTTAGAACGTCGTGAGACAGTTCGGTCTCTATCCGCCGCGCGCGTCAGAAACTTGAGGA
AACCTGTCCCTAGTACGAGAGGACCGGGACGGACGAACCTCTGGTATACCAGTTGTCCCA
CCAGGGGCACGGCTGGATAGCCACGTTCGGACAGGATAACCGCTGAAAGCATCTAAGCGG
GAAAC
>AP024310.1 Mycobacterium heckeshornense
TGCTTAACACATGCAAGTCGAACGGAAAGGCCCGCTTCGGTGGGTGCTCGAGTGGCGAAC
GGGTGAGTAACACGTGGGTGACCTGCCCTGCACTTCGGGATAAGCCTGGGAAACTGGGTC
TAATACCGGATAGGACCGCGCCATGCATGTGGTGTGGTGGAAAGCGTGTGGTAGTGGTGT
GGGATGGGCCCGCGGCCTATCAGCTTGTTGGTGGGGTGATGGCCTACCAAGGCGACGACG
GGTAGCCGGCCTGAGAGGGTGTCCGGCCACACTGGGACTGAGATACGGCCCAGACTCCTA
CGGGAGGCAGCAGTGGGGAATATTGCACAATGGGCGCAAGCCTGATGCAGCGACGCCGCG
TGGGGGATGACGGCCTTCGGGTTGTAAACCTCTTTCACCATCGACGAAGCCGCAGCTTTT
GTTGTGGTGACGGTAGGTGGAGAAGAAGCACCGGCCAACTACGTGCCAGCAGCCGCGGTA
ATACGTAGGGTGCAAGCGTTGTCCGGAATTACTGGGCGTAAAGAGCTCGTAGGCGGCTTG
TCGCGTTGTTCGTGGAATGCCACAGCTTAACTGTGGGCGTGCGGGCGATACGGGCAGGCT
GGAGTGCTGCAGGGGAGACTGGAATTCCTGGTGTAGCGGTGGAATGCGCAGATATCAGGA
GGAACACCGGTGGCGAAGGCGGGTCTCTGGGCAGTAACTGACGCTGAGGAGCGAAAGCGT
GGGGAGCGAACAGGATTAGATACCCTGGTAGTCCACGCCGTAAACGGTGGGTACTAGGTG
TGGGTTCTTTCCTGAAGGATCCGTGCCGTAGCTAACGCATTAAGTACCCCGCCTGGGGAG
TACGGCCGCAAGGCTAAAACTCAAAGGAATTGACGGGGGCCCGCACAAGCGGCGGAGCAT
GTGGATTAATTCGATGCAACGCGAAGAACCTTACCTGGGTTTGACATGCACAGGACGCGT
CTAGAGATAGGCGTTCCCTTGTGGCCTGTGTGCAGGTGGTGCATGGCTGTCGTCAGCTCG
TGTCGTGAGATGTTGGGTTAAGTCCCGCAACGAGCGCAACCCTTGTCCCATGTTGCCAGC
ACGTGATGGTGGGGACTCATGGGAGACTGCCGGGGTCAACTCGGAGGAAGGTGGGGATGA
CGTCAAGTCATCATGCCCCTTATGTCCAGGGCTTCACACATGCTACAATGGCCGGTACAA
AGGGCTGCGATGCCGTGAGGTTAAGCGAATCCTTGTAAAGCCGGTCTCAGTTCGGATCGG
GGTCTGCAACTCGACCCCGTGAAGTCGGAGTCGCTAGTAATCGCAGATCAGCAATGCTGC
GGTGAATACGTTCCCGGGCCTTGTACACACCGCCCGTCACGTCATGAAAGTCGGTAACAC
CCGAAGCCCATGGCCCAACCCGTTTGGGAGGGAGTGGTCGAAGGTGGGATCGGCGATTGG
GACGAAGTCGTAACAAGGTAGCCGTACCGGAAGGTGCGGCTGGATCACCTCCTTTCTAGG
GAGCACCGTGGATTGCACCCCGTGTTGGTGGGGTGTGGAGGGTTCGGCGCTGTGGTGGCG
TCGGGCCGGGTGTTTGGCGGCAGACAGTGATCACCGGCACACTGTTGGGTTTTGAGACAA
CACCGGGGCCGTTTGGGGTTGGTGGTGTTGTTGCCTCGCGTGGTGGCGGGGTGTGGTGTT
TGAGTGTTGGATAGTGGTTGCGAGCATCTGGCAAAGACTGTGGTAGCGGTTTTTGTCGTG
TGTTTTCTGGTGTTTGTAAGTGTGTAAGGGCGCATGGTGGATGCCTTGGCATTGGGCGCC
GATGAAGGACGTGGGAGGCTGCGATAAGCCTCGGGGAGCTGTCAACCGAGCGTGGATCCG
AGGGTGTCCGAATGGGGTAACCCGGCACGAGTGATGTCGTGTCACCCGCATCTGAATGGA
TAGGGTGCGGGGGGGAACGCGGGGAAGTGAAACATCTCAGTACCCGTAGGAGAAGAAAAC
AACAGGTGATTCCGTTAGTAGTGGCGAGCGAACGCGGAGGAGGCTAAACCGCGCGCATGA
AAGACCGGGTAGGGGTTGTGTGTGCGGGGTTGTGGGAGCGCCGCGGCTGGGGCTACCCCC
CTGGCGGGCAGTGAGCAAGTGTGGGGTTAGCGGAAGTGGCCTGGGATGGTCTGCCGTAGA
CGGTGAGAGCCCGGTACGTGAAAATCCTGCGCCTGCCTGTGGCGTGTCCCGAGTAGCAGC
GGGCCCGTGGAATCTGCTGTGAATCGGCCGGGACCACCCGGTAAGCCTAAATACGTCCCA
ATGACCGATAGCGGATCAGTACCGTGAGGGAATGGTGAAAAGTACCCCGGGAGGGGAGTG
AAAGAGTACCTGAAACCGTGTGCCTACAATCCGTCAAAGCCCCCGGGTGGGGTGATGGCG
TGCCTTTTGAAGAATGAGCCTGCGAGTCACTGGCATGTCGCGAGGTTAACCCGGGTGGGG
TAGCCGCAGCGAAAGCGAGTCTGAATAGGGCGTATCCCCGTTGGTGGGGTGTAGTGGCAT
GTTGTGGACCCGAAGCGGGGTGATCTACCCATGGCCAGGGTGAAGCGCGGGTAAGACCGC
GTGGAGGCCCGAACCCACTTAGGTTGAAGACTGAGGGGATGAGCTGTGGGTAGGGGTGAA
AGGCCAATCAAACTCCGTGATAGCTGGTTCTCCCCGAAATGCATTTAGGTGCAGCGTTGC
ATGGTTCACACCGGAGGTAGAGCTACTGGATGGCCGATGGGCCCGACTAGGTTACTGACG
TCAGCCAAACTCCGAATGCCGGTGTGGTAAGTGTGGCAGTGAGACGGCGGGGGATAAGCT
TCGCGCGTCGAAAGGGAAACAGCCCAGATCGCCGGCTAAGGCCCCTAAGGGTGTGCTAAG
TGGGAAAGGATGTGTGATCGCGAAGACAACCAGGAGGTTGGCTTAGAAGCAGCCATCCTT
GAAAGAGTGCGTAATAGCTCACTGGTCAAGTGATTGTGCGCCGATAATGTAGCGGGGCTC
AAGCACACCGCCGAAGCCGCGGCAACACGACAGTGTTGGGTAGGGGAGCGTCCCTTCATC
GGGGAAGTCGTGGAGTGATCCACGGTGGAGGTGGGGGGAGTGCGAATGCAGGCATGAGTA
GCGTTAAGGCAAGTGAGAACCTTGCCCGCCGGAAGACCAAGGGTTCCTGGGCCAGGCCAG
TCCGCCCAGGGTGAGTCGGGACCTAAGGCGAGGCCGACAGGCGTAGTCGATGGATAACGG
GTTGATATTCCCGTACCCGTGGGTGCGCGCCCATACCGAATCGGATCTGCTAACCACCCA
AACGGTGGCTAACCGGCGCCCTTCGGGGTGTTGGGGGTCGCCCGCTGCGTGGGGCCCGGT
CCGCTAGTAGGTAAGCGACGGGGTGACGCAGAAAGGTAGCCGTACCAGTCAGTGGTAATA
CTGGGGCAAGCCCGTAGGGAGACATCTAGGCAAATCCGGATGTCATTGATCCTCAGAGGT
GATGCATAGCCGGTTGAGGCGAATTCGGTGATCCTCTGCTGCCGAGAAAAGCCTCTAGCG
AGCGCACGCACGGCCCGTACCCCAAACCGACACAGGTGGTCAGGTAGAGAATACCGAGGC
GTACGAGATAACTATGGTTAAGGAACTCGGCAAAATGCCCCCGTAACTTCGGGAGAAGGG
GGACCCCCACACCGTCAAGGCCCGCGCGGCCGGCAGCGGCAGGGGGTGGCACAAACCAGG
GAGAAGCGACTGTTTACTAAAAACACAGGTCCGTGCGAAGTCGCAAGACGAGGTATACGG
ACTGACGCCTGCCCGGTGCTGGAAGGTTAAGAGGACCCGTCAACCCCCTCCGGGGGTGAA
GCGGAGAATTTAAGCCCCAGTAAACGGCGGTGGTAACTATAACCATCCTAAGGTAGCGAA
ATTCCTTGTCGGGTAAGTTCCGACCTGCACGAATGGCGTAACGACTTCTCCACTGTCTCA
ACCATAGACTCGGCGAAATTGCACTACGAGTAAAGATGCTCGTTACGCGCGGCAGGACGA
AAAGACCCCGGGACCTTCACTACAACTTGGTATTGGAGTCCGATGCGGCTTGTGTAGGAT
AGGTGGGAGACTGTGAAGCGCAAACGCCAGTTTGCGTGGAGTCGTCGTTGAAATACCACT
CTGGCCGTATTGGGCTTCTAACCTCGAACCCTGAACCGGGTTCAGGGACAGTGCCTGGCG
GGTAGTTTAACTGGGGCGGTTGCCTCCCAAACGGTAACGGAGGCGCCCAAAGGTTCCCTC
AACCTGGACGGCAATCAGGTGGCGAGTGCAAGTGCACAAGGGAGCTTGACTGCAAGACCC
ACACGTCAAGCAGGGACGAAAGTCGGGACTAGTGATCCGGCACCCCCGAGTGGAAGGGGT
GTCGCTCAACGGATAAAAGGTACCCCGGGGATAACAGGCTGATCTTCCCCAAGAGTCCAT
ATCGACGGGATGGTTTGGCACCTCGATGTCGGCTCGTCGCATCCTGGGGCTGGAGCAGGT
CCCAAGGGTTGGGCTGTTCGCCCATTAAAGCGGCACGCGAGCTGGGTTTAGAACGTCGTG
AGACAGTTCGGTCTCTATCCGCCGCGCGCGTCAGAAGCCTGAGGAAACCTGTCCCCAGTA
CGAGAGGACCGGGACGGACGAACCTCTGGTCCACCAGTTGTCCCACCAGGGGCACCGCTG
GATAGCCACGTTCGGAAAGGATAACCGCTGAAAGCATCTAAGCGGGAAAC
>CP023147.1 Mycobacterium marseillense
TGCTTAACACATGCAAGTCGAACGGAAAGGCCCCTTCGGGGGTACTCGAGTGGCGAACGG
GTGAGTAACACGTGGGCAATCTGCCCTGCACTTCGGGATAAGCCTGGGAAACTGGGTCTA
ATACCGGATAGGACCTTTAGACGCATGTCTTTTGGTGGAAAGCTTTTGCGGTGTGGGATG
GGCCCGCGGCCTATCAGCTTGTTGGTGGGGTGATGGCCTACCAAGGCGACGACGGGTAGC
CGGCCTGAGAGGGTGTCCGGCCACACTGGGACTGAGATACGGCCCAGACTCCTACGGGAG
GCAGCAGTGGGGAATATTGCACAATGGGCGCAAGCCTGATGCAGCGACGCCGCGTGGGGG
ATGACGGCCTTCGGGTTGTAAACCTCTTTCACCATCGACGAAGGTTCGGGTTTTCTCGGA
TTGACGGTAGGTGGAGAAGAAGCACCGGCCAACTACGTGCCAGCAGCCGCGGTAATACGT
AGGGTGCGAGCGTTGTCCGGAATTACTGGGCGTAAAGAGCTCGTAGGTGGTTTGTCGCGT
TGTTCGTGAAATCTCACGGCTTAACTGTGAGCGTGCGGGCGATACGGGCAGACTAGAGTA
CTGCAGGGGAGACTGGAATTCCTGGTGTAGCGGTGGAATGCGCAGATATCAGGAGGAACA
CCGGTGGCGAAGGCGGGTCTCTGGGCAGTAACTGACGCTGAGGAGCGAAAGCGTGGGGAG
CGAACAGGATTAGATACCCTGGTAGTCCACGCCGTAAACGGTGGGTACTAGGTGTGGGTT
TCCTTCCTTGGGATCCGTGCCGTAGCTAACGCATTAAGTACCCCGCCTGGGGAGTACGGC
CGCAAGGCTAAAACTCAAAGGAATTGACGGGGGCCCGCACAAGCGGCGGAGCATGTGGAT
TAATTCGATGCAACGCGAAGAACCTTACCTGGGTTTGACATGCACAGGACGCGTCTAGAG
ATAGGCGTTCCCTTGTGGCCTGTGTGCAGGTGGTGCATGGCTGTCGTCAGCTCGTGTCGT
GAGATGTTGGGTTAAGTCCCGCAACGAGCGCAACCCTTGTCTCATGTTGCCATCGGGTAA
TGCCGGGGACTCGTGAGAGACTGCCGGGGTCAACTCGGAGGAAGGTGGGGATGACGTCAA
GTCATCATGCCCCTTATGTCCAGGGCTTCACACATGCTACAATGGCCGGTACAAAGGGCT
GCGATGCCGCAAGGTTAAGCGAATCCTTTTAAAGCCGGTCTCAGTTCGGATTGGGGTCTG
CAACTCGACCCCATGAAGTCGGAGTCGCTAGTAATCGCAGATCAGCAACGCTGCGGTGAA
TACGTTCCCGGGCCTTGTACACACCGCCCGTCACGTCATGAAAGTCGGTAACACCCGAAG
CCAGTGGCCTAACCCTTGGGAGGGAGCTGTCGAAGGTGGGATCGGCGATTGGGACGAAGT
CGTAACAAGGTAGCCGTACCGGAAGGTGCGGCTGGATCACCTCCTTTCTAAGGAGCACCA
CGAAAAGCACTCCAATTGGTGGGGTGCGAGCCGTGAGGGGTTCTCGTCTGTAGTGGACGG
GAGCCGGGTGCACAACAGCAAATGATTGCCAGACACACTATTGGGCCCTGAGACAACACT
CGGTCGATCCGTGTGGAGTCCCTCCATCTTGGTGGTGGGGTGTGGTGTTTGAGTATTGGA
TAGTGGTTGCGAGCATCTAGATGAGCGCGTAGTCCTTCGTGGCTGATGCGTTCGTCGAAA
TGTGTAATTTCTTCTTTGGTTTTTGTGTGTAAGTAAGTGTTTAAGGGCGCATGGTGGATG
CCTTGGCATCGAGAGCCGATGAAGGACGTGGGAGGCTGCGATATGCCTCGGGGAGCTGTC
AACCGAGCATTGATCCGAGGATTTCCGAATGGGGAAACCCAGCACGAGTGATGTCGTGTT
ACCCGCATCTGAATATATAGGGTGCGGGAGGGAACGCGGGGAAGTGAAACATCTCAGTAC
CCGTAGGAGAAGAAAACAATTGTGATTCCGTCAGTAGTGGCGAGCGAACGCGGAACAGGC
TAAACCGCACATATGTGTAACCGGGTAGGGGTTGTGTGTGCGGGGTTGTGGGAGGATACG
TCTCAGCTCTACCTGGCTGAGGGGTAGTCAGAAAGTGTCGTGGTTAGCGGAAGTGGTCTG
GGATGGCCTGCTGTAGACGGTGAGAGCCCGGTACGCGAAAACCCGTCACCTACCTTGTAT
CAATTCCCGAGTAGCAGCGGGCCCGTGGAATCTGCTGTGAATCTGCCGGGACCACCCGGT
AAGCCTAAATACTTCTCGATGACCGATAGCGGATTAGTACCGTGAGGGAATGGTGAAAAG
TACCCCGGGAGGGGAGTGAAATAGTACCTGAAACCGTGTGCCTACAATCCGTCAGAGCCT
CCTTGTGGGGTGATGGCGTGCCTTTTGAAGAATGAGCCTGCGAGTCAGGGACACGTCGCG
AGGTTAACCCGTGCGGGGTAGCCGCAGCGAAAGCGAGTCTGAATAGGGCGCATCCCCTTT
GGGGTGTAGTGGCGTGTTCTGGACCCGAAGCGGAGTGATCTACCCATGGCCAGGGTGAAG
CGCGGGTAAGACCGCGTGGAGGCCCGAACCCACTTAGGTTGAAGACTGAGGGGATGAGCT
GTGGGTAGGGGTGAAAGGCCAATCAAACTCCGTGATAGCTGGTTCTCCCCGAAATGCATT
TAGGTGCAGCGTTGCGTGGTTCACCACGGAGGTAGAGCTACTGGATGGCCGATGGGCCCT
ACTAGGTTACTGACGTCAGCCAAACTCCGAATGCCGTGGTGTAAAGCGTGGCAGTGAGAC
GGCGGGGGATAAGCTCCGTACGTCGAAAGGGAAACAGCCCAGATCGCCGGCTAAGGCCCC
TAAGCGTGTGCTAAGTGGAAAAGGATGTGTAGTCGCAGAGACAACCAGGAGGTTGGCTTA
GAAGCAGCCACCCTTGAAAGAGTGCGTAATAGCTCACTGGTCAAGTGATTATGCGCCGAT
AATGTAGCGGGGCTCAAGCACACCGCCGAAGCCGCGGCACATTCACGTCTACGTGGATGT
GGGTAGGGGAGCGTCCCTCATTCAGCGAAGCCTCCGGGTAACCGGTGGTGGAGGGTGGGG
GAGTGAGAATGCAGGCATGAGTAGCGATAAGGCAAGTGAGAACCTTGCCCGCCGTAAGAC
CAAGGGTTCCTGGGCCAGGCCAGTCCGCCCAGGGTGAGTCGGGACCTAAGGCGAGGCCGA
CAGGCGTAGTCGATGGACAACGGGTTGATATTCCCGTACCCGTGTATGGGCGTCCCTGAT
GAATCAGCGGTACTAACCACCCAAAACCGCAGCGACTTGATCCCTTCGGGGTGATGGCGC
TGTGGGGCTGCGTGGGACCTTCGCTGGTAGTAGTCAAGCAATGGGGTGACGCAGGAAGGT
AGCCGTACCAGTCAGTGGTAATACTGGGGCAAGCCTGTAGGGAGAGCGATAGGCAAATCC
GTCGCTCATTAATCCTGAGAGGTGATGCATAGCCGGTTGAGGTGAATTCGGTGATCCTCT
GCTGCCAAGAAAAGCCTCTAGCGAGCACATACACGGCCCGTACCCCAAACCAACACAGGT
GGTCAGGTAGAGAATACCAAGGCGTACGAGATAACTATGGTTAAGGAACTCGGCAAAATA
CCCCCGTAACTTCGGGAGAAGGGGGGCCGGAATACCGTGAACGCCCTTGCGGTGGGAGCG
GGATCCGGCCGCAGAAACCAGTGGGTAGCGACTGTTTACTAAAAACACAGGTCCGTGCGA
AGTCGCAAGACGATGTATACGGACTGACGCCTGCCCGGTGCTGGAAGGTTAAGAGGACCC
GTTAACCGTAAGGTGAAGCGGAGAATTTAAGCCCCAGTAAACGGCGGTGGTAACTATAAC
CATCCTAAGGTAGCGAAATTCCTTGTCGGGTAAGTTCCGACCTGCACGAATGGCGTAACG
ACTTCCCAACTGTCTCAACCATAGACTCGGCGAAATTGCACTACGAGTAAAGATGCTCGT
TACGCGCGGCAGGACGAAAAGACCCCGGGACCTTCACTACAACTTGGTATTGGTGTTCGG
TACGGTTTGTGTAGGATAGGTGGGAGACTGTGAAATACAGACGCCAGTTTGTATGGAGTC
GTTGTTGAAATACCACTCTGATCGTATTGGACACCTAACGTCGAACCGTATATCCGGTTC
ACGGACAGTGCCTGGTGGGTAGTTTAACTGGGGCGGTTGCCTCCTAAAATGTAACGGAGG
CGCCCAAAGGTTCCCTCAACCTGGACGGCAATCAGGTGTTGAGTGTAAGTGCACAAGGGA
GCTTGACTGCGAGACTTACAAGTCAAGCAGGGACGAAAGTCGGGACTAGTGATCCGGCAC
CCCCGAGTGGAAGGGGTGTCGCTCAACGGATAAAAGGTACCCCGGGGATAACAGGCTGAT
CTTCCCCAAGAGTCCATATCGACGGGATGGTTTGGCACCTCGATGTCGGCTCGTCGCATC
CTGGGGCTGGAGCAGGTCCCAAGGGTTGGGCTGTTCGCCCATTAAAGCGGCACGCGAGCT
GGGTTTAGAACGTCGTGAGACAGTTCGGTCTCTATCCGCCGCGCGCGTCAGAAACTTGAG
GAAACCTGTCCCTAGTACGAGAGGACCGGGACGGACGAACCTCTGGTATACCAGTTGTTC
CACCAGGAGCACGGCTGGATAGCCACGTTCGGACAGGATAACCGCTGAAAGCATCTAAGC
GGGAAAC
>NC_000962.3 Mycobacterium tuberculosis
TGCTTAACACATGCAAGTCGAACGGAAAGGTCTCTTCGGAGATACTCGAGTGGCGAACGG
GTGAGTAACACGTGGGTGATCTGCCCTGCACTTCGGGATAAGCCTGGGAAACTGGGTCTA
ATACCGGATAGGACCACGGGATGCATGTCTTGTGGTGGAAAGCGCTTTAGCGGTGTGGGA
TGAGCCCGCGGCCTATCAGCTTGTTGGTGGGGTGACGGCCTACCAAGGCGACGACGGGTA
GCCGGCCTGAGAGGGTGTCCGGCCACACTGGGACTGAGATACGGCCCAGACTCCTACGGG
AGGCAGCAGTGGGGAATATTGCACAATGGGCGCAAGCCTGATGCAGCGACGCCGCGTGGG
GGATGACGGCCTTCGGGTTGTAAACCTCTTTCACCATCGACGAAGGTCCGGGTTCTCTCG
GATTGACGGTAGGTGGAGAAGAAGCACCGGCCAACTACGTGCCAGCAGCCGCGGTAATAC
GTAGGGTGCGAGCGTTGTCCGGAATTACTGGGCGTAAAGAGCTCGTAGGTGGTTTGTCGC
GTTGTTCGTGAAATCTCACGGCTTAACTGTGAGCGTGCGGGCGATACGGGCAGACTAGAG
TACTGCAGGGGAGACTGGAATTCCTGGTGTAGCGGTGGAATGCGCAGATATCAGGAGGAA
CACCGGTGGCGAAGGCGGGTCTCTGGGCAGTAACTGACGCTGAGGAGCGAAAGCGTGGGG
AGCGAACAGGATTAGATACCCTGGTAGTCCACGCCGTAAACGGTGGGTACTAGGTGTGGG
TTTCCTTCCTTGGGATCCGTGCCGTAGCTAACGCATTAAGTACCCCGCCTGGGGAGTACG
GCCGCAAGGCTAAAACTCAAAGGAATTGACGGGGGCCCGCACAAGCGGCGGAGCATGTGG
ATTAATTCGATGCAACGCGAAGAACCTTACCTGGGTTTGACATGCACAGGACGCGTCTAG
AGATAGGCGTTCCCTTGTGGCCTGTGTGCAGGTGGTGCATGGCTGTCGTCAGCTCGTGTC
GTGAGATGTTGGGTTAAGTCCCGCAACGAGCGCAACCCTTGTCTCATGTTGCCAGCACGT
AATGGTGGGGACTCGTGAGAGACTGCCGGGGTCAACTCGGAGGAAGGTGGGGATGACGTC
AAGTCATCATGCCCCTTATGTCCAGGGCTTCACACATGCTACAATGGCCGGTACAAAGGG
CTGCGATGCCGCGAGGTTAAGCGAATCCTTAAAAGCCGGTCTCAGTTCGGATCGGGGTCT
GCAACTCGACCCCGTGAAGTCGGAGTCGCTAGTAATCGCAGATCAGCAACGCTGCGGTGA
ATACGTTCCCGGGCCTTGTACACACCGCCCGTCACGTCATGAAAGTCGGTAACACCCGAA
GCCAGTGGCCTAACCCTCGGGAGGGAGCTGTCGAAGGTGGGATCGGCGATTGGGACGAAG
TCGTAACAAGGTAGCCGTACCGGAAGGTGCGGCTGGATCACCTCCTTTCTAAGGAGCACC
ACGAAAACGCCCCAACTGGTGGGGCGTAGGCCGTGAGGGGTTCTTGTCTGTAGTGGGCGA
GAGCCGGGTGCATGACAACAAAGTTGGCCACCAACACACTGTTGGGTCCTGAGGCAACAC
TCGGACTTGTTCCAGGTGTTGTCCCACCGCCTTGGTGGTGGGGTGTGGTGTTTGAGAACT
GGATAGTGGTTGCGAGCATCAATGGATACGCTGCCGGCTAGCGGTGGCGTGTTCTTTGTG
CAATATTCTTTGGTTTTTGTTGTGTTTGTAAGTGTCTAAGGGCGCATGGTGGATGCCTTG
GCATCGAGAGCCGATGAAGGACGTGGGAGGCTGCGATATGCCTCGGGGAGCTGTCAACCG
AGCGTGGATCCGAGGATTTCCGAATGGGGAAACCCAGCACGAGTGATGTCGTGCTACCCG
CATCTGAATATATAGGGTGCGGGAGGGAACGCGGGGAAGTGAAACATCTCAGTACCCGTA
GGAGGAGAAAACAATTGTGATTCCGCAAGTAGTGGCGAGCGAACGCGGAACAGGCTAAAC
CGCACGCATGGGTAACCGGGTAGGGGTTGTGTGTGCGGGGTTGTGGGAGGATATGTCTCA
GCGCTACCCGGCTGAGAGGCAGTCAGAAAGTGTCGTGGTTAGCGGAAGTGGCCTGGGATG
GTCTGCCGTAGACGGTGAGAGCCCGGTACGCGAAAACCCGGCACCTGCCTAGTATCAATT
CCCGAGTAGCAGCGGGCCCGTGGAATCCGCTGTGAATCCGCCGGGACCACCCGGTAAGCC
TAAATACTCCTCGATGACCGATAGCGGATTAGTACCGTGAGGGAATGGTGAAAAGTACCC
CGGGAGGGGAGTGAAAGAGTACCTGAAACCGTGTGCCTACAATCCGTCAGAGCCTCCTTT
TCCTCTCCGGAGGAGGGTGGTGATGGCGTGCCTTTTGAAGAATGAGCCTGCGAGTCAGGG
ACATGTCGCAAGGTTAACCCGTGTGGGGTAGCCGCAGCGAAAGCGAGTCTGAATAGGGCG
ACCCACACGCGCATACGCGCGTGTGAATAGTGGCGTGTTCTGGACCCGAAGCGGAGTGAT
CTACCCATGGCCAGGGTGAAGCGCGGGTAAGACCGCGTGGAGGCCCGAACCCACTTAGGT
TGAAGACTGAGGGGATGAGCTGTGGGTAGGGGTGAAAGGCCAATCAAACTCCGTGATAGC
TGGTTCTCCCCGAAATGCATTTAGGTGCAGCGTTGCGTGGTTCACCGCGGAGGTAGAGCT
ACTGGATGGCCGATGGGCCCTACTAGGTTACTGACGTCAGCCAAACTCCGAATGCCGTGG
TGTAAAGCGTGGCAGTGAGACGGCGGGGGATAAGCTCCGTACGTCGAAAGGGAAACAGCC
CAGATCGCCGGCTAAGGCCCCCAAGCGTGTGCTAAGTGGGAAAGGATGTGCAGTCGCAAA
GACAACCAGGAGGTTGGCTTAGAAGCAGCCACCCTTGAAAGAGTGCGTAATAGCTCACTG
GTCAAGTGATTGTGCGCCGATAATGTAGCGGGGCTCAAGCACACCGCCGAAGCCGCGGCA
CATCCACCTTGTGGTGGGTGTGGGTAGGGGAGCGTCCCTCATTCAGCGAAGCCACCGGGT
GACCGGTGGTGGAGGGTGGGGGAGTGAGAATGCAGGCATGAGTAGCGACAAGGCAAGTGA
GAACCTTGCCCGCCGAAAGACCAAGGGTTCCTGGGCCAGGCCAGTCCGCCCAGGGTGAGT
CGGGACCTAAGGCGAGGCCGACAGGCGTAGTCGATGGACAACGGGTTGATATTCCCGTAC
CCGTGTGTGGGCGCCCGTGACGAATCAGCGGTACTAACCACCCAAAACCGGATCGATCAC
TCCCCTTCGGGGGTGTGGAGTTCTGGGGCTGCGTGGGAACTTCGCTGGTAGTAGTCAAGC
GAAGGGGTGACGCAGGAAGGTAGCCGTACCAGTCAGTGGTAACACTGGGGCAAGCCGGTA
GGGAGAGCGATAGGCAAATCCGTCGCTCACTAATCCTGAGAGGTGACGCATAGCCGGTTG
AGGCGAATTCGGTGATCCTCTGCTGCCAAGAAAAGCCTCTAGCGAGCACACACACGGCCC
GTACCCCAAACCGACACAGGTGGTCAGGTAGAGCATACCAAGGCGTACGAGATAACTATG
GTTAAGGAACTCGGCAAAATGCCCCCGTAACTTCGGGAGAAGGGGGACCGGAATATCGTG
AACACCCTTGCGGTGGGAGCGGGATCCGGTCGCAGAAACCAGTGAGGAGCGACTGTTTAC
TAAAAACACAGGTCCGTGCGAAGTCGCAAGACGATGTATACGGACTGACGCCTGCCCGGT
GCTGGAAGGTTAAGAGGACCCGTTAACCCGCAAGGGTGAAGCGGAGAATTTAAGCCCCAG
TAAACGGCGGTGGTAACTATAACCATCCTAAGGTAGCGAAATTCCTTGTCGGGTAAGTTC
CGACCTGCACGAATGGCGTAACGACTTCTCAACTGTCTCAACCATAGACTCGGCGAAATT
GCACTACGAGTAAAGATGCTCGTTACGCGCGGCAGGACGAAAAGACCCCGGGACCTTCAC
TACAACTTGGTATTGATGTTCGGTACGGTTTGTGTAGGATAGGTGGGAGACTGTGAAACC
TCGACGCCAGTTGGGGCGGAGTCGTTGTTGAAATACCACTCTGATCGTATTGGGCATCTA
ACCTCGAACCCTGAATCGGGTTTAGGGACAGTGCCTGGCGGGTAGTTTAACTGGGGCGGT
TGCCTCCTAAAATGTAACGGAGGCGCCCAAAGGTTCCCTCAACCTGGACGGCAATCAGGT
GGCGAGTGTAAATGCACAAGGGAGCTTGACTGCGAGACTTACAAGTCAAGCAGGGACGAA
AGTCGGGATTAGTGATCCGGCACCCCCGAGTGGAAGGGGTGTCGCTCAACGGATAAAAGG
TACCCCGGGGATAACAGGCTGATCTTCCCCAAGAGTCCATATCGACGGGATGGTTTGGCA
CCTCGATGTCGGCTCGTCGCATCCTGGGGCTGGAGCAGGTCCCAAGGGTTGGGCTGTTCG
CCCATTAAAGCGGCACGCGAGCTGGGTTTAGAACGTCGTGAGACAGTTCGGTCTCTATCC
GCCGCGCGCGTCAGAAACTTGAGGAAACCTGTCCCTAGTACGAGAGGACCGGGACGGACG
AACCTCTGGTGCACCAGTTGTCCCGCCAGGGGCACCGCTGGATAGCCACGTTCGGTCAGG
ATAACCGCTGAAAGCATCTAAGCGGGAAAC
>NC_008726.1 Mycolicibacterium vanbaalenii
TGCTTAACACATGCAAGTCGAACGGAAAGGCCCTTCGGGGTACTCGAGTGGCGAACGGGT
GAGTAACACGTGGGTGATCTGCCCTGCACTTTGGGATAAGCCTGGGAAACTGGGTCTAAT
ACCGAATACACCCTTCTGGCTGCATGGTCTGGTTGGGGAAAGCTTTTGCGGTGTGGGATG
GGCCCGCGGCCTATCAGCTTGTTGGTGAGGTTACGGCTCACCAAGGCGACGACGGGTAGC
CGGCCTGAGAGGGTGACCGGCCACACTGGGACTGAGATACGGCCCAGACTCCTACGGGAG
GCAGCAGTGGGGAATATTGCACAATGGGCGCAAGCCTGATGCAGCGACGCCGCGTGAGGG
ATGACGGCCTTCGGGTTGTAAACCTCTTTCGCCAGGGACGAAGCGCAAGTGACGGTACCT
GGAGAAGAAGGACCGGCCAACTACGTGCCAGCAGCCGCGGTAATACGTAGGGTCCGAGCG
TTGTCCGGAATTACTGGGCGTAAAGAGCTCGTAGGTGGTTTGTCGCGTTGTTCGTGAAAA
CTCACAGCTCAACTGTGGGCGTGCGGGCGATACGGGCAGACTGGAGTACTGCAGGGGAGA
CTGGAATTCCTGGTGTAGCGGTGGAATGCGCAGATATCAGGAGGAACACCGGTGGCGAAG
GCGGGTCTCTGGGCAGTAACTGACGCTGAGGAGCGAAAGCGTGGGGAGCGAACAGGATTA
GATACCCTGGTAGTCCACGCCGTAAACGGTGGGTACTAGGTGTGGGTTTCCTTCCTTGGG
ATCCGTGCCGTAGCTAACGCATTAAGTACCCCGCCTGGGGAGTACGGCCGCAAGGCTAAA
ACTCAAAGAAATTGACGGGGGCCCGCACAAGCGGCGGAGCATGTGGATTAATTCGATGCA
ACGCGAAGAACCTTACCTGGGTTTGACATGCACAGGACGTGCCTAGAGATAGGTATTCCC
TTGTGGCCTGTGTGCAGGTGGTGCATGGCTGTCGTCAGCTCGTGTCGTGAGATGTTGGGT
TAAGTCCCGCAACGAGCGCAACCCTTATCTTATGTTGCCAGCGCGTAATGGCGGGGACTC
GTGAGAGACTGCCGGGGTCAACTCGGAGGAAGGTGGGGATGACGTCAAGTCATCATGCCC
CTTATGTCCAGGGCTTCACACATGCTACAATGGCCGGTACAAAGGGCTGCGATGCCGTGA
GGTGGAGCGAATCCTTTCAAAGCCGGTCTCAGTTCGGATCGGGGTCTGCAACTCGACCCC
GTGAAGTCGGAGTCGCTAGTAATCGCAGATCAGCAACGCTGCGGTGAATACGTTCCCGGG
CCTTGTACACACCGCCCGTCACGTCATGAAAGTCGGTAACACCCGAAGCCGGTGGCCTAA
CCCCTTGTGGGAGGGAGCCGTCGAAGGTGGGATCGGCGATTGGGACGAAGTCGTAACAAG
GTAGCCGTACCGGAAGGTGCGGCTGGATCACCTCCTTTCTAAGGAGCACCACGAGACTTG
AGCCCGCCCACATCGTGTGGGGGTTCGGTGATTCAAGCGATTCGTGAAGATGGCCCTGGC
CTGTAGTGGGTTTCAGGGTCTGGTGCAAATGACAAACTTGGCGAGCCGGTGGGGAAATGC
CGGCGAGGAAATCATCAGACACACTATTGGGCTTTGAGACAACAGGCCCGTGCCCTTTCG
GGGGTGGCTCCGCGTTGGCGGGGTCGGCGTGTTGTTGCCCTGCTTTGGTGGTGGGGTGTG
GTGTTTGATTTGTGGATAGTGGTTGCGAGCATCAAAAGGTGCACAGGCTTTCGGGTTTGT
GTGTCTTTTATGTAATGCAAATTTCTGATAAATCCCAACCTTTCGGGGTTGGGTGACTCA
TTTTTTTTGGTTTTGTGTTGTAAGTGTTTAAGGGCGCATGGTGGATGCCTTGGCACTGGG
AGCCGATGAAGGACGTGGGAGGCTGCGATATGCCTCGGGGAGCTGTCAACCGAGCGTGGA
TCCGAGGATGTCCGAATGGGGAAACCCGGCACGAGTGATGTCGTGTCACCCAACGCTGAA
TATATAGGCGTTGGGGGGGAACGCGGGGAAGTGAAACATCTCAGTACCCGTAGGAAGAGA
AAACAAAAGTGATTCCGTGAGTAGTGGCGAGCGAAAGCGGAGGATGGCTAAACCGTGTGC
ATGTGATACCCGGCGGGGGTTGTGTGTGCGGTGTTGTGGGGCGTTTCTTCTCTCATCCGC
CGATGAGGGCAGGAGTGATCAACCGTTGGGTTAGTTGAAGTGGCCTGGGATGGTCTGTCG
TAGAGGGTGAGAGCCCCGTAGACGAAAACTCAACGGCTTCTGTGAAATGTTTCCCCGAGT
AGCAGCGGGCCCGTGGAATCTGCTGTGAATCTGCCGGGACCACCCGGTAAGCCTGAATAC
TTCCCAGTGACCGATAGCGGATTAGTACCGTGAGGGAATGGTGAAAAGTACCCCGGGAGG
GGAGTGAAATAGTACCTGAAACCGTGCGCTTACAATCCGTCAGAGCCCTCCTTCGTGGTG
GGGTGATGGCGTGCCTTTTGAAGAATGAGCCTGCGAGTCAGGGACATGTCGCGAGGTTAA
CCCGGGTGGGGTAGCCGTAGCGAAAGCGAGTCTGAATAGGGCGTATCCAATCCGTAGGGG
TTGGTGTAGTGGTGTGTTCTGGACCCGAAGCGGAGTGATCTACCCATGGCCAGGGTGAAG
CGCGGGTAAGACCGCGTGGAGGCCCGAACCCACTTAGGTTGAAGACTGAGGGGATGAGTT
GTGGGTAGGGGTGAAAGGCCAATCAAACTCCGTGATAGCTGGTTCTCCCCGAAATGCATT
TAGGTGCAGCGTCGCAGTGTTCGTGTCGGAGGTAGAGCTACTGGATGGCCGATGGGCCTC
ACAAGGTTACTGACGTCAGCCAAACTCCGAATGCCGACACGGTGTAATGCGGCAGTGAGA
CGGCGGGGGATAAGCTCCGTGCGTCGAGAGGGAAACAGCCCAGATCGCCGGCTAAGGCCC
CTAAGCGTGTGCTAAGTGGAAAAGGATGTGCAGTCGCGAAGACAACCAGGAGGTTGGCTT
AGAAGCAGCCACCCTTGAAAGAGTGCGTAATAGCTCACTGGTCAAGTGATTGTGCGCCGA
TAATGTAGCGGGGCTCAAGCACACCGCCGAAGCCGCGGCAGCACACTGTGTGTGCTGGGT
AGGGGAGCGTCCTGCATCCGGTGAAGCAGCCTAGTGATGGAGCTGTGGAGGGTGTGGGAG
TGAGAATGCAGGCATGAGTAGCGATAAGGCAAGTGAGAACCTTGCCCGCCGGAAGACCAA
GGGTTCCTGGGCCAGGCCAGTCCGCCCAGGGTGAGTCGGGACCTAAGGCGAGGCCGACAG
GCGTAGTCGATGGACAACGGGTTGATATTCCCGTACCCGTGTGTGAGCGTCCCTGATGAA
TCCATTTTGCTAACCGCCCAAATGGTGGTCCACCAATCCCTTCGGGGTGCGGGGATTACC
GGCTGCGCGGGACCCAGGTGGGTAGTAGTCAAGCGATGGGGTGACGCAGGAAGGTAGCCG
TACCAGTCAGTGGTAATACTGGGGTAAGCCTGTAGGGAGTCAGATAGGTAAATCCGTCTG
GCATATATCCTGAGAGGTGATGCATAGCCGATTGAGGCGAATTCGGTGATCCTATGCTGT
CGAGAAAAGCCTCTAGCGAGCGCACACACGGCCCGTACCCCAAACCAACACAGGTGGTCA
GGTAGAGAATACCGAGGCGTACGAGTGAACTATGGTTAAGGAACTCGGCAAAATGCCCCC
GTAACTTCGGGAGAAGGGGGACCCACACACCGTCAACACCTTCGCGGTGGGTAGCGGTAG
TGGGTGGCACAAACCAGTGAGAAGCGACTGTTTACTAAAAACACAGGTCCGTGCGAAGTC
GCAAGACGATGTATACGGACTGACGCCTGCCCGGTGCTGGAAGGTTAAGAGGACCCGTTA
ACCCTTCGGGGTGAAGCGGAGAATTTAAGCCCCAGTAAACGGCGGTGGTAACTATAACCA
TCCTAAGGTAGCGAAATTCCTTGTCGGGTAAGTTCCGACCTGCACGAATGGCGTAACGAC
TTCTCAACTGTCTCAACCATAGACTCGGCGAAATTGCATTACGAGTAAAGATGCTCGTTA
CGCGCGGCAGGACGAAAAGACCCCGGGACCTTCACTACAACTTGGTATTGGTGCTCGATA
CGGTTTGTGTAGGATAGGTGGGAGACTGTGAAGCTCACACGCCAGTGTGGGTGGAGTCGT
TGTTGAAATACCACTCTGATCGTATTGGGCCTCTAACCTCGAACCGTATATCCGGTTCAG
GGACAGTGCCTGGTGGGTAGTTTAACTGGGGCGGTTGCCTCCTAAAATGTAACGGAGGCG
CCCAAAGGTTCCCTCAACCTGGACGGCAATCAGGTGTTGAGTGTAAGTGCACAAGGGAGC
TTGACTGCGAGACGGACATGTCGAGCAGGGACGAAAGTCGGGACTAGTGATCCGGCACCT
CTGAGTGGAAGGGGTGTCGCTCAACGGATAAAAGGTACCCCGGGGATAACAGGCTGATCT
TCCCCAAGAGTCCATATCGACGGGATGGTTTGGCACCTCGATGTCGGCTCGTCGCATCCT
GGGGCTGGAGCAGGTCCCAAGGGTTGGGCTGTTCGCCCATTAAAGCGGCACGCGAGCTGG
GTTTAGAACGTCGTGAGACAGTTCGGTCTCTATCCGCCGCGCGCGTCAGAAGCTTGAGGA
AACCTGTCCCTAGTACGAGAGGACCGGGACGGACGAACCTCTGGTCTACCAGTTGTCCCA
CCAGGGGCACTGCTGGATAGCTACGTTCGGACAGGATAACCGCTGAAAGCATCTAAGCGG
GAAAC
>NC_014814.1 Mycolicibacterium gilvum
TGCTTAACACATGCAAGTCGAACGGAAAGGCCCTTCGGGGTACTCGAGTGGCGAACGGGT
GAGTAACACGTGGGTGATCTGCCCTGCACTTTGGGATAAGCCTGGGAAACTGGGTCTAAT
ACCGAATAGGACCGCATGCTTCATGGTGTGTGGTGGAAAGCTTTTGCGGTGTGGGATGGG
CCCGCGGCCTATCAGCTTGTTGGTGAGGTAATGGCTTACCAAGGCGACGACGGGTAGCCG
GCCTGAGAGGGTGACCGGCCACACTGGGACTGAGATACGGCCCAGACTCCTACGGGAGGC
AGCAGTGGGGAATATTGCACAATGGGCGCAAGCCTGATGCAGCGACGCCGCGTGAGGGAT
GACGGCCTTCGGGTTGTAAACCTCTTTCGCCAGGGACGAAGCGCAAGTGACGGTACCTGG
AGAAGAAGGACCGGCCAACTACGTGCCAGCAGCCGCGGTAATACGTAGGGTCCGAGCGTT
GTCCGGAATTACTGGGCGTAAAGAGCTCGTAGGTGGTTTGTCGCGTTGTTCGTGAAAACT
CACAGCTTAACTGTGGGCGTGCGGGCGATACGGGCAGACTTGAGTACTGCAGGGGAGACT
GGAATTCCTGGTGTAGCGGTGGAATGCGCAGATATCAGGAGGAACACCGGTGGCGAAGGC
GGGTCTCTGGGCAGTAACTGACGCTGAGGAGCGAAAGCGTGGGGAGCGAACAGGATTAGA
TACCCTGGTAGTCCACGCCGTAAACGGTGGGTACTAGGTGTGGGTTTCCTTCCTTGGGAT
CCGTGCCGTAGCTAACGCATTAAGTACCCCGCCTGGGGAGTACGGCCGCAAGGCTAAAAC
TCAAAGAAATTGACGGGGGCCCGCACAAGCGGCGGAGCATGTGGATTAATTCGATGCAAC
GCGAAGAACCTTACCTGGGTTTGACATGCACAGGACGCCGGCAGAGATGTCGGTTCCCTT
GTGGCCTGTGTGCAGGTGGTGCATGGCTGTCGTCAGCTCGTGTCGTGAGATGTTGGGTTA
AGTCCCGCAACGAGCGCAACCCTTGTCTCATGTTGCCAGCACGTTATGGTGGGGACTCGT
GAGAGACTGCCGGGGTCAACTCGGAGGAAGGTGGGGATGACGTCAAGTCATCATGCCCCT
TATGTCCAGGGCTTCACACATGCTACAATGGCCGGTACAAAGGGCTGCGATGCCGTGAGG
TGGAGCGAATCCTTTCAAAGCCGGTCTCAGTTCGGATCGGGGTCTGCAACTCGACCCCGT
GAAGTCGGAGTCGCTAGTAATCGCAGATCAGCAACGCTGCGGTGAATACGTTCCCGGGCC
TTGTACACACCGCCCGTCACGTCATGAAAGTCGGTAACACCCGAAGCCGGTGGCCTAACC
CCTTGTGGGAGGGAGCCGTCGAAGGTGGGATCGGCGATTGGGACGAAGTCGTAACAAGGT
AGCCGTACCGGAAGGTGCGGCTGGATCACCTCCTTTCTAAGGAGCACCACGAGAATCAGG
CCCGCCCACATCGTGTGGGGGTTCGGTGATCTGATCGATTCGTGAAGATGGCCTGGTCTC
TGTAGTGGAGTCAGGTCTGGTGCAACAACAAACATTAAGTGCTGCAACGGGATTCCGGTT
TTCCGGGGTTGTGGTGCGAAGTCATCAGACACACTATTGGGCTTTGAGACAACAGGCCTG
TGCCCCTTTTTTTGGGGGTGGCTCCGCGTTGGCGGGGTCGGTGTGTTGTTGCCCTGCTTT
GGTGGTGGGGTGTGGTGTTTGATTTGTGGATAGTGGTTGCGAGCATCGAAAGATGGTGCA
CAGGCTTTCGGGTGTGTGTGCTTCTTTTTATGTAATGCAAATTTTTCTGATACCCGCATG
CTCCCGGAAGGGTGTGTGTGGGTGACTCATTTTTTGGTTTTGTGTTGTAAGTGTTTAAGG
GCGCATGGTGGATGCCTTGGCACTGGGAGCCGATGAAGGACGTGGGAGGCTGCGATATGC
CTCGGGGAGCTGCCAACCGAGCGTGGATCCGAGGATGTCCGAATGGGGAAACCCGGCACG
AGTGATGTCGTGTCACCCAACGCTGAATATATAGGCGTTGGGGGGGAACGCGGGGAAGTG
AAACATCTCAGTACCCGTAGGAAGAGAAAACAAAAGTGATTCCGTGAGTAGTGGCGAGCG
AAAGCGGAGGATGGCTAAACCGTGTGCATGTGATACCCGGCGGGGGTTGTGTGTGCGGTG
TTGTGGGGCGTTTCTTCTTCAGTCCGCCGGCTGGAGCGAAAGTGATCAACTGTGGTGTTA
GGTGAAGTGGCTTGGGATGGCCTGCCGGAGAGGGTGAGAGCCCCGTAATTGAAAACATCA
CAGCTTTCGTGGAACTGTCCCCGAGTAGCAGCGGGCCCGTGGAATCTGCTGTGAATCTGC
CGGGACCACCCGGTAAGCCTGAATACTTCCCAGTGACCGATAGCGGATTAGTACCGTGAG
GGAATGGTGAAAAGTACCCCGGGAGGGGAGTGAAATAGTACCTGAAACCGTGCGCTTACA
ATCCGTCAGAGCCCTCCTTCGTGGTGGGGTGATGGCGTGCCTTTTGAAGAATGAGCCTGC
GAGTCAGGGACATGTCGCGAGGTTAACCCGGGTGGGGTAGCCGTAGCGAAAGCGAGTCTG
AATAGGGCGTATCCACACAACAGTGTGTGGTGTAGTGGTGTGTTCTGGACCCGAAGCGGA
GTGATCTACCCATGGCCAGGGTGAAGCGCGGGTAAGACCGCGTGGAGGCCCGAACCCACT
TAGGTTGAAGACTGAGGGGATGAGTTGTGGGTAGGGGTGAAAGGCCAATCAAACTCCGTG
ATAGCTGGTTCTCCCCGAAATGCATTTAGGTGCAGCGTCGCAGTGTTCGTGTCGGAGGTA
GAGCTACTGGATGGCCGATGGGCCTCACAAGGTTACTGACGTCAGCCAAACTCCGAATGC
CGACACGGTGTAATGCGGCAGTGAGACGGCGGGGGATAAGCTCCGTGCGTCGAGAGGGAA
ACAGCCCAGATCGCCGGCTAAGGCCCCTAAGCGTGTGCTAAGTGGAAAAGGATGTGCAGT
CGCGAAGACAACCAGGAGGTTGGCTTAGAAGCAGCCACCCTTGAAAGAGTGCGTAATAGC
TCACTGGTCAAGTGATTGTGCGCCGATAATGTAGCGGGGCTCAAGCACACCGCCGAAGCC
GCGGCAGCATACTTTTGTGTGCTGGGTAGGGGAGCGTCCTGCATCCGGTGAAGCCGCAGA
GTGATCTAGTGGTGGAGGGTGTGGGAGTGAGAATGCAGGCATGAGTAGCGATAAGGCAAG
TGAGAACCTTGCCCGCCGGAAGACCAAGGGTTCCTGGGCCAGGCCAGTCCGCCCAGGGTG
AGTCGGGACCTAAGGCGAGGCCGACAGGCGTAGTCGATGGACAACGGGTTGATATTCCCG
TACCCGTGTATGAGCGTCCCTGATGAATCAGAGGTACTAAGCGCCCAAAACCACCGTTAC
CAATCACCTTCGGGTGTGCGGATTGGTGGGGCTGCGCGTGACCTTCTCTGGTAGTAGTCA
AGCGATGGGGTGACGCAGGAAGGCAGCCGTACCGGTCAGTGGTAATACCGGGGTAAGCCT
GTAGGGAGAGATCTAGGCAAATCCGGATCTCGTTAATCCTGAGAGGTGATGCATAGCCGA
TTGAGGCGAATTCGGTGATCCTATGCTGTCGAGAAAAGCCTCTAGCGAGCGCATACACGG
CCCGTACCCCAAACCAACACAGGTGGTCAGGTAGAGAATACCGAGGCGTACGAGTGAACT
ATGGTTAAGGAACTCGGCAAAATGCCCCCGTAACTTCGGGAGAAGGGGGACCCACATACC
GTCAACACCCTTGCGGTGGGCAGCGGGCGTGGGTGGCACAAACCAGTGAGAAGCGACTGT
TTACTAAAAACACAGGTCCGTGCGAAGTCGCAAGACGATGTATACGGACTGACGCCTGCC
CGGTGCTGGAAGGTTAAGAGGACCGGTTAACCCTTCGGGGTGAAGCTGAGAATTTAAGCC
CCAGTAAACGGCGGTGGTAACTATAACCATCCTAAGGTAGCGAAATTCCTTGTCGGGTAA
GTTCCGACCTGCACGAATGGCGTAACGACTTCTCAACTGTCTCAACCATAGACTCGGCGA
AATTGCATTACGAGTAAAGATGCTCGTTACGCGCGGCAGGACGAAAAGACCCCGGGACCT
TCACTACAACTTGGTATTGGTGCTCGATACGGTTTGTGTAGGATAGGTGGGAGACTAGGA
AGCAGTCACGCCAGTGATTGTGGAGTCATTGTTGAAATACCACTCTGATCGTATTGGGCC
TCTAACCTCGGACCGTCTATCCGGTCCAGGGACAGTGCCTGGTGGGTAGTTTAACTGGGG
CGGTTGCCTCCTAAAAAGTAACGGAGGCGCCCAAAGGTTCCCTCAACCTGGACGGCAATC
AGGTGTTGAGTGTAAGTGCACAAGGGAGCTTGACTGCGAGACGGACATGTCAAGCAGGGA
CGAAAGTCGGGACTAGTGATCCGGCACCTCTGAGTGGAAGGGGTGTCGCTCAACGGATAA
AAGGTACCCCGGGGATAACAGGCTGATCTTCCCCAAGAGTCCATATCGACGGGATGGTTT
GGCACCTCGATGTCGGCTCGTCGCATCCTGGGGCTGGAGCAGGTCCCAAGGGTTGGGCTG
TTCGCCCATTAAAGCGGCACGCGAGCTGGGTTTAGAACGTCGTGAGACAGTTCGGTCTCT
ATCCGCCGCGCGCGTCAGAAGCTTGAGGAAATCTGTCCCTAGTACGAGAGGACCGGGACG
GACGAACCTCTGGTCTACCAGTTGTTCCACCAGGAGCATCGCTGGATAGCCACGTTCGGA
CAGGATAACCGCTGAAAGCATCTAAGCGGGAAAC
>NC_015576.1 Mycolicibacter sinensis
TGCTTAACACATGCAAGTCGAACGGAAAGGCCCTTTCGGGGGTACTCGAGTGGCGAACGG
GTGAGTAACACGTGGGTGATCTGCCCTGCACTCTGGGATAAGCCTGGGAAACTGGGTCTA
ATACCGGATAGGACCATGGGATGCATGTTCTGTGGTGGAAAGCTTTTGCGGTGTGGGATG
GGCCCGCGGCCTATCAGCTTGTTGGTGGGGTGATGGCCTACCAAGGCGACGACGGGTAGC
CGGCCTGAGAGGGTGTCCGGCCACACTGGGACTGAGATACGGCCCAGACTCCTACGGGAG
GCAGCAGTGGGGAATATTGCACAATGGGCGCAAGCCTGATGCAGCGACGCCGCGTGGGGG
ATGACGGCCTTCGGGTTGTAAACCTCTTTCAGTATCGGCGAAGCTCCGTGGTTTTCTGCG
GGGTGACGGTAGGTACAGAAGAAGCACCGGCCAACTACGTGCCAGCAGCCGCGGTAATAC
GTAGGGTGCGAGCGTTGTCCGGAATTACTGGGCGTAAAGAGCTCGTAGGTGGTTTGTCGC
GTTGTCCGTGAAAACTCACAGCTCAACTGTGGGCGTGCGGGCGATACGGGCAGACTGGAG
TACTGTAGGGGAGACTGGAATTCCTGGTGTAGCGGTGGAATGCGCAGATATCAGGAGGAA
CACCGGTGGCGAAGGCGGGTCTCTGGGCAGTAACTGACGCTGAGGAGCGAAAGCGTGGGG
AGCGAACAGGATTAGATACCCTGGTAGTCCACGCCGTAAACGGTGGGTACTAGGTGTGGG
TTTCCTTCCTTTAGGGATCCGTGCCGTAGCTAACGCATTAAGTACCCCGCCTGGGGAGTA
CGGCCGCAAGGCTAAAACTCAAAGGAATTGACGGGGGCCCGCACAAGCGGCGGAGCATGT
GGATTAATTCGATGCAACGCGAAGAACCTTACCTGGGTTTGACATGCACAGGACGACTGC
AGAGATGTGGTTTCCCTTGTGGCCTGTGTGCAGGTGGTGCATGGCTGTCGTCAGCTCGTG
TCGTGAGATGTTGGGTTAAGTCCCGCAACGAGCGCAACCCTTGTCTCATGTTGCCAGCAC
GTGATGGTGGGGACTCGTGAGAGACTGCCGGGGTCAACTCGGAGGAAGGTGGGGATGACG
TCAAGTCATCATGCCCCTTATGTCCAGGGCTTCACACATGCTACAATGGCCGGTACAAAG
GGCTGCGATGCCGTGAGGTTTAGCGAATCCTTTAAAGCCGGTCTCAGTTCGGATCGGGGT
CTGCAACTCGACCCCGTGAAGTCGGAGTCGCTAGTAATCGCAGATCAGCAACGCTGCGGT
GAATACGTTCCCGGGCCTTGTACACACCGCCCGTCACGTCATGAAAGTCGGTAACACCCG
AAGCCGGTGGCCTAACCCTTGGGAGGGAGCCGTCGAAGGTGGGATCGGCGATTGGGACGA
AGTCGTAACAAGGTAGCCGTACCGGAAGGTGCGGCTGGATCACCTCCTTTCTAAGGAGCA
CCATGATTCCCCCGTACCTCACAGGGGTGAGGGTGATGCGGTTGGGAGAGTTTGTGCCGG
CGCCTGTAGTGGGTGGTCGGTGGTGCAGTGGAATTACGAACAACAACAAGTGAAGACACC
AACCGCCAGCAGCCTTGTGCTTCTGGTGGCCGGCTTTCGGGTTGGGCACACTGTTGGGTC
CTGAGGCAACAGGCCTGTTTGTGCCCCCGTGTGGGGGTGGGTGTGTTGTCGCTCCATCTT
GGTGGTGGGGTGTGGTGTTTGTTTTGTGGATAGTGGTTGCGAGCATCTAGCAAGCAGGCC
TTGTGGTCTGTTTGTTTTTGCAATTTTTTGTTTCTTGGTTTTTGTGTTTGTAAGTGTGTA
AGGGCGCATGGTGGATGCCTTGGCATCGAGAGCCGATGAAGGACGTGGGAGGCTGCGATA
TGCCTCGGGGAGCTGTCAACCGAGCGTGGATCCGAGGATGTCCGAATGGGGAAACCCGGC
ATCAGTGATGTGGTGTCACCCTCCGGTGAATGTATAGCCGGTGGGGAGGTAACGCGGGGA
AGTGAAACATCTCAGTACCCGTAGGAAGAGAAAACAATTGTGATTCCGTGAGTAGTGGCG
AGCGAAAGCGGAGGATGGCTAAACCGTATGCATGTGATACCGGGTAGGGGTTGTGTGTGC
GGGGTTGTGGGAGTGTTGTGTCCGGGTCTACCTTGCCTGGAGGGCAGTGAGAAAGTGTTG
TGGTTAGCGGAAGTGGCCTGGGATGGTCTGCCGTAGACGGTGAGAGCCCGGTACGTGAAA
ACCCGATACCTGCCTTGCAATGATTTCCCGAGTAGCAGCGGGCCCGTGGAATCTGCTGTG
AATCTGCCGGGACCACCCGGTAAGCCTGAATACTTCTCGATGACCGATAGCGGACGAGTA
CCGTGAGGGAATGGTGAAAAGTACCCCGGGAGGGGAGTGAAATAGTACCTGAAACCATGT
GCCTACAATCCGTCAGAGCCTTCCCTTTTGGGGTGGGGTGATGGCGTGCCTTTTGAAGAA
TGAGCCTGCGAGTCACCGGCACGTCGCGAGGTTAACCCGGGTGGGGTAGCCGTAGCGAAA
GCGAGTCTGAATAGGGCGTATCGCATCCGTTGGGGTGTGTGTAGTGGCGTGTTGTGGACC
CGAAGCGGAGTGATCTACCCATGGCCAGGGTGAAGCGCGGGTAAGACCGCGTGGAGGCCC
GAACCCACTTAGGTTGAAGACTGAGGGGATGAGTTGTGGGTAGGGGTGAAAGGCCAATCA
AACTCCGTGATAGCTGGTTCTCCCCGAAATGCATTTAGGTGCAGCGTTGCGTGTTTCTCA
CTGGAGGTAGAGCTACTGGATGGCCGATGGGCCCTACTAGGTTACTGACGTCAGCCAAAC
TCCGAATGCCGGTGAGTCAAAGCGTGGCAGTGAGACGGCGGGGGATAAGCTCCGTGCGTC
GAGAGGGAAACAGCCCAGATCGCCGGCTAAGGCCCCTAAGCGTGTGCTAAGTGGAAAAGG
ATGTGCAGTCGCGAAGACAACCAGGAGGTTGGCTTAGAAGCAGCCACCCTTGAAAGAGTG
CGTAATAGCTCACTGGTCAAGTGATTGTGCGCCGATAATGTAGCGGGGCTCAAGCACACC
GCCGAAGCCGCGGCAATCCGTCAAGGATTGGGTAGGGGAGCGTCCTGCATCCGGTGAAGC
CACAGAGTGATCTAGTGGTGGAGGGTGTGGGAGCGAGAATGCAGGCATGAGTAGCGATGA
GGCAAGTGAGAACCTTGCCCGCCGAAAGACCAAGGGTTCCTGGGCCAGGCCAGTCCTCCC
AGGGTGAGTCGGGACCTAAGGCGAGGCCGACAGGCGTAGTCGATGGACAACGGGTTGATA
TTCCCGTACCCGTGTGTGGGCGTCCCTGATGAATCAGCGGTACTAACCACCCAAAACCTC
GCTGACTTCGATCCTTCGGGAGAGAAGCGGCGGGGGGCTGCGTGGGACCTTCGTTGGTAG
TAGTCAAGCGATGGGGTGACGCAGGAAGGTAGCCGTACCAGTCAGTGGTAATACTGGGGT
AAGCCGGTAGGAAGAGATCTAGGCAAATCCGGGTCTCATATATTCCGAGAGGTGATGCAT
AGCCAAATGTGGCGAATTCGGTGATCCTATGCTGTCGAGAAAAGCCTCTAGCGAGCACGC
ACACGGCCCGTACCCCAAACCAACACAGGTGGTCAGGTAGAGAATACCAAGGCGTACGAG
TGAACTATGGTTAAGGAACTCGGCAAAATACCCCCGTAACTTCGGGAGAAGGGGGACCCT
CATACCGTCATGGCCTTCGCGGCCGGCAGCGGGAGGGGGTCGCAGAAACCAGTGAGAAGC
GACTGTTTACTAAAAACACAGGTCCGTGCGAAGTCGCAAGACGATGTATACGGACTGACG
CCTGCCCGGTGCTGGAAGGTTAAGAGGACCGGTTAACCCCTTCGGGGGTGAAGCTGAGAA
TTTAAGCCCCAGTAAACGGCGGTGGTAACTATAACCATCCTAAGGTAGCGAAATTCCTTG
TCGGGTAAGTTCCGACCTGCACGAATGGCGTAACGACTTCTCAACTGTCTCAACCATAGA
CTCGGCGAAATTGCATTACGAGTAAAGATGCTCGTTACGCGCGGCAGGACGAAAAGACCC
CGGGACCTTCACTATAGCTTGGTATTGATGTTCGATGCGGTTTGTGTAGGATAGGTGGGA
GACTGTGAAACCCGCACGCCAGTGTGGGTGGAGTCGTTGTTGAAATACCACTCTGATCGT
ATTGGACCTCTAACCTCGAACCATGAAGCTGGTTCAGGGACAGTGCCTGGTGGGTAGTTT
AACTGGGGCGGTTGCCTCCTAAAATGTAACGGAGGCGCCCAAAGGTTCCCTCAACCTGGA
CGGCAATCAGGTGTTGAGTGTAAGTGCACAAGGGAGCTTGACTGTAAGACTGACACGTCA
AACAGGGACGAAAGTCGGGACTAGTGATCCGGCACCCCCGAGTGGAAGGGGTGTCGCTCA
ACGGATAAAAGGTACCCCGGGGATAACAGGCTGATCTTCCCCAAGAGTCCATATCGACGG
GATGGTTTGGCACCTCGATGTCGGCTCGTCGCATCCTGGGGCTGGAGCAGGTCCCAAGGG
TTGGGCTGTTCGCCCATTAAAGCGGCACGCGAGCTGGGTTTAGAACGTCGTGAGACAGTT
CGGTCTCTATCCGCCGCGCGCGTCAGAATCTTGAGGAAACCTGTCCCTAGTACGAGAGGA
CCGGGACGGACGAACCTCTGGTATACCAGTTGTTCCACCAGGAGCACGGCTGGATGGCCA
CGTTCGGACAGGATAACCGCTGAAAGCATCTAAGCGGGAAAC
>NC_022663.1 Mycobacterium kansasii
TGCTTAACACATGCAAGTCGAACGGAAAGGTCTCTTCGGAGACACTCGAGTGGCGAACGG
GTGAGTAACACGTGGGCAATCTGCCCTGCACACCGGGATAAGCCTGGGAAACTGGGTCTA
ATACCGGATAGGACCACTTGGCGCATGCCTTGTGGTGGAAAGCTTTTGCGGTGTGGGATG
GGCCCGCGGCCTATCAGCTTGTTGGTGGGGTGACGGCCTACCAAGGCGACGACGGGTAGC
CGGCCTGAGAGGGTGTCCGGCCACACTGGGACTGAGATACGGCCCAGACTCCTACGGGAG
GCAGCAGTGGGGAATATTGCACAATGGGCGCAAGCCTGATGCAGCGACGCCGCGTGGGGG
ATGACGGCCTTCGGGTTGTAAACCTCTTTCACCATCGACGAAGGTCCGGGTTCTCTCGGA
TTGACGGTAGGTGGAGAAGAAGCACCGGCCAACTACGTGCCAGCAGCCGCGGTAATACGT
AGGGTGCGAGCGTTGTCCGGAATTACTGGGCGTAAAGAGCTCGTAGGTGGTTTGTCGCGT
TGTTCGTGAAATCTCACGGCTTAACTGTGAGCGTGCGGGCGATACGGGCAGACTAGAGTA
CTGCAGGGGAGACTGGAATTCCTGGTGTAGCGGTGGAATGCGCAGATATCAGGAGGAACA
CCGGTGGCGAAGGCGGGTCTCTGGGCAGTAACTGACGCTGAGGAGCGAAAGCGTGGGGAG
CGAACAGGATTAGATACCCTGGTAGTCCACGCCGTAAACGGTGGGTACTAGGTGTGGGTT
TCCTTCCTTGGGATCCGTGCCGTAGCTAACGCATTAAGTACCCCGCCTGGGGAGTACGGC
CGCAAGGCTAAAACTCAAAGGAATTGACGGGGGCCCGCACAAGCGGCGGAGCATGTGGAT
TAATTCGATGCAACGCGAAGAACCTTACCTGGGTTTGACATGCACAGGACGCGTCTAGAG
ATAGGCGTTCCCTTGTGGCCTGTGTGCAGGTGGTGCATGGCTGTCGTCAGCTCGTGTCGT
GAGATGTTGGGTTAAGTCCCGCAACGAGCGCAACCCTTGTCTCATGTTGCCAGCGGGTAA
TGCCGGGGACTCGTGAGAGACTGCCGGGGTCAACTCGGAGGAAGGTGGGGATGACGTCAA
GTCATCATGCCCCTTATGTCCAGGGCTTCACACATGCTACAATGGCCGGTACAAAGGGCT
GCGATGCCGCGAGGTTAAGCGAATCCTTTTAAAGCCGGTCTCAGTTCGGATCGGGGTCTG
CAACTCGACCCCGTGAAGTCGGAGTCGCTAGTAATCGCAGATCAGCAACGCTGCGGTGAA
TACGTTCCCGGGCCTTGTACACACCGCCCGTCACGTCATGAAAGTCGGTAACACCCGAAG
CCAGTGGCCTAACCCTCGGGAGGGAGCTGTCGAAGGTGGGATCGGCGATTGGGACGAAGT
CGTAACAAGGTAGCCGTACCGGAAGGTGCGGCTGGATCACCTCCTTTCTAAGGAGCACCA
CGAAAAGCATCCCAACAAGTGGGGTGCAAGCCGTGAGGGGTTCTCGTCTGTAGTGGACGA
AAGCCGGGTGCACGACAACAAGCAAAGCCAGACACACTATTGGGTCCTGAGGCAACACTC
GGGCTCTGTTCGAGAGTTGTCCCACCATCTTGGTGGTGGGGTGTGGTGTTTGAGAATTGG
ATAGTGGTTGCGAGCATCAAATGGATGCGTTGCCCTACGGGTAGCGTGTTCTTTTGTGCA
ATTTTATTCTTTGGTTTTTGTGTTTGTAAGTGTCTAAGGGCGCATGGTGGATGCCTTGGC
ATCGAGAGCCGATGAAGGACGTGGGAGGCTGCGATAAGCCTCGGGGAGCTGTCAACCGAG
CGTGGATCCGAGGATTTCCGAATGGGGAAACCCAGCACGAGTGATGTCGTGTTACCCGCA
TCTGAATATATAGGGTGCGGGAGGGAACGCGGGGAAGTGAAACATCTCAGTACCCGTAGG
AGAAGAAAACAAAAGTGATTCCGTAAGTAGTGGCGAGCGAACGCGGAACATGGCTAAACC
GCACGCATGGGTAACCGGGTAGGGGTTGTGTGTGCGGGGTTGTGGGATCGATACGTCTCA
GCTCTACCCGGCTGAGGGGCAGTCAGAAAGTGTCGTGGTTAACGGAAGTGGCCTGGGATG
GTCTGCCGTAGACGGTGAGAGCCCGGTACGTGAAAACCCGGCACCTGCCTTGTATCAATT
CCCGAGTAGCAGCGGGCCCGTGGAATCTGCTGTGAATCTGCCGGGACCACCCGGTAAGCC
TAAATACTCCTCGATGACCGATAGCGGAATAGTACCGTGAGGGAATGGTGAAAAGTACCC
CGGGAGGGGAGTGAAAGAGTACCTGAAACCGTGTGCCTACAATCCGTCAGAGCCCTTTCG
TGGGGTGATGGCGTGCCTTTTGAAGAATGAGCCTGCGAGTCAGGGACATGTCGCGAGGTT
AACCCGTGCGGGGTAGCCGCAGCGAAAGCGAGTCTGAATAGGGCGTATCGCGCGCGAGCG
TGTGTAGTGGCGTGTTCTGGACCCGAAGCGGAGTGATCTACCCATGGCCAGGGTGAAGCG
CGGGTAAGACCGCGTGGAGGCCCGAACCCACTTAGGTTGAAGACTGAGGGGATGAGCTGT
GGGTAGGGGTGAAAGGCCAATCAAACTCCGTGATAGCTGGTTCTCCCCGAAATGCATTTA
GGTGCAGCGTTGCGTGTTTCACCACGGAGGTAGAGCTACTGGATGGCCGATGGGCCCCAC
TAGGTTACTGACGTCAGCCAAACTCCGAATGCCGTGGTGTATAGCGTGGCAGTGAGACGG
CGGGGGATAAGCTCCGTACGTCGAAAGGGAAACAGCCCAGATCGCCGGCTAAGGCCCCAA
AGCGTGTGCTAAGTGGGAAAGGATGTGCAGTCGCAGAGACAACCAGGAGGTTGGCTTAGA
AGCAGCCACCCTTGAAAGAGTGCGTAATAGCTCACTGGTCAAGTGATTGTGCGCCGATAA
TGTAGCGGGGCTCAAGCACACCGCCGAAGCCGCGACAACCGCAAGGTTGGGTAGGGGAGC
GTCCCTCATTCAGCGAAGCTGCCGGGTGACCGGTGGTGGAGGATGGGGGAGTGAGAATGC
AGGCATGAGTAGCGATAAGGCAAGTGAGAACCTTGCCCGCCGAAAGACCAAGGGTTCCTG
GGCCAGGCCAGTCCGCCCAGGGTGAGTCGGGACCTAAGGCGAGGCCGACAGGCGTAGTCG
ATGGACAACGGGTTGATATTCCCGTACCCGTGTGTGGGCGCCCGTGATGAATCAGCGGTA
CTAACCACCCAAAACCGGATCGATCACTCCCCTTCGGGGGCGTGGAGGTCTGGGGCTGCG
TGGAGCCTTCGCTGGTAGTAGTCAAGCGATGGGGTGACGCAGGAAGGCAGCCGTACCAGT
CAGTGGTAATACTGGGGCAAGCCAGTAGGGAGAGCGATAGGCAAATCCGTCGCTCACAAA
TCCTGAGAGGTGACGCATAGCCGATTGAGGCGAATTCGGTGATCCTCTGCTGCCAAGAAA
AGCCTCTAGCGAGCACACACACGGCCCGTACCCCAAACCGACACAGGTGGTCAGGTAGAG
AATACCAAGGCGTACGAGATAACTATGGTTAAGGAACTCGGCAAAATGCCCCCGTAACTT
CGGGAGAAGGGGGACCGGAATACCGTGAACACCCTTGCGGTGGGAGCGGGATTCGGTCGC
AGAAACCAGTGAGAAGCGACTGTTTACTAAAAACACAGGTCCGTGCGAAGTCGCAAGACG
ATGTATACGGACTGACGCCTGCCCGGTGCTGGAAGGTTAAGAGGACCCGTTAACCCGCAA
GGGTGAAGCGGAGAATTTAAGCCCCAGTAAACGGCGGTGGTAACTATAACCATCCTAAGG
TAGCGAAATTCCTTGTCGGGTAAGTTCCGACCTGCACGAATGGCGTAACGACTTCTCAAC
TGTCTCAACCATAGACTCGGCGAAATTGCACTACGAGTAAAGATGCTCGTTACGCGCGGC
AGGACGAAAAGACCCCGGGACCTTCACTACAACTTGGTATTGGTGTTCGGTACGGTTTGT
GTAGGATAGGTGGGAGACTGTGAAACCTCAACGCCAGTTGGGGTGGAGTCGTTGTTGAAA
TACCACTCTGATCGTATTGGACACCTAACGTCGAACCCTGAATCGGGTTCACGGACAGTG
CCTGGCGGGTAGTTTAACTGGGGCGGTTGCCTCCTAAAATGTAACGGAGGCGCCCAAAGG
TTCCCTCAACCTGGACGGCAATCAGGTGGCGAGTGTAAGTGCACAAGGGAGCTTGACTGC
GAGACCTACAAGTCAAGCAGGGACGAAAGTCGGGACTAGTGATCCGGCACCTCTGAGTGG
AAGGGGTGTCGCTCAACGGATAAAAGGTACCCCGGGGATAACAGGCTGATCTTCCCCAAG
AGTCCATATCGACGGGATGGTTTGGCACCTCGATGTCGGCTCGTCGCATCCTGGGGCTGG
AGCAGGTCCCAAGGGTTGGGCTGTTCGCCCATTAAAGCGGCACGCGAGCTGGGTTTAGAA
CGTCGTGAGACAGTTCGGTCTCTATCCGCCGCGCGCGTCAGAAGCTTGAGGAAACCTGTC
CCTAGTACGAGAGGACCGGGACGGACGAACCTCTAGTGCACCAGTTGTCCCACCAGGGGC
ACCGCTGGATAGCTACGTTCGGACAGGATAACCGCTGAAAGCATCTAAGCGGGAAAC
>NZ_AP018164.1 Mycobacterium shigaense
TGCTTAACACATGCAAGTCGAACGGAAAGGCCCCTTCGGGGGTACTCGAGTGGCGAACGG
GTGAGTAACACGTGGGTAATCTGCCCTGCACTTCGGGATAAGCCTGGGAAACTGGGTCTA
ATACCGGATAGGACCACTTAGCGCATGCTTTGTGGTGGAAAGCTTTTGCGGTGTGGGATG
GGCCCGCGGCCTATCAGCTTGTTGGTGGGGTGACGGCCTACCAAGGCGACGACGGGTAGC
CGGCCTGAGAGGGTGTCCGGCCACACTGGGACTGAGATACGGCCCAGACTCCTACGGGAG
GCAGCAGTGGGGAATATTGCACAATGGGCGCAAGCCTGATGCAGCGACGCCGCGTGGGGG
ATGACGGCCTTCGGGTTGTAAACCTCTTTCAGCAGGGACGAAGCGCAAGTGACGGTACCT
GCAGAAGAAGCACCGGCCAACTACGTGCCAGCAGCCGCGGTAATACGTAGGGTGCGAGCG
TTGTCCGGAATTACTGGGCGTAAAGAGCTCGTAGGTGGTTTGTCGCGTTGTTCGTGAAAA
CCGGGGGCTTAACCCTCGGCGTGCGGGCGATACGGGCAGACTGGAGTACTGCAGGGGAGA
CTGGAATTCCTGGTGTAGCGGTGGAATGCGCAGATATCAGGAGGAACACCGGTGGCGAAG
GCGGGTCTCTGGGCAGTAACTGACGCTGAGGAGCGAAAGCGTGGGGAGCGAACAGGATTA
GATACCCTGGTAGTCCACGCCGTAAACGGTGGGTACTAGGTGTGGGTTTCCTTCCTTGGA
ATCCGTGCCGTAGCTAACGCATTAAGTACCCCGCCTGGGGAGTACGGCCGCAAGGCTAAA
ACTCAAAGGAATTGACGGGGGCCCGCACAAGCGGCGGAGCATGTGGATTAATTCGATGCA
ACGCGAAGAACCTTACCTGGGTTTGACATGCACAGGACGCCGGCAGAGATGTCGGTTCCC
TTGTGGCCTGTGTGCAGGTGGTGCATGGCTGTCGTCAGCTCGTGTCGTGAGATGTTGGGT
TAAGTCCCGCAACGAGCGCAACCCTTGTCTCATGTTGCCAGCGCGTAATGGCGGGGACTC
GTGAGAGACTGCCGGGGTCAACTCGGAGGAAGGTGGGGATGACGTCAAGTCATCATGCCC
CTTATGTCCAGGGCTTCACACATGCTACAATGGCCGGTACAAAGGGCTGCGATGCCGCAA
GGTTAAGCGAATCCTTTTAAAGCCGGTCTCAGTTCGGATCGGGGTCTGCAACTCGACCCC
GTGAAGTCGGAGTCGCTAGTAATCGCAGATCAGCAACGCTGCGGTGAATACGTTCCCGGG
CCTTGTACACACCGCCCGTCACGTCATGAAAGTCGGTAACACCCGAAGCCAGTGGCCTAA
CCTTTTGGAGGGAGCTGTCGAAGGTGGGATCGGCGATTGGGACGAAGTCGTAACAAGGTA
GCCGTACCGGAAGGTGCGGCTGGATCACCTCCTTTCTAAGGAGCACCACGAGAAACATCC
CAATTGGTGGGGTGTGAGCCGTGAGGGGTTCTCGTCTGTAGTGGACGAGGGCCGGGTGCA
CAACAGCAGGCAAATCGCCAGACACACTATTGGGCCCTGAGGCAACACTCAGTTCTTCCG
AGTGCTGTCCCTCCATCTTGGTGGTGGGGTGTGGTGTTTGAGTATTGGATAGTGGTTGCG
AGCATCTAATGAATGCGTTGCCCGCGCGGTGACGTATTCGTTTGTGTAATTTTTTTAATT
CTTGTGTTAGTAAGTGTTTAAGGGCACATGGTGGATGCCTTGGCATCGAGAGCCGATGAA
GGACGTGGGAGGCTGCGATATGCCTCGGGGAGCTGTCAACCGAGCGTTGATCCGAGGATT
TCCGAATGGGGAAACCCAGCACGAGTGATGTCGTGTTACCCGCACCTGAATATATAGGGT
GCGGGAGGTAACGCGGGGAAGTGAAACATCTCAGTACCCGTAGGAGAAGAAAACAATTGT
GATTCCGTTAGTAGTGGCGAGCGAAAGCGGAACAGGCTAAACCGCGCGCATGTATAACCG
GGTAGGGGTTGTGTGTGCGGTGTTGTGGGATTGATATGTCTCAGCTCTACCTGGCTGGGA
GGCAGTCATAAAGTGTCGTAGTTAGCGGAAGTGGCCTGGGACGGCCTGCCATAGACGGTG
AGAGCCCGGTACGCGAAAACCCGGCACCTGCCTAGTATCAACTCCCGAGTAGCAGCGGGC
CCGTGAAATCTGCTGTGAATCCGCCGAGACCACTCGGTAAGCCTAAATACTTCTCGATGA
CCGATAGCGGATTAGTACCGTGAGGGAATGGTGAAAAGTACCCCGGGAGGGGAGTGAAAT
AGTACCTGAAACCGTGTGCCTACAATCCGTCAGAGCCTCCTTGTGGGGTGATGGCGTGCC
TTTTGAAGAATGAGCCTGCGAGTCAGGGACATGTCGCAAGGTTAACCCGTGTGGGGTAGC
CGCAGCGAAAGCGAGTCTGAATAGGGCGCTTGAGTGGCATGTTCTGGACCCGAAGCGGAG
TGATCTACCCATGGCCAGGGTGAAGCGCGGGTAAGACCGCGTGGAGGCCCGAACCCACTT
AGGTTGAAGACTGAGGGGATGAGCTGTGGGTAGGGGTGAAAGGCCAATCAAACTCCGTGA
TAGCTGGTTCTCCCCGAAATGCATTTAGGTGCAGCGTTACGTGTTTCACCACGGAGGTAG
AGCTACTGGATGGCCGATGGGCCCTACTAGGTTACTGACGTCAGCCAAACTCCGAATGCC
GTGGTGTATAGCGTGGCAGTGAGACGGCGGGGGATAAGCTCCGTACGTCGAAAGGGAAAC
AGCCCAGATCGCCGACTAAGGCCCCTAAGCGTGTGCTAAGTGGAAAAGGATGTGCAGTCG
CAGAGACAACCAGGAGGTTGGCTTAGAAGCAGCCACCCTTGAAAGAGTGCGTAATAGCTC
ACTGGTCAAGTGATTGTGCGCCGATAATGTAGCGGGGCTCAAGCACACCGCCGAAGTCGC
GGCAACCGCAAGGTTGGGTAGGGGAGCGTCCCTCACGCAGCGAAGCTGTCGGGTAACCGG
TGGTGGAGTGTGGGGGAGTGAGAATGCAGGCATGAGTAGCGATTAGGCAAGTGAGAACCT
TGCCCGCCGAAAGACCAAGGGTTCCTGGGCCAGGCCAGTCCGCCCAGGGTGAGTCGGGAC
CTAAGGCGAGGCCGACAGGCGTAGTCGATGGACAACGGGTTGATATTCCCGTACCCGTGT
ATGAGCGCCCGTGATGAATCAATTCTGCTAACTACCCAAATGGTGGTCTATCAATCCCTT
CGGGGTGCGAGGACCGCCGGCTGCGTGGGACCCGGGTTGGTAGTAGTCAAGCAATGGGGT
GACGCAGGAAGGTAGCCGTACCAGTCAGTGGTAATACTGGGGCAAGCCTGTAGGGAGAGC
GATAGGCAAATCCGTCGTTCATGTTCCTGAGAGGTGATGCATAGCCGTTTGAGGCGAATT
CGGTGATCCTCTGCTGCCAAGAAAAGCCTCTAGCGAGTTCACACACGGCCCGTACCCCAA
ACCAACACAGGTGGTCAGGTAGAGAATACCAAGGCGTACGAGATAACTATGGTTAAGGAA
CTCGGCAAAATACCCCCGTAACTTCGGGAGAAGGGGGGCCGGTACGCCGTGAACAGCCTT
GCGCTGGGAGCGGAAACCGGTCGCAGAAACCAGTGAGAAGCGACTGTTTACTAAAAACAC
AGGTCCGTGCGAAGTCGCAAGACGATGTATACGGACTGACGCCTGCCCGGTGCTGGAAGG
TTAAGAGGACCCGTTAACTCGTAAGGGTGAAGCGGAGAATTTAAGCCCCAGTAAACGGCG
GTGGTAACTATAACCATCCTAAGGTAGCGAAATTCCTTGTCGGGTAAGTTCCGACCTGCA
CGAATGGCGTAACGACTTCTCAACTGTCTCAACCATAGACTCGGCGAAATTGCACTACGA
GTAAAGATGCTCGTTACGCGCGGCAGGACGAAAAGACCCCGGGACCTTCACTATAGCTTG
GTATTGTTGTTCGGTACGGTTTGTGTAGGATAGGTGGGAGACTGTGAAACTCCAACGCCA
GTTGGAGCGGAGTCGTTGTTGAAATACCACTCTGATCGTATTGGACACCTAACGTCGAAC
CGTATATCCGGTTCACGGACAGTGCCTGGTGGGTAGTTTAACTGGGGCGGTTGCCTCCTA
AAATGTAACGGAGGCGCCCAAAGGTTCCCTCAACCTGGACGGCAATCAGGTGTTGAGTGT
AAATGCACAAGGGAGCTTGACTGCGAGACTTACAAGTCAAGCAGGGACGAAAGTCGGGAT
TAGTGATCCGGCACCCCCGAGTGGAAGGGGTGTCGCTCAACGGATAAAAGGTACCCCGGG
GATAACAGGCTGATCTTCCCCAAGAGTCCATATCGACGGGATGGTTTGGCACCTCGATGT
CGGCTCGTCGCATCCTGGGGCTGGAGCAGGTCCCAAGGGTTGGGCTGTTCGCCCATTAAA
GCGGCACGCGAGCTGGGTTTAGAACGTCGTGAGACAGTTCGGTCTCTATCCGCCGCGCGC
GTCAGAAACTTGAGGAAACCTGTCCCTAGTACGAGAGGACCGGGACGGACGAACCTCTGG
TATACCAGTTGTCCCACCAGGGGCACGGCTGGATAGCCACGTTCGGACAGGATAACCGCT
GAAAGCATCTAAGCGGGAAAC
>NZ_AP018165.1 Mycobacterium stephanolepidis
TGCTTAACACATGCAAGTCGAACGGAAAGGCCCTTCGGGGTACTCGAGTGGCGAACGGGT
GAGTAACACGTGGGTGATCTGCCCTGCACTCTGGGATAAGCCTGGGAAACTGGGTCTAAT
ACCGGATAGGACCACACACTTCATGGTGAGTGGTGCAAAGCTTTTGCGGTGTGGGATGAG
CCCGCGGCCTATCAGCTTGTTGGTGGGGTAATGGCCCACCAAGGCGACGACGGGTAGCCG
GCCTGAGAGGGTGACCGGCCACACTGGGACTGAGATACGGCCCAGACTCCTACGGGAGGC
AGCAGTGGGGAATATTGCACAATGGGCGCAAGCCTGATGCAGCGACGCCGCGTGAGGGAT
GACGGCCTTCGGGTTGTAAACCTCTTTCAGTAGGGACGAAGCGAAAGTGACGGTACCTAC
AGAAGAAGGACCGGCCAACTACGTGCCAGCAGCCGCGGTAATACGTAGGGTCCGAGCGTT
GTCCGGAATTACTGGGCGTAAAGAGCTCGTAGGTGGTTTGTCACGTTGTTCGTGAAAACC
CACAGCTTAACTGTGGGCGTGCGGGCGATACGGGCAGACTAGAGTACTGCAGGGGAGACT
GGAATTCCTGGTGTAGCGGTGGAATGCGCAGATATCAGGAGGAACACCGGTGGCGAAGGC
GGGTCTCTGGGCAGTAACTGACGCTGAGGAGCGAAAGCGTGGGTAGCGAACAGGATTAGA
TACCCTGGTAGTCCACGCCGTAAACGGTGGGTACTAGGTGTGGGTTTCCTTCCTTGGGAT
CCGTGCCGTAGCTAACGCATTAAGTACCCCGCCTGGGGAGTACGGTCGCAAGACTAAAAC
TCAAAGGAATTGACGGGGGCCCGCACAAGCGGCGGAGCATGTGGATTAATTCGATGCAAC
GCGAAGAACCTTACCTGGGTTTGACATGCGCAGGACGTATCTAGAGATAGGTATTCCCTT
GTGGCCTGCGTGCAGGTGGTGCATGGCTGTCGTCAGCTCGTGTCGTGAGATGTTGGGTTA
AGTCCCGCAACGAGCGCAACCCTTGTCCTATGTTGCCAGCGGGTAATGCCGGGGACTCGT
AGGAGACTGCCGGGGTCAACTCGGAGGAAGGTGGGGATGACGTCAAGTCATCATGCCCCT
TATGTCCAGGGCTTCACACATGCTACAATGGCCAGTACAGAGGGCTGCGAAGCCGCAAGG
TGGAGCGAATCCCTTAAAGCTGGTCTCAGTTCGGATTGGGGTCTGCAACTCGACCCCATG
AAGTCGGAGTCGCTAGTAATCGCAGATCAGCAACGCTGCGGTGAATACGTTCCCGGGCCT
TGTACACACCGCCCGTCACGTCATGAAAGTCGGTAACACCCGAAGCCAGTGGCCTAACCT
TTTGGAGGGAGCTGTCGAAGGTGGGATCGGCGATTGGGACGAAGTCGTAACAAGGTAGCC
GTACCGGAAGGTGCGGCTGGATCACCTCCTTTCTAAGGAGCACCATTTCTCAGTCGAATG
AACTGGGAACATAAAGCGAGTATCTGTAGTGGATACATGCTTGGTGAATATTTTTTATAA
ATCCTGTCCACCCCGTGGATAGGTAGTCGGCAAAACGTCGAACTGTCATAAGAATTGAAA
CGCTGGCACACTGTTGGGTCCTGAGGCAACACATTGTGTTGTCACCCTGCTTGGTGGTGG
GGTGTGGTCTTTGACTTATGGATAGTGGTTGCGAGCATCTAAACATAGCCTCGCTCGTTT
ACGAGTGAGGCTGGTTTTTGCAATTTATTAGCTAAGTTCTTAAGGGCGCATGGTGAATGC
CTTGGCACTAGAAGCCGATGAAGGACGTAGGAGGCTGCGATAAGCCTCGGGGAGCTGCCA
ACCGAGCTTTGATCCGAGGATGTCCGAATGGGGAAACCCAGCACGAGTGATGTCGTGTTA
CCCACTGCTGAATATATAGGCTTTGGGAGGAAACGCGGGGAAGTGAAACATCTCAGTACC
CGTAGGAAGAGAAAACAACCGTGATTCCGTGAGTAGTGGCGAGCGAAAGCGGAAGATGGC
TAAACCGCATGCATGTGATACCTGGTAGGGGTTGTGTGTGCGGGGTTGTGGGAGTTGTAC
TTGCCGGTTCTACCAGGCCGGCGGACAGTAAAAAAGTGTCGTGATTAGCGGAAGTGGTCT
GGGACGGCCCGCCGCAGACGGTGAGAGTCCGGTACGCGAAAATCCGACACCTGTCTCGTA
CTTCATCCCGAGTAGCAGCGGGCTCGTGGAATCTGCTGTGAATCTGCCGGGACCACCCGG
TAAGCCTAAATACTCTCTAGTGACCGATAGCGGATTAGTACCGTGAGGGAATGGTGAAAA
GTACCCCGGGAGGGGAGTGAAATAGTACCTGAAACCATGTGCCTACAATCCGTCAGAGCC
TCCTTGTGGGGTGATGGCGTGCCTTTTGAAGAATGAGCCTGCGAGTCAGGGACACGTCGC
GAGGTTAACCCGTGAGGGGTAGCCGTAGCGAAAGCGAGTCTGAATAGGGCGCCCATAGTG
GCGTGTTCTGGACCCGAAGCGGAGTGATCTACCCATGGCCAGGGTGAAGCGGCGGTAAGA
CGCCGTGGAGGCCCGAACCCACTTAGGTTGAAGACTGAGGGGATGAGCTGTGGGTAGGGG
TGAAAGGCCAATCAAACTCCGTGATAGCTGGTTCTCCCCGAAATGCATTTAGGTGCAGCG
TCGCGTGTTTCTTATTGGAGGTAGAGCTACTGGATGGCCGATGGGCCCTACTAGGTTACT
GACGTCAGCCAAACTCCGAATGCCAATAAGTTAGAGCGCGGCAGTGAGACGGCGGGGGAG
AAGCTCCGTACGTCGAGAGGGAAACAGCCCAGATCGCCGGCTAAGGCCCCTAAGCGTGTA
CTAAGTGGAAAAGGATGTGCAGTCGCAAAGACAACCAGGAGGTTGGCTTAGAAGCAGCCA
CCCTTGAAAGAGTGCGTAATAGCTCACTGGTCAAGTGATTGTGCGCCGACAATGTAGCGG
GGCTCAAGTACACCGCCGAAGCCGCGGCATTCATGCAATACATTCCCTTCGGGGCAGTGG
CATGGATGGGTAGGGGAGCGTCCTGCACCCAGCGAAGCTGCGGAGTAATCCAGCAGTGGA
GGGTGCGGGAGTGAGAATGCAGGCATGAGTAGCGACAGGCAAGTGAGAAACTTGCCCGCC
GAATGACCAAGGGTTCCTGGGCCAGGCTAGTCCTCCCAGGGTAAGTCGGGACCTAAGGCG
AGGCCGACAGGCGTAGTCGATGGACAACGGGTTGATATTCCCGTACCCGTGTGTGCGCGC
CCATGATGAATCATCGGTACTAACCACCCAAAAGGTTCTAGATCAATCTCTTCGGAGTGC
GACGTGAACCCGCTGCGTGGGACCTTCGGTGGTAGTAGTCAAGCGATGGGGTGACGCAGG
AAGGTAGCTGTACCGGTTAGTGGTTATACCGGAGCAAGCCCGTAGGGCGACGTCTAGGTA
AATCCGGACGTCATTAAGCCTGAGAGGTGACGCATAGCCGATTGAGGCGAATTCAGTGAT
CCTATGCTGCCAAGAAAAGCCTCTAGTGAGTTCACACACGGCCCGTACCCCAAACCAACA
CAGGTGGTCAGGTAGAGAATACTAAGGCGTACGAGATAACTATGGTTAAGGAACTCGGCA
AAATACCCCCGTAACTTCGGGAGAAGGGGGACCTCGCTTGGTGACCGGACTTGCTTCGTG
AGCTGAACGAGGTCGCAGAGACCAGTGAGAAGCGACTGTTTACTAAAAACACAGGTCCGT
GCGAAGTCGCAAGACGATGTATACGGACTGACGCCTGCCCGGTGCTGGAAGGTTAAGAGG
ACCCGTTAACCCTTGGGTGAAGCGGAGAATTTAAGCCCCAGTAAACGGCGGTGGTAACTA
TAACCATCCTAAGGTAGCGAAATTCCTTGTCGGGTAAGTTCCGACCTGCACGAATGGCGT
AACGACTTCTCAACTGTCTCAACCATAGACTCGGCGAAATTGCACTACGAGTAAAGATGC
TCGTTACGCGCGGCAGGACGAAAAGACCCCGGGACCTTCACTATAGCTTGGTATTGGCGT
TTGGTTCGGTTTGTGTAGGATAGGTGGGAGACTGTGAAGCAGGCACGCCAGTGTTTGTGG
AGTCATCGTTGAAATACCACTCTGATCGTATTGAACCTCTAACCTCGGACCGTATATCCG
GTCCAGGGACAGTGCCTGGTGGGTAGTTTAACTGGGGCGGTTGCCTCCCAAAATGTAACG
GAGGCGCCCAAAGGTTCCCTCAACCTGGACGGCAATCAGGTGTTGAGTGCAAGTGCACAA
GGGAGCTTGACTGCGAGACTTACAAGTCGAGCAGGGACGAAAGTCGGGACTAGTGATCCG
GCATCTCTGAGTGGAAGGGATGTCGCTCAACGGATAAAAGGTACCCCGGGGATAACAGGC
TGATCTTCCCCAAGAGTCCATATCGACGGGATGGTTTGGCACCTCGATGTCGGCTCGTCG
CATCCTGGGGCTGGAGCAGGTCCCAAGGGTTGGGCTGTTCGCCCATTAAAGCGGCACGCG
AGCTGGGTTTAGAACGTCGTGAGACAGTTCGGTCTCTATCCGCCGCGCGCGTCAGAAACT
TGAGGAAACCTGTCCCTAGTACGAGAGGACCGGGACGGACGAACCTCTGGTGTACCAGTT
GTTCCACCAGGAGCACGGCTGGATAGCTACGTTCGGACAGGATAACCGCTGAAAGCATCT
AAGCGGGAAAC
>NZ_AP022562.1 Mycobacterium novum
TGCTTAACACATGCAAGTCGAACGGAAAGGCCCTTTCGGGGGTACTCGAGTGGCGAACGG
GTGAGTAACACGTGGGTGATCTGCCCTGCACTCTGGGATAAGCCTGGGAAACTGGGTCTA
ATACCGGATAGGACCATGGGATGCATGTTCTGTGGTGGAAAGCTTTGCGGTGTGGGATGG
GCCCGCGGCCTATCAGCTTGTTGGTGGGGTGATGGCCTACCAAGGCGACGACGGGTAGCC
GGCCTGAGAGGGTGTCCGGCCACACTGGGACTGAGATACGGCCCAGACTCCTACGGGAGG
CAGCAGTGGGGAATATTGCACAATGGGCGCAAGCCTGATGCAGCGACGCCGCGTGGGGGA
TGACGGCCTTCGGGTTGTAAACCTCTTTCAGTATCGGCGAAGCTCCGTGGTTTTCTGCGG
GGTGACGGTAGGTACAGAAGAAGCACCGGCCAACTACGTGCCAGCAGCCGCGGTAATACG
TAGGGTGCGAGCGTTGTCCGGAATTACTGGGCGTAAAGAGCTCGTAGGTGGTTTGTCGCG
TTGTCCGTGAAAACTCACAGCTCAACTGTGGGCGTGCGGGCGATACGGGCAGACTGGAGT
ACTGTAGGGAGACTGGAATTCCTGGTGTAGCGGTGGAATGCGCAGATATCAGGAGGAACA
CCGGTGGCGAAGGCGGGTCTCTGGGCAGTAACTGACGCTGAGGAGCGAAAGCGTGGGGAG
CGAACAGGATTAGATACCCTGGTAGTCCACGCCGTAAACGGTGGGTACTAGGTGTGGGTT
TCCTTCCTTTAGGGATCCGTGCCGTAGCTAACGCATTGGTACCCCGCCTGGGGAGTACGG
CCGCAAGGCTAAAACTCAAAGGAATTGACGGGGGCCCGCACAAGCGGCGGAGCATGTGGA
TTAATTCGATGCAACGCGAAGAACCTTACCTGGGTTTGACATGCACAGGACGACTGCAGA
GATGTGGTTTCCCTTGTGGCCTGTGTGCAGGTGGTGCATGGCTGTCGTCAGCTCGTGTCG
TGAGATGTTGGGTTAAGTCCCGCAACGAGCGCAACCCTTGTCTCATGTTGCCAGCACGTG
ATGGTGGGGACTCGTGAGAGACTGCCGGGGTCAACTCGGAGGAAGGTGGGGATGACGTCA
AGTCATCATGCCCCTTATGTCCAGGGCTTCACACATGCTACAATGGCCGGTACAAAGGGC
TGCGATGCCGTGAGGTTTAGCGAATCCTTTAAAGCCGGTCTCAGTTCGGATCGGGGTCTG
CAACTCGACCCCGTGAAGTCGGAGTCGCTAGTAATCGCAGATCAGCAACGCTGCGGTGAA
TACGTTCCGGGCCTTGTACACACCGCCCGTCACGTCATGAAAGTCGGTAACACCCGAAGC
CGGTGGCCTAACCCTTGGGAGGGAGCCGTCGAAGGTGGGATCGGCGATTGGGACGAAGTC
GTAACAAGGTAGCCGTACCGGAAGGTGCGGCTGGATCACCTCCTTTCTAAGGAGCACCAT
GATTCCCCCGTACCTCACAGGGGTGAGGGTGATGCGGTTGGGAGAGTTTGTGCCGGCGCC
TGTAGTGGGTGGTCGGTGGTGCAGTGGAATTACGAACAACAACAAGTGAAGACACCAACC
GCCAGCAGCCTTGTGCTTCTGGTGGCCGGCTTTCGGGTTGGGCACACTGTTGGGTCCTGA
GGCAACAGGCCTGTTTGTGCCCCCGTGTGGGGGTGGGTGTGTTGTCGCTCCATCTTGGTG
GTGGGGTGTGGTGTTTGTTTTGTGGATAGTGGTTGCGAGCATCTAGCAAGCAGGCCTTGT
GGTCTGTTTGTTTTGCAATTTTTTGTTTCTTGGTTTTTGTGTTTGTAAGTGTGTAAGGGC
GCATGGTGGATGCCTTGGCATCGAGAGCCGATGAAGGACGTGGGAGGCTGCGATATGCCT
CGGGGAGCTGTCAACCGAGCGTGGATCCGAGGATGTCCGAATGGGGAAACCCGGCATCAG
TGATGTGGTGTCACCCTCCGGTGAATGTATAGCCGGTGGGGAGGTAACGCGGGGAAGTGA
AACATCTCAGTACCCGTAGGAAGAGAAAACAATTGTGATTCCGTGAGTAGTGGCGAGCGA
AAGCGGAGGATGGCTAAACCGTATGCATGTGATACCGGGTAGGGGTTGTGTGTGCGGGGT
TGTGGGAGTGTTGTGTCCGGGTCTACCTTGCCTGGAGGGCAGTGAGAAAGTGTTGTGGTT
AGCGGAAGTGGCCTGGGATGGTCTGCCGTAGACGGTGAGAGCCCGGTACGTGAAAACCCG
ATACCTGCCTTGCAATGATTTCCCGAGTAGCAGCGGGCCCGTGGAATCTGCTGTGAATCT
GCCGGGACCACCCGGTAAGCCTGAATACTTCTCGATGACCGATAGCGGACGAGTACCGTG
AGGGAATGGTGAAAAGTACCCCGGGAGGGGAGTGAAATAGTACCTGAAACCATGTGCCTA
CAATCCGTCAGAGCCTTCCCTTTTGGGGTGGGGTGATGGCGTGCCTTTTGAAGAATGAGC
CTGCGAGTCACCGGCACGTCGCGAGGTTAACCCGGGTGGGGTAGCCGTAGCGAAAGCGAG
TCTGAATAGGGCGTATCGCATCCGTTGGGGTGTGTGTAGTGGCGTGTTGTGGACCCGAAG
CGGAGTGATCTACCCATGGCCAGGGTGAAGCGCGGGTAAGACCGCGTGGAGGCCCGAACC
CACTTAGGTTGAAGACTGAGGGGATGAGTTGTGGGTAGGGGTGAAAGGCCAATCAAACTC
CGTGATAGCTGGTTCTCCCCGAAATGCATTTAGGTGCAGCGTTGCGTGTTTCTCACTGGA
GGTAGAGCTACTGGATGGCCGATGGGCCCTACTAGGTTACTGACGTCAGCCAAACTCCGA
ATGCCGGTGAGTCAAAGCGTGGCAGTGAGACGGCGGGGGATAAGCTCCGTGCGTCGAGAG
GGAAACAGCCCAGATCGCCGGCTAAGGCCCCTAAGCGTGTGCTAAGTGGAAAAGGATGTG
CAGTCGCGAAGACAACCAGGAGGTTGGCTTAGAAGCAGCCACCCTTGAAAGAGTGCGTAA
TAGCTCACTGGTCAAGTGATTGTGCGCCGATAATGTAGCGGGGCTCAAGCACACCGCCGA
AGCCGCGGCAATCCGTCAAGGATTGGGTAGGGGAGCGTCCTGCATCCGGTGAAGCCACAG
AGTGATCTAGTGGTGGAGGGTGTGGGAGCGAGAATGCAGGCATGAGTAGCGATGAGGCAA
GTGAGAACCTTGCCCGCCGAAAGACCAAGGGTTCCTGGGCCAGGCCAGTCCTCCCAGGGT
GAGTCGGGACCTAAGGCGAGGCCGACAGGCGTAGTCGATGGACAACGGGTTGATATTCCC
GTACCCGTGTGTGGGCGTCCCTGATGAATCAGCGGTACTAACCACCCAAAACCTCGCTGA
CTTCGATCCTTCGGGAGAGAAGCGGCGGGGGCTGCGGGACCTTCGTTGGTAGTAGTCAAG
CGATGGGGTGACGCAGGAAGGTAGCCGTACCAGTCAGTGGTAATACTGGGGTAAGCCGGT
AGGAAGAGATCTAGGCAAATCCGGGTCTCATATATTCCGAGAGGTGATGCATAGCCAAAT
GTGGCGAATTCGGTGATCCTATGCTGTCGAGAAAAGCCTCTAGCGAGCACGCACACGGCC
CGTACCCCAAACCAACACAGGTGGTCAGGTAGAGAATACCAAGGCGTACGAGTGAACTAT
GGTTAAGGAACTCGGCAAAATACCCCCGTAACTTCGGGAGAAGGGGGACCCTCATACCGT
CATGGCCTTCGCGGCCGGCAGCGGGAGGGGGTCGCAGAAACCAGTGAGAAGCGACTGTTT
ACTAAAAACACAGGTCCGTGCGAAGTCGCAAGACGATGTATACGGACTGACGCCTGCCCG
GTGCTGGAAGGTTAAGAGGACCGGTTAACCCCTTCGGGGGTGAAGCTGAGAATTTAAGCC
CCAGTAAACGGCGGTGGTAACTATAACCATCCTAAGGTAGCGAAATTCCTTGTCGGGTAA
GTTCCGACCTGCACGAATGGCGTAACGACTTCTCAACTGTCTCAACCATAGACTCGGCGA
AATTGCATTACGAGTAAAGATGCTCGTTACGCGCGGCAGGACGAAAAGACCCCGGGACCT
TCACTATAGCTTGGTATTGATGTTCGATGCGGTTTGTGTAGGATAGGTGGGAGACTGTGA
AACCCGCACGCCAGTGTGGGTGGAGTCGTTGTTGAAATACCACTCTGATCGTATTGGACC
TCTAACCTCGAACCATGAAGCTGGTTCAGGGACAGTGCCTGGTGGGTAGTTTAACTGGGG
CGGTTGCCTCCTAAAATGTAACGGAGGCGCCCAAAGGTTCCCTCAACCTGGACGGCAATC
AGGTGTTGAGTGTAAGTGCACAAGGGAGCTTGACTGTAAGACTGACACGTCAAACAGGGA
CGAAAGTCGGGACTAGTGATCCGGCACCCCCGAGTGGAAGGGGTGTCGCTCAACGGATAA
AAGGTACCCCGGGGATAACAGGCTGATCTTCCCCAAGAGTCCATATCGACGGGATGGTTT
GGCACCTCGATGTCGGCTCGTCGCATCCTGGGGCTGGAGCAGGTCCCAAGGGTTGGGCTG
TTCGCCCATTAAAGCGGCACGCGAGCTGGGTTTAGAACGTCGTGAGACAGTTCGGTCTCT
ATCCGCCGCGCGCGTCAGAATCTTGAGGAAACCTGTCCCTAGTACGAGAGGACCGGGACG
GACGAACCTCTGGTATACCAGTTGTTCCACCAGGAGCACGGCTGGATGGCCACGTTCGGA
CAGGATAACCGCTGAAAGCATCTAAGCGGGAAAC
>NZ_AP022567.1 Mycolicibacterium mageritense
TGCTTAACACATGCAAGTCGAACGGAAAGGCCCTTCGGGGTGCTCGAGTGGCGAACGGGT
GAGTAACACGTGGGTGATCTGCCCTGCACTTTGGGATAAGCCTGGGAAACTGGGTCTAAT
ACCGAATAGGACTCGGACTGCATGGTCTGGGGTGGAAAGCTTTGCGGTGTGGGATGGCCC
GCGGCCTATCAGCTTGTTGGTGGGGTGATGGCCTACCAAGGCGACGACGGGTAGCCGGCC
TGAGAGGGTGACCGGCCACACTGGGACTGAGATACGGCCCAGACTCCTACGGGAGGCAGC
AGTGGGGAATATTGCACAATGGGCGCAAGCCTGATGCAGCGACGCCGCGTGAGGGATGAC
GGCCTTCGGGTTGTAAACCTCTTTCAGCACAGACGAAGCGCGAGTGACGGTATGTGCAGA
AGAAGGACCGGCCAACTACGTGCCAGCAGCCGCGGTAATACGTAGGGTCCGAGCGTTGTC
CGGAATTACTGGGCGTAAAGAGCTCGTAGGTGGTTTGTCGCGTTGTTCGTGAAAACTCAC
AGCTTAACTGTGGGCGTGCGGGCGATACGGGCAGACTGGAGTACTGCAGGGGAGACTGGA
ATTCCTGGTGTAGCGGTGGAATGCGCAGATATCAGGAGGAACACCGGTGGCGAAGGCGGG
TCTCTGGGCAGTAACTGACGCTGAGGAGCGAAAGCGTGGGGAGCGAACAGGATTAGATAC
CCTGGTAGTCCACGCCGTAAACGGTGGGTACTAGGTGTGGGTTTCCTTCCTTGGGATCCG
TGCCGTAGCTAACGCATTAAGTACCCCGCCTGGGGAGTACGGCCGCAAGGCTAAAACTCA
AAGGAATTGACGGGGGCCCGCACAAGCGGCGGAGCATGTGGATTAATTCGATGCAACGCG
AAGAACCTTACCTGGGTTTGACATGCACAGGACGCCGGCAGAGATGTCGGTTCCCTTGTG
GCCTGTGTGCAGGTGGTGCATGGCTGTCGTCAGCTCGTGTCGTGAGATGTTGGGTTAAGT
CCCGCAACGAGCGCAACCCTTGTCTCATGTTGCCAGCACGTGATGGTGGGGACTCGTGAG
AGACTGCCGGGGTCAACTCGGAGGAAGGTGGGGATGACGTCAAGTCATCATGCCCCTTAT
GTCCAGGGCTTCACACATGCTACAATGGCCGGTACAAAGGGCTGCGATGCCGTGAGGTGG
AGCGAATCCTTTCAAAGCCGGTCTCAGTTCGGATCGGGGTCTGCAACTCGACCCCGTGAA
GTCGGAGTCGCTAGTAATCGCAGATCAGCAACGCTGCGGTGAATACGTTCCCGGGCCTTG
TACACACCGCCCGTCACGTCATGAAAGTCGGTAACACCCGAAGCCGGTGGCCTAACCCCT
TGTGGGAGGGAGCCGTCGAAGGTGGGATCGGCGATTGGGACGAAGTCGTAACAAGGTAGC
CGTACCGGAAGGTGCGGCTGGATCACCTCCTTTCTAAGGAGCACCACGAGAGGATCGGGA
CATTGGGTTCCGGTCGAGCCGTGAGGAGCTGGAGCGCTGTAGTGGCGCCGGCTTGGTGCA
CAACAAACATGTGAGCCGCAAGGGATTTGCGGTGATGGAACTGCCAGGCACACTATTGGG
CTTTGAGACAACAGGCCCGTGCCCTCTTTGTGGGGGTGGCTTCCGGTTGCGGGGGTCGGC
GTGTTGTTGCCTCACTTTGGTGGTGGGGTGTGGTGTTTGATTTGTGGATAGTGGTTGCGA
GCATCAAGCCGCACGTGTGCCGCATGGGGGCCCTTTGGGGTTTCGGTGTGGTGTGTGGTT
TGTTGTGGTGTAATTTTTCTCTGATATTTGGTTTTTTGTGTTGTAAGTGTTTAAGGGCGC
ATGGTGGATGCCTTGGCACTGGGAGCCGATGAAGGACGTGGGAGGCTGCGATATGCCTCG
GGGAGCTGTCAACCGAGCGTGGATCCGAGGATGTCCGAATGGGGAAACCCGGCACGAGTG
ATGTCGTGTCACCCAACGCTGAATGTATAGGCGTTGGGGGGGAACGCGGGGAAGTGAAAC
ATCTCAGTACCCGTAGGAAGAAAACAATTGTGATTCCGTGAGTAGTGGCGAGCGAAAGCG
GAGGATGGCTAAACCGTATGCATGTGATACCGGGTAGGGGTTGTGTGTGCGGGGTTGTGG
GATCCATCTGTCCAGGTCTACTCACCTGGAGGGTAGTGAGAAAATGTTGTGGTTAGCGGA
AGTGGCTTGGGATGGCCTGCCGTAGACGGTGAGAGCCCGGTACGTGAAAACCTGACATCT
GCCTTGGATGGTGTTCCCGAGTAGCAGCGGGCCCGTGGAATCTGCTGTGAATCTGCCGGG
ACCACCCGGTAAGCCTGAATACTTCCCAGTGACCGATAGCGGATTAGTACCGTGAGGGAA
TGGTGAAAAGTACCCGAGTGAAAGAGTACCTGAAACCGTGCGCTTACAATCCGTCAGAGC
CCTCGCTTTTGTGTGGGGTGATGGCGTGCCTTTTGAAGAATGAGCCTGCGAGTCAGGGAC
ATGTCGCGAGGTTAACCCGGGTGGGGTAGCCGCAGCGAAAGCGAGTCTGAATAGGGCGTA
TCCAATCCGTAGGGGTTGGTGTAGTGGTGTGTTCTGGACCCGAAGCGGAGTGATCTACCC
ATGGCCAGGGTGAAGCGCGGGTAAGACCGTGTGGAGGCCCGAACCCACTTAGGTTGAAGA
CTGAGGGGATGAGCTGTGGGTAGGGGTGAAAGGCCAATCAAACTCCGTGATAGCTGGTTC
TCCCCGAAATGCATTTAGGTGCAGCGTCACATGTTTCTTGTTGGAGGTAGAGCTACTGGA
TGGCCGATGGGCCCTACTAGGTTACTGACGTCAGCCAAACTCCGAATGCCGACAAGTCTA
AGAGTGTGGCAGTGAGACGGCGGGGGATAAGCTCCGTGCGTCGAGAGGGAAACAGCCCAG
ATCGCCGGCTAAGGCCCCTAAGCGTGTGCTAAGTGGAAAAGGATGTGCAGTCGCGAAGAC
AACCAGGAGGTTGGCTTAGAAGCAGCCACCCTTGAAAGAGTGCGTAATAGCTCACTGGTC
AAGTGATTGTGCGCCGATAATGTAGCGGGGCTCAAGCACACCGCCGAAGCCGCGGCAACG
ATCTTGTGTCGTTGGGTAGGGGAGCGTCCTGCATCCGGTGAAGCCGCCGAGTGATCGAGT
GGTGGAGGGTGTGGGAGTGAGAATGCAGGCATGAGTAGCGATTAGGCAAGTGAGAACCTT
GCCCGCCGAAAGACCAGGGTTCCTGGGCCAGGCCAGTCCGCCCAGGGTGAGTCGGGACCT
AAGGCGAGGCCGACAGGCGTAGTCGATGGACAACGGGTTGATATTCCCGTACCCGTGTAT
GTGCGTCCCTGATGAATCAGCGGTACTAACCATCCAAAACCACCGTGACCAATCCCTTCG
GGGTGCGGCGTTGGTGGGGCTGCATGGGATCTTCGTTGGTAGTAGTCAAGCGATGGGGTG
ACGCAGGAAGGTAGCCGTACCAGTCAGTGGTTGTACTGGGGTAAGCCGGTAGGGCGAAAC
GTAGGCAAATCCGCGTTTCATACAGCCTGAGAGGTGATGCATAGCCGTTTGAGGCGAATT
CGGTGATCCTATGCTGCCAAGAAAAGCCTCTAGCGAGGACATACACGGCCCGTACCCCAA
ACCAACACAGGTGGTCAGGTAGAGAATACTAAGGCGTACGAGTGAACTATGGTTAAGGAA
CTCGGCAAAATGCCCCCGTAACTTCGGGAGAAGGGGGACCCCCACACCGTCAACACCTTT
GCGGTGGGTAGCGGTAGGGGGTGGCACAAACCAGTGAGAAGCGACTGTTTACTAAAAACA
CAGGTCCGTGCGAAGTCGCAAGACGAGGTATACGGACTGACGCCTGCCCGGTGCTGGAAG
GTTAAGAGGACCCGTTAACCCCTTGGGGTGAAGCGGAGAATTTAAGCCCCAGTAAACGGC
GGTGGTAACTATAACCATCCTAAGGTAGCGAAATTCCTTGTCGGGTAAGTTCCGACCTGC
ACGAATGGCGTAACGACTTCTCAACTGTCTCAACCATAGACTCGGCGAAATTGCACTACG
AGTAAAGATGCTCGTTACGCGCGGCAGGACGAAAAGACCCCGGGACCTTCACTACAACTT
GGTATTGGTGCTCGATACGGTTTGTGTAGGATAGGTGGGAGACTGTGAAACACTGACGCC
AGTTAGTGTGGAGTCGTTGTTGAAATACCACTCTGATCGTATTGGGCCTCTAACCTCGAA
CCCTGAACCGGGTTCAGGGACAGTGCCTGGCGGGTAGTTTAACTGGGGCGGTTGCCTCCT
AAAATGTAACGGAGGCGCCCAAAGGTTCCCTCAACCTGGACGGCAATCAGGTGTTGAGTG
TAAGTGCACAAGGGAGCTTGACTGCGAGACGTACATGTCAAGCAGGGACGAAAGTCGGGA
CTAGTGATCCGGCACCTCTGAGTGGAAGGGGTGTCGCTCAACGGATAAAAGGTACCCCGG
GGATAACAGGCTGATCTTCCCAAGAGTCCATATCGACGGGATGGTTTGGCACCTCGATGT
CGGCTCGTCGCATCCTGGGGCTGGAGCAGGTCCCAAGGGTTGGGCTGTTCGCCCATTAAA
GCGGCACGCGAGCTGGGTTTAGAACGTCGTGAGACAGTTCGGTCTCTATCCGCCGCGCGC
GTCAGAAGCTTGAGGAAACCTGTCCCTAGTACGAGAGGACCGGGACGGACGAACCTCTGG
TCTACCAGTTGTCCCACCAGGGGCACCGCTGGATCGCCACGTTCGGACAGGATAACCGCT
GAAAGCATCTAAGCGGGAAAC
>NZ_AP022568.1 Mycobacterium simiae
TGCTTAACACATGCAAGTCGAACGGAAAGGCCCCTTCGGGGGTACTCGAGTGGCGAACGG
GTGAGTAACACGTGGGTAATCTGCCCTGCACTTCGGGATAAGCCTGGGAAACTGGGTCTA
ATACCGGATAGGACCACTTGGCGCATGCCTTGTGGTGGAAAGCTTTTGCGGTGTGGGATG
GGCCCGCGGCCTATCAGCTTGTTGGTGGGGTGACGGCCTACCAAGGCGACGACGGGTAGC
CGGCCTGAGAGGGTGTCCGGCCACACTGGGACTGAGATACGGCCCAGACTCCTACGGGAG
GCAGCAGTGGGGAATATTGCACAATGGGCGCAAGCCTGATGCAGCGACGCCGCGTGGGGG
ATGACGGCCTTCGGGTTGTAAACCTCTTTCAGCAGGGACGAAGCGCAAGTGACGGTACCT
GCAGAAGAAGCACCGGCCAACTACGTGCCAGCAGCCGCGGTAATACGTAGGGTGCGAGCG
TTGTCCGGAATTACTGGGCGTAAAGAGCTCGTAGGTGGTTTGTCGCGTTGTTCGTGAAAA
CCGGGGGCTTAACCCTCGGCGTGCGGGCGATACGGGCAGACTGGAGTACTGCAGGGGAGA
CTGGAATTCCTGGTGTAGCGGTGGAATGCGCAGATATCAGGAGGAACACCGGTGGCGAAG
GCGGGTCTCTGGGCAGTAACTGACGCTGAGGAGCGAAAGCGTGGGGAGCGAACAGGATTA
GATACCCTGGTAGTCCACGCCGTAAACGGTGGGTACTAGGTGTGGGTTTCCTTCCTTGGA
ATCCGTGCCGTAGCTAACGCATTAAGTACCCCGCCTGGGGAGTACGGCCGCAAGGCTAAA
ACTCAAAGGAATTGACGGGGGCCCGCACAAGCGGCGGAGCATGTGGATTAATTCGATGCA
ACGCGAAGAACCTTACCTGGGTTTGACATGCACAGGACGCCGGCAGAGATGTCGGTTCCC
TTGTGGCCTGTGTGCAGGTGGTGCATGGCTGTCGTCAGCTCGTGTCGTGAGATGTTGGGT
TAAGTCCCGCAACGAGCGCAACCCTTGTCTCATGTTGCCAGCGGGTAATGCCGGGGACTC
GTGAGAGACTGCCGGGGTCAACTCGGAGGAAGGTGGGGATGACGTCAAGTCATCATGCCC
CTTATGTCCAGGGCTTCACACATGCTACAATGGCCGGTACAAAGGGCTGCGATGCCGCAA
GGTTAAGCGAATCCTTTTAAAGCCGGTCTCAGTTCGGATCGGGGTCTGCAACTCGACCCC
GTGAAGTCGGAGTCGCTAGTAATCGCAGATCAGCAACGCTGCGGTGAATACGTTCCCGGG
CCTTGTACACACCGCCCGTCACGTCATGAAAGTCGGTAACACCCGAAGCCAGTGGCCTAA
CCTTTTGGAGGGAGCTGTCGAAGGTGGGATCGGCGATTGGGACGAAGTCGTAACAAGGTA
GCCGTACCGGAAGGTGCGGCTGGATCACCTCCTTTCTAAGGAGCACCACGAGAAACACTC
CAATTGGTGGGGTGTGAGCCGTGAGGGGTTCTCGTCTGTAGTGGACGAGGGCCGGGTGCA
CAACAACAGGCAATCGCCAGACACACTATTGGGCCCTGAGACAACACTCGGCCGACTTCG
GTTGAAGTGGTGTCCCTCCATCTTGGTGGTGGGGTGTGGTGTTTGAGTATTGGATAGTGG
TTGCGAGCATCTAAATGAACGCGTCGCCGGCAACGGTTACGTGTTCGTTTTGTGTAATTT
TTTCTTTTGGTTTTTGTGTTCGTAAGTGTTTAAGGGCACATGGTGGATGCCTTGGCATCG
AGAGCCGATGAAGGACGTGGGAGGCTGCGATATGCCTCGGGGAGCTGTCAACCGAGCGTT
GATCCGAGGATTTCCGAATGGGGAAACCCAGCACGAGTTATGTCGTGTTACCCGTATCTG
AATATATAGGGTACGGGAGGGAACGCGGGGAAGTGAAACATCTCAGTACCCGTAGGAAGA
GAAAACAAAAGTGATTCCGCTAGTAGTGGCGAGCGAACGTGGAACATGGCTAAACCGCAC
GCATGCGATACCGGGTAGGGGTTGTGTGTGCGGGGTTGTGGGAATGATACGTCTCAGTTC
TACCTGGCTGAGGGACAGTCAAAAAGTGTCGTGATTAGCGGAAGTGGCCTGGGATGGTCT
GCCGCAGACGGTGAGAGCCCGGTACGCGAAAATCCGACACCTGTCTTGTATCACCTCCCG
AGTAGCAGCGGGCTCGTGGAATCTGCTGTGAATCTGCCGGGACCACCCGGTAAGCCTAAA
TACTTCTCGATGACCGATAGCGGATTAGTACCGTGAGGGAATGGTGAAAAGTACCCCGGG
AGGGGAGTGAAATAGTACCTGAAACCGTGTGCCTACAATCCGTCAGAGCCTCCTTGTGGG
GTGATGGCGTGCCTTTTGAAGAATGAGCCTGCGAGTCAGGGACATGTCGCAAGGTTAACC
CGTGTGGGGTAGCCGCAGCGAAAGCGAGTCTGAATAGGGCGCTTGAGTGGCATGTTCTGG
ACCCGAAGCGGAGTGATCTACCCATGGCCAGGGTGAAGCGCGGGTAAGACCGCGTGGAGG
CCCGAACCCACTTAGGTTGAAGACTGAGGGGATGAGCTGTGGGTAGGGGTGAAAGGCCAA
TCAAACTCCGTGATAGCTGGTTCTCCCCGAAATGCATTTAGGTGCAGCGTTACGTGTTTC
ACCACGGAGGTAGAGCTACTGGATGGCCGATGGGCCCTACTAGGTTACTGACGTCAGCCA
AACTCCGAATGCCGTGGTGTATAGCGTGGCAGTGAGACGGCGGGGGATAAGCTCCGTGCG
TCGAGAGGGAAACAGCCCAGATCGCCGACTAAGGCCCCTAAGCGTGTGCTAAGTGGAAAA
GGATGTGCAGTCGCAGAGACAACCAGGAGGTTGGCTTAGAAGCAGCCACCCTTGAAAGAG
TGCGTAATAGCTCACTGGTCAAGTGATTGTGCGCCGATAATGTAGCGGGGCTCAAGCACA
CCGCCGAAGTCGCGGCAACCGCAAGGTTGGGTAGGGGAGCGTCCCCCATGCAGCGAAGCT
GTCGGGTAACCGATGGTGGAGTTTGGGGGAGTGAGAATGCAGGCATGAGTAGCGATAAGG
CAAGTGAGAACCTTGCCCGCCGAAAGACCAAGGGTTCCTGGGCCAGGCCAGTCCGCCCAG
GGTGAGTCGGGACCTAAGGCGAGGCCGACAGGCGTAGTCGATGGACAACGGGTTGATATT
CCCGTACCCGTGTATGAGCGTCCCTGACGAATCCATTCTGCTAACCACCCAAATGGCGGT
CTATCAATCCCTTCGGGGTGCGAAGATCGCCGGCTGCGTGGGACCCGGGTGGGTAGTAGT
CAAGCAATGGGGTGACGCAGGAAGGTAGCCGTACCAGTCAGTGGTAATACTGGGGCAAGC
CTGTAGGGAGAGCGATAGGCAAATCCGTCGCTCATGTTCCTGAGAGGTGATGCATAGCCG
ATTGAGGCGAATTCGGTGATCCTCAGCTGCCAAGAAAAGCCTCTAGCGAGCGCATACATG
GCCCGTACCCCAAACCAACACAGGTGGTCAGGTAGAGAATACCAAGGCGTACGAGATAAC
TATGGTTAAGGAACTCGGCAAAATGCCCCCGTAACTTCGGGAGAAGGGGGGCCGGCTTAC
CGTGAACAGCCTTGCGCTGGGAGCGGGAACCGGCCGCAGAAACCAGTGGGAAGCGACTGT
TTACTAAAAACACAGGTCCGTGCGAAGTCGCAAGACGATGTATACGGACTGACGCCTGCC
CGGTGCTGGAAGGTTAAGAGGACCCGTTAACTCGTAAGGGTGAAGCGGAGAATTTAAGCC
CCAGTAAACGGCGGTGGTAACTATAACCATCCTAAGGTAGCGAAATTCCTTGTCGGGTAA
GTTCCGACCTGCACGAATGGCGTAACGACTTCCCAACTGTCTCAACCATAGACTCGGCGA
AATTGCACTACGAGTAAAGATGCTCGTTACGCGCGGCAGGACGAAAAGACCCCGGGACCT
TCACTACAACTTGGTATTGGTGTTCGGTACTGTTTGTGTAGGATAGGTGGGAGACTGTGA
AGCTCGGACGCCAGTTCGAGTGGAGTCGTTGTTGAAATACCACTCTGACCGTATTGGACA
CCTAACTTCGAACCCTTATCGGGTTCAGGGACAGTGCCTGGCGGGTAGTTTAACTGGGGC
GGTTGCCTCCTAAAATGTAACGGAGGCGCCCAAAGGTTCCCTCAACCTGGACGGCAATCA
GGTGTTGAGTGTAAATGCACAAGGGAGCTTGACTGCGAGACCTACAAGTCAAGCAGGGAC
GAAAGTCGGGATTAGTGATCCGGCACCCCCGAGTGGAAGGGGTGTCGCTCAACGGATAAA
AGGTACCCCGGGGATAACAGGCTGATCTTCCCCAAGAGTCCATATCGACGGGATGGTTTG
GCACCTCGATGTCGGCTCGTCGCATCCTGGGGCTGGAGCAGGTCCCAAGGGTTGGGCTGT
TCGCCCATTAAAGCGGCACGCGAGCTGGGTTTAGAACGTCGTGAGACAGTTCGGTCTCTA
TCCGCCGCGCGCGTCAGAAACTTGAGGAAACCTGTCCCTAGTACGAGAGGACCGGGACGG
ACGAACCTCTAGTGCACCAGTTGTCCCACCAGGGGCACCGCTGGATAGCTACGTTCGGAC
AGGATAACCGCTGAAAGCATCTAAGCGGGAAAC
>NZ_AP022569.1 Mycobacterium cookii
TGCTTAACACATGCAAGTCGAACGGAAAGGCCCTTTCGGGGGTACTCGAGTGGCGAACGG
GTGAGTAACACGTGGGTGATCTGCCCTGCACTTTGGGATAAGCCTGGGAAACTGGGTCTA
ATACCGGATAGGACTACGGACTGCATGGTCTGTGGTGGAAAGCTTGTTGCGGTGTGGGAT
GGGCCCGCGGCCTATCAGCTTGTTGGTGGGGTGATGGCCTACCAAGGCGACGACGGGTAG
CCGGCCTGAGAGGGTGTCCGGCCACACTGGGACTGAGATACGGCCCAGACTCCTACGGGA
GGCAGCAGTGGGGAATATTGCACAATGGGCGCAAGCCTGATGCAGCGACGCCGCGTGGGG
GATGACGGCCTTCGGGTTGTAAACCTCTTTCACCATCGGCGAAGCCGGGAGCTTTTGTTT
CTGGTGACGGTAGGTGGAGAAGAAGCACCGGCCAACTACGTGCCAGCAGCCGCGGTAATA
CGTAGGGTGCGAGCGTTGTCCGGAATTACTGGGCGTAAAGAGCTCGTAGGTGGTTTGTCG
CGTTGTCCGTGAAATTCCCTGGCTTAACTGGGGGCGTGCGGGCGATACGGGCAGACTGGA
GTACTGCAGGGGAGACTGGAATTCCTGGTGTAGCGGTGGAATGCGCAGATATCAGGAGGA
ACACCGGTGGCGAAGGCGGGTCTCTGGGCAGTAACTGACGCTGAGGAGCGAAAGCGTGGG
GAGCGAACAGGATTAGATACCCTGGTAGTCCACGCCGTAAACGGTGGGTACTAGGTGTGG
GTTTCCTTCCTTGGGATCCGTGCCGTAGCTAACGCATTAAGTACCCCGCCTGGGGAGTAC
GGCCGCAAGGCTAAAACTCAAAGGAATTGACGGGGGCCCGCACAAGCGGCGGAGCATGTG
GATTAATTCGATGCAACGCGAAGAACCTTACCTGGGTTTGACATGCACAGGACGCCGGCA
GAGATGTCGGTTCCCTTGTGGCCTGTGTGCAGGTGGTGCATGGCTGTCGTCAGCTCGTGT
CGTGAGATGTTGGGTTAAGTCCCGCAACGAGCGCAACCCTTGTCTCATGTTGCCAGCGCG
TTATGGCGGGGACTCGTGAGAGACTGCCGGGGTCAACTCGGAGGAAGGTGGGGATGACGT
CAAGTCATCATGCCCCTTATGTCCAGGGCTTCACACATGCTACAATGGCCGGTACAAAGG
GCTGCGATGCCGTGAGGCTTAGCGAATCCTTGAAAGCCGGTCTCAGTTCGGATCGGGGTC
TGCAACTCGACCCCGTGAAGTCGGAGTCGCTAGTAATCGCAGATCAGCAACGCTGCGGTG
AATACGTTCCCGGGCCTTGTACACACCGCCCGTCACGTCATGAAAGTCGGTAACACCCGA
AGCCAGTGGCCTAACCCTTGTGGGGGGAGCTGTCGAAGGTGGGATCGGCGATTGGGACGA
AGTCGTAACAAGGTAGCCGTACCGGAAGGTGCGGCTGGATCACCTCCTTTCTAAGGAGCA
CCACGAAAAACATCCTCAATTGGTGGGGATGTGAGCCGTGAGAGCCGGTCGCCTGTAGTG
GGTGTCGGCTTGGTGCGCAACAGCAATTGTCTTGTTGAGGCAGCAGAATCGCCGGCACAC
TATTGGGTCCTGAGGCAACACCTGGTGTTGTCCCGGGCCAAGGGATTGGTTCGGGGTCAG
GTGGTGTCGCTCCATCTTGGTGGTGGGGTGTGGTGTTTGGTAATTGGATAGTGGTTGCGA
GCATCTAAGCAAAATTGCTGATTTGTAGCGTTTTTGTTTGAGTTGTTTTCTTGTGTTTGT
AAGTGTTAAAGGGCGCATGGTGGATGCCTTGGCATCAGGAGCCGATGAAGGACGTGGGAG
GCTGCGATATGCCTCGGGGAGCTGTCAACCGAGCGTGGATCCGAGGATGTCCGAATGGGG
AAACCCGGCACGAGTGATGTCGTGTCACCCGTATCTGAATACATAGGGTGCGGGAGGGAA
CGCGGGGAAGTGAAACATCTCAGTACCCGTAGGAAAAGAAAACAAGTGTGATTCCGTTAG
TAGTGGCGAGCGAACGCGGAGGATGGCTAAACCGTGCGCATGTGTAACCGGGTAGGGGTT
GTGTGTGCGGGGTTGTGGGGATGATGCGTCTGGTTCTATCCGACCGGAGAGCAGCAGTGT
GTGGTTAGTCGAAGTGGCCTGGGATGGTCTGCCGTAGACGGTGAGAGCCCGGTAGGTGAA
AACTGCGCACCTGTTTTGTGTCGTTACCCGAGTAGCAGCGGGCCCGTGGAATCTGCTGTG
AATCTGCCGGGACCACCCGGTAAGCCTGAATACTTCCTGATGACCGATAGCGGATTAGTA
CCGTGAGGGAATGGTGAAAAGTACCCCGGGAGGGGAGTGAAAGAGTACCTGAAACCGTGT
GCCTACAAGCCGTCAGAGCCTTCGACTTGTCGTGGGGTGATGGCGTGCCTTTTGAAGAAT
GAGCCTGCGAGTCAGGGACATGTCGCGAGGTTAACCCGGGAGGGGTAGCCGCAGCGAAAG
CGAGTCTGAATAGGGCGTATCCACCTTTGGGTGGTGTAGTGGTGTGTTCTGGACCCGAAG
CGGAGTGATCTACCCATGGCCAGGGTGAAGCGCGGGTAAGACCGCGTGGAGGCCCGAACC
CACTTAGGTTGAAGACTGAGGGGATGAGTTGTGGGTAGGGGTGAAAGGCCAATCAAACTC
CGTGATAGCTGGTTCTCCCCGAAATGCATTTAGGTGCAGCGTTACATGTTTCTTGCCGGA
GGTAGAGCTACTGGATGGCCGATGGGCCCTACTAGGTTACTGACGTCAGCCAAACTCCGA
ATGCCGGTAAGTGAAAGTGTGGCAGTGAGACGGCGGGGGATAAGCTCCGTGCGTCGAGAG
GGAAACAGCCCAGATCGCCGGCTAAGGCCCCTAAGCGTGTGCTAAGTGGAAAAGGATGTG
CAGTCGCATAGACAACCAGGAGGTTGGCTTAGAAGCAGCCACCCTTGAAAGAGTGCGTAA
TAGCTCACTGGTCAAGTGATTGTGCGCCGATAATGTAGCGGGGCTCAAGCACACCGCCGA
AGCCGCGGCAACAACCTTGTGTTGTTGGGTAGGGGAGCGTCCTGCATCCAGCGAAGCCAC
CTAGTGATGGTGTGGTGGAGGGTGTGGGAGTGAGAATGCAGGCATGAGTAGCGATAAGGC
AAGTGAGAACCTTGCCCGCCGAAAGACCAAGGGTTCCTGGGCCAGGCCAGTCCGCCCAGG
GTGAGTCGGGACCTAAGGCGAGGCCGACAGGCGTAGTCGATGGACAACGGGTTGATATTC
CCGTACCCGTGTGTGCGCGCCCGTGACGAATCCATTCTGCTAACCGCCCAAAAGGTGGTT
CATCAATCCCTTCGGGGTGCGAGAACTCACCGGCTGCGCGGGACCCGGATGGGTAGTAGT
CAAGCGATGGGGTGACGCAGGAAGGTAGCCGTACCAGTCAGTGGTAACACTGGGGCAAAC
CGGTAGGACGACATCTAGGTAAATCCGGGTGTCATATCAGTCCGAGAGGTGATGCATAGC
CGGATGAGGTGAATTCGGTGATCCTATGCTGCCAAGAAAAGCCTCTAGCGAGCACACACA
CGGCCCGTACCCCAAACCAACACAGGTGGTCAGGTAGAGAATACCAAGGCGTACGAGAGA
ACTATGGTTAAGGAACTCGGCAAAATACCCCCGTAACTTCGGGAGAAGGGGGGCCCACAC
ACCGTCATGGCCTTCGCGGCCGGCAGCGGTAGTGGGTCGCAGAAACCAGTGAGAAGCGAC
TGTTTACTAAAAACACAGGTCCGTGCGAAGTCGCAAGACGATGTATACGGACTGACGCCT
GCCCGGTGCTGGAAGGTTAAGAGGACCCGTTAACCCCTCGGGGTGAAGCGGAGAATTTAA
GCCCCAGTAAACGGCGGTGGTAACTATAACCATCCTAAGGTAGCGAAATTCCTTGTCGGG
TAAGTTCCGACCTGCACGAATGGCGTAACGACTTCTCAACTGTCTCAACCATAGACTCGG
CGAAATTGCACTACGAGTAAAGATGCTCGTTACGCGCGGCAGGACGAAAAGACCCCGGGA
CCTTCACTATAGCTTGGTATTGATGTTCGGTACGGTTTGTGTAGGATAGGTGGGAGACTG
TGAAACAATTACGCCAGTAATTGCGGAGTCGTTGTTGAAATACCACTCTGATCGTATTGG
ACCTCTAACCTCGAACCGTCTATCCGGTTCAGGAACAGTGCCTGGTGGGTAGTTTAACTG
GGGCGGTTGCCTCCCAAAATGTAACGGAGGCGCCCAAAGGTTCCCTCAACCTGGACGGCA
ATCAGGTGGCGAGTGCAAGTGCACAAGGGAGCTTGACTGCAAGACTGACACGTCAAGCAG
GGACGAAAGTCGGGACTAGTGATCCGGCACCCCCGAGTGGAAGGGGTGTCGCTCAACGGA
TAAAAGGTACCCCGGGGATAACAGGCTGATCTTCCCCAAGAGTCCATATCGACGGGATGG
TTTGGCACCTCGATGTCGGCTCGTCGCATCCTGGGGCTGGAGCAGGTCCCAAGGGTTGGG
CTGTTCGCCCATTAAAGCGGCACGCGAGCTGGGTTTAGAACGTCGTGAGACAGTTCGGTC
TCTATCCGCCGCGCGCGTCAGAAGCTTGAGGAAACCTGTCCCTAGTACGAGAGGACCGGG
ACGGACGAACCTCTGGTCCACCAGTTGTCCCACCAGGGGCACCGCTGGATAGCCACGTTC
GGACAGGATAACCGCTGAAAGCATCTAAGCGGGAAAC
>NZ_AP022573.1 Mycobacterium saskatchewanense
TGCTTAACACATGCAAGTCGAACGGAAAGGTCTCTTCGGAGATACTCGAGTGGCGAACGG
GTGAGTAACACGTGGGCAATCTGCCCTGCACTTCGGGATAAGCCTGGGAAACTGGGTCTA
ATACCGGATAGGACCTTTAGGCGCATGCCTTTTGGTGGAAAGCTTTTGCGGTGTGGGATG
GGCCCGCGGCCTATCAGCTTGTTGGTGGGGTGATGGCCTACCAAGGCGACGACGGGTAGC
CGGCCTGAGAGGGTGTCCGGCCACACTGGGACTGAGATACGGCCCAGACTCCTACGGGAG
GCAGCAGTGGGGAATATTGCACAATGGGCGCAAGCCTGATGCAGCGACGCCGCGTGGGGG
ATGACGGCCTTCGGGTTGTAAACCTCTTTCAGCAGGGACGAAGCGCAAGTGACGGTACCT
GCAGAAGAAGCACCGGCCAACTACGTGCCAGCAGCCGCGGTAATACGTAGGGTGCGAGCG
TTGTCCGGAATTACTGGGCGTAAAGAGCTCGTAGGTGGTTTGTCGCGTTGTTCGTGAAAT
CTCACGGCTTAACTGTGAGCGTGCGGGCGATACGGGCAGACTAGAGTACTGCAGGGGAGA
CTGGAATTCCTGGTGTAGCGGTGGAATGCGCAGATATCAGGAGGAACACCGGTGGCGAAG
GCGGGTCTCTGGGCAGTAACTGACGCTGAGGAGCGAAAGCGTGGGGAGCGAACAGGATTA
GATACCCTGGTAGTCCACGCCGTAAACGGTGGGTACTAGGTGTGGGTTTCCTTCCTTGGG
ATCCGTGCCGTAGCTAACGCATTAAGTACCCCGCCTGGGGAGTACGGCCGCAAGGCTAAA
ACTCAAAGGAATTGACGGGGGCCCGCACAAGCGGCGGAGCATGTGGATTAATTCGATGCA
ACGCGAAGAACCTTACCTGGGTTTGACATGCACAGGACGCCGGCAGAGATGTCGGTTCCC
TTGTGGCCTGTGTGCAGGTGGTGCATGGCTGTCGTCAGCTCGTGTCGTGAGATGTTGGGT
TAAGTCCCGCAACGAGCGCAACCCTTGTCTCATGTTGCCAGCGGGTAATGCCGGGGACTC
GTGAGAGACTGCCGGGGTCAACTCGGAGGAAGGTGGGGATGACGTCAAGTCATCATGCCC
CTTATGTCCAGGGCTTCACACATGCTACAATGGCCGGTACAAAGGGCTGCGATGCCGCAA
GGTTAAGCGAATCCTTTTAAAGCCGGTCTCAGTTCGGATCGGGGTCTGCAACTCGACCCC
GTGAAGTCGGAGTCGCTAGTAATCGCAGATCAGCAACGCTGCGGTGAATACGTTCCCGGG
CCTTGTACACACCGCCCGTCACGTCATGAAAGTCGGTAACACCCGAAGCCAGTGGCCTAA
CCCTTTGGGAGGGAGCTGTCGAAGGTGGGATCGGCGATTGGGACGAAGTCGTAACAAGGT
AGCCGTACCGGAAGGTGCGGCTGGATCACCTCCTTTCTAAGGAGCACCACGAGAAACACC
CCAACTGGTGGGGTGTGAGCCGTGAGGGGTTCTCGCCTGTAGTGGGCGGGAGCCGGGTGC
ACGACAACAAGCGAATGGCCAGACACACTATTGGGCCCTGAGACAACACTCGGCCAAGTC
CGTGTGGAGTCCCCCCATCTTGGTGGTGGGGTGTGGTGTTTGAGTATTGGATAGTGGTTG
CGAGCATCTAGATGGATGCGTTGCCCTTAGCGGCGCGTGTTCATCTTGTGTAATTTCTTT
TGATTTTTGTGTAAGTAAGTGCTTAAGGGCGCATGGTGGATGCCTTGGCATCGAGAGCCG
ATGAAGGACGTGGGAGGCTGCGATATGCCTCGGGGAGCTGTCAACCGAGCGTTGATCCGA
GGATTTCCGAATGGGGAAACCCAGCACGAGTGATGTCGTGTTACCCGTATCTGAATATAT
AGGATACGGGAGGTAACGCGGGGAAGTGAAACATCTCAGTACCCGTAGGAAGAGAAAACA
ATTGTGATTCCGTCAGTAGTGGCGAGCGAACGCGGATCAGGCTAAACCGCACACATGTGA
TACCGGGTAGGGGTTGTGTGTGCGGGGTTGTGGGATTGATACATCTCAGCTCTACCTGGC
TGGGGGGTAGTTAGAAAGTGTTGTGGTTAGCGGAAATGGCCTGGGACGGTCTGCCGTAGA
CGGTGAAAGCCCGGTACGCGAAAACCCGACACCTACCTCGTATCAATTCCCGAGTAGCAG
CGGGCCCGTGGAATCTGCTGTGAATCTGCCGGGACCACCCGGTAAGCCTAAATACTTCTC
GATGACCGATAGCGGATTAGTACCGTGAGGGAATGGTGAAAAGTACCCCGGGAGGGGAGT
GAAAGAGTACCTGAAACCGTGCGCCTACAATCCGTCAGAGCCTCCTTGTGGGGTGATGGC
GTGCCTTTTGAAGAATGAGCCTGCGAGTCAGGGACATGTCGCGAGGTTAACCCGTGTGGG
GTAGCCGCAGCGAAAGCGAGTCTGAATAGGGCGCATCCCCTTTGGGGTGTAGTGGCATGT
TCTGGACCCGAAGCGGAGTGATCTACCCATGGCCAGGGTGAAGCGCGGGTAAGACCGCGT
GGAGGCCCGAACCCACTTAGGTTGAAGACTGAGGGGATGAGCTGTGGGTAGGGGTGAAAG
GCCAATCAAACTCCGTGATAGCTGGTTCTCCCCGAAATGCATTTAGGTGCAGCGTTGCGT
GTTTCACCACGGAGGTAGAGCTACTGGATGGCCGATGGGCCCTACTAGGTTACTGACGTC
AGCCAAACTCCGAATGCCGTGGTGTATAGCGTGGCAGTGAGACGGCGGGGGATAAGCTCC
GTACGTCGAAAGGGAAACAGCCCAGATCGCCGGCTAAGGCCCCTAAGCGTGTGCTAAGTG
GAAAAGGATGTGCAGTCGCAAAGACAACCAGGAGGTTGGCTTAGAAGCAGCCACCCTTGA
AAGAGTGCGTAATAGCTCACTGGTCAAGTGATTGTGCGCCGATAATGTAGCGGGGCTCAA
GCACACCGCCGAAGCCGCGGCAACCGTAAGGTTGGGTAGGGGAGCGTCCCCCATTCAGCG
AAGCCCCCGGGTGACCGGTGGTGGAGGGTGGGGGAGTGAGAATGCAGGCATGAGTAGCGA
TAAGGCAAGTGAGAACCTTGCCCGCCGTAAGACCAAGGGTTCCTGGGCCAGGCCAGTCCG
CCCAGGGTGAGTCGGGACCTAAGGCGAGGCCGACAGGCGTAGTCGATGGACAACGGGTTG
ATATTCCCGTACCCGTGTATGCGCGTCCCTGATGAATCAGTGGTACTAACCATCCAAAAC
CGGACCGATCATTCCCCTTCGGGGGCGTGAAGGTTCGGGGCTGCATGGGACCTTCGCTGG
TAGTAGTCAAGCGATGGGGTGACGCAGGAAGGTAGCCGTACCAGTCAGTGGTAATACTGG
GGCAAACCTGTAGGGAGAGCGATAGGCAAATCCGTCGCTCATATTCCTGAGAGGTGATGC
ATAGCCGATTGAGGCGAATTCGGTGATCCTCTGCTGCCAAGAAAAGCCTCTAGCGAGCTC
ATACACGGCCCGTACCCCAAACCGACACAGGTGGTCAGGTAGAGAATACCAAGGCGTACG
AGATAACTATGGTTAAGGAACTCGGCAAAATACCCCCGTAACTTCGGGAGAAGGGGGGCC
GGAACACCGTGAACAGCCTGCGCTGGGAGCGGGATCCGGTCGCAGAAACCAGTGAGAAGC
GACTGTTTACTAAAAACACAGGTCCGTGCGAAGTCGCAAGACGATGTATACGGACTGACG
CCTGCCCGGTGCTGGAAGGTTAAGAGGACCCGTTAACCGTAAGGTGAAGCGGAGAATTTA
AGCCCCAGTAAACGGCGGTGGTAACTATAACCATCCTAAGGTAGCGAAATTCCTTGTCGG
GTAAGTTCCGACCTGCACGAATGGCGTAACGACTTCTCAACTGTCTCAACCATAGACTCG
GCGAAATTGCACTACGAGTAAAGATGCTCGTTACGCGCGGCAGGACGAAAAGACCCCGGG
ACCTTCACTACAACTTGGTATTGGTGTTCGGTACGGTTTGTGTAGGATAGGTGGGAGACT
GTGAAACCTCAACGCCAGTTGAGGTGGAGTCGTTGTTGAAATACCACTCTGATCGTATTG
GACACCTAACGTCGAACCCTTATCGGGTTCACGGACAGTGCCTGGTGGGTAGTTTAACTG
GGGCGGTTGCCTCCTAAAATGTAACGGAGGCGCCCAAAGGTTCCCTCAACCTGGACGGCA
ATCAGGTGTTGAGTGTAAATGCACAAGGGAGCTTGACTGCGAGACTTACAAGTCAAGCAG
GGACGAAAGTCGGGATTAGTGATCCGGCACCCCCGAGTGGAAGGGGTGTCGCTCAACGGA
TAAAAGGTACCCCGGGGATAACAGGCTGATCTTCCCCAAGAGTCCATATCGACGGGATGG
TTTGGCACCTCGATGTCGGCTCGTCGCATCCTGGGGCTGGAGCAGGTCCCAAGGGTTGGG
CTGTTCGCCCATTAAAGCGGCACGCGAGCTGGGTTTAGAACGTCGTGAGACAGTTCGGTC
TCTATCCGCCGCGCGCGTCAGAAACTTGAGGAAACCTGTCCCTAGTACGAGAGGACCGGG
ACGGACGAACCTCTGGTATACCAGTTGTTCCACCAGGAGCACCGCTGGATAGCCACGTTC
GGGCAGGATAACCGCTGAAAGCATCTAAGCGGGAAAC
>NZ_AP022575.1 Mycobacterium shinjukuense
TGCTTAACACATGCAAGTCGAACGGAAAGGTCTCTTCGGAGACACTCGAGTGGCGAACGG
GTGAGTAACACGTGGGTGATCTGCCCTGCACACCGGGATAAGCCTGGGAAACTGGGTCTA
ATACCGGATAGGACCACGGGATGCATGTCTTGTGGTGGAAAGCTTTTGCGGTGTGGGATG
AGCCCGCGGCCTATCAGCTTGTTGGTGGGGTGATGGCCTACCAAGGCGACGACGGGTAGC
CGGCCTGAGAGGGTGTCCGGCCACACTGGGACTGAGATACGGCCCAGACTCCTACGGGAG
GCAGCAGTGGGGAATATTGCACAATGGGCGCAAGCCTGATGCAGCGACGCCGCGTGGGGG
ATGACGGCCTTCGGGTTGTAAACCTCTTTCACCATCGACGAAGGTCCGGGTTTTCTCGGG
CTGACGGTAGGTGGAGAAGAAGCACCGGCCAACTACGTGCCAGCAGCCGCGGTAATACGT
AGGGTGCGAGCGTTGTCCGGAATTACTGGGCGTAAAGAGCTCGTAGGTGGTTTGTCGCGT
TGTTCGTGAAATCTCACGGCTTAACTGTGAGCGTGCGGGCGATACGGGCAGACTAGAGTA
CTGCAGGGGAGACTGGAATTCCTGGTGTAGCGGTGGAATGCGCAGATATCAGGAGGAACA
CCGGTGGCGAAGGCGGGTCTCTGGGCAGTAACTGACGCTGAGGAGCGAAAGCGTGGGGAG
CGAACAGGATTAGATACCCTGGTAGTCCACGCCGTAAACGGTGGGTACTAGGTGTGGGTT
CTTTCCTTAAGGATCCGTGCCGTAGCTAACGCATTAAGTACCCCGCCTGGGGAGTACGGC
CGCAAGGCTAAAACTCAAAGGAATTGACGGGGGCCCGCACAAGCGGCGGAGCATGTGGAT
TAATTCGATGCAACGCGAAGAACCTTACCTGGGTTTGACATGCACAGGACGCGTCTAGAG
ATAGGCGTTCCCTTGTGGCCTGTGTGCAGGTGGTGCATGGCTGTCGTCAGCTCGTGTCGT
GAGATGTTGGGTTAAGTCCCGCAACGAGCGCAACCCTTGTCTCATGTTGCCAGCACGTCA
TGGTGGGGACTCGTGAGAGACTGCCGGGGTCAACTCGGAGGAAGGTGGGGATGACGTCAA
GTCATCATGCCCCTTATGTCCAGGGCTTCACACATGCTACAATGGCCGGTACAAAGGGCT
GCGATGCCGCAAGGTTAAGCGAATCCTTCTAAAGCCGGTCTCAGTTCGGATCGGGGTCTG
CAACTCGACCCCGTGAAGTCGGAGTCGCTAGTAATCGCAGATCAGCAACGCTGCGGTGAA
TACGTTCCCGGGCCTTGTACACACCGCCCGTCACGTCATGAAAGTCGGTAACACCCGAAG
CCAGTGGCCTAACCCGCAAGGGAGGGAGCTGTCGAAGGTGGGATCGGCGATTGGGACGAA
GTCGTAACAAGGTAGCCGTACCGGAAGGTGCGGCTGGATCACCTCCTTTCTAAGGAGCAC
CACGAAAAGCACTCCAACTGGTGGGGTGTTGAGCCGTGAGGGGTTCTCGCCTGTAGTGGG
CGGGGGCCGGGTGCATGACAGCAAACGAAACGCCAGACACACTGTTGGGTCCTGAGGCAA
CACCCTCGCGTGTTGTCGCCCCGTCTTGGTGGTGGGGTGTGGTGCTTGAGTATTGGATAG
TGGTTGCGAGCATCAAATGGATGCGTTGCCCCTAGCGGAGTTGTCCGTAAAGGTAGACGC
ATTCTTTTGTGCAATTTTAATTCTTTGGTTTTTGTGTTCGTAAGTGTCTAAGGGCGCATG
GTGAATGCCTTGGCATCGAGAGCCGATGAAGGACGTGGGAGGCTGCGATAAGCCTCGGGG
AGCTGTCAACCGAGCGTGGATCCGAGGATTTCCGAATGGGGAAACCCAGCACGAGTGATG
TCGTGTTACCCGTACCTGAATATATAGGGTGCGGGAGGGAACGCGGGGAAGTGAAACATC
TCAGTACCCGTAGGAGAAGAAAACAATTGTGATTCCGCAAGTAGTGGCGAGCGAACGCGG
AACACGGCTAAACCGCACGCATGGGTAACCGGGTAGGGGTTGTGCGTGCGGGGTTGTGGG
AATGATACGTCTCAGCTCTACCCGGCTGAGGGGCAGTCAGAAAGTGTCGCGGTTAGCGGA
AGTGGCCTGGAATGGTCTGCCGTAGACGGTGAGAGCCCGGTACGCGAAAACCCGGCACCT
GCCCAGTATCAATTTCCCGAGTAGCAGCGGGCCCGTGGAATCCGCTGTGAATCCGCCGGG
ACCACCCGGTAAGCCTAAATACTACTCGATGACCGATAGCGGATTAGTACCGTGAGGGAA
TGGTGAAAAGTACCCCGGGAGGGGAGTGAAAGAGTACCTGAAACCGTGTGCCTACAATCC
GTCAGAGCCTCCTCGTGAGGTGATGGCGTGCCTTTTGAAGAATGAGCCTGCGAGTCAGGG
ACATGTCGCAAGGTTAACCCGTGTGGGGTAGCCGCAGCGAAAGCGAGTCTGAATAGGGCG
ACCCACACGCGCATACGCGCGTGTGAATAGTGGCGTGTTCTGGACCCGAAGCGGAGTGAT
CTACCCATGGCCAGGGTGAAGCGCGGGTAAGACCGCGTGGAGGCCCGAACCCACTTAGGT
TGAAGACTGAGGGGATGAGCTGTGGGTAGGGGTGAAAGGCCAATCAAACTCCGTGATAGC
TGGTTCTCCCCGAAATGCATTTAGGTGCAGCGTTGCGTGGTTCACCGCGGAGGTAGAGCT
ACTGGATGGCCGATGGGCCCCACTAGGTTACTGACGTCAGCCAAACTCCGAATGCCGTGG
TGTAAAGCGTGGCAGTGAGACGGCGGGGGATAAGCTCCGTACGTCGAAAGGGAAACAGCC
CAGATCGCCGGCTAAGGCCCCCAAGCGTGTGCTAAGTGGGAAAGGATGTGCAGTCGCAAA
GACAACCAGGAGGTTGGCTTAGAAGCAGCCACCCTTGAAAGAGTGCGTAATAGCTCACTG
GTCAAGTGATTGTGCGCCGATAATGTAGCGGGGCTCAAGCACACCGCCGAAGCCGCGACA
ACCGCGAGGTTGGGTAGGGGAGCGTCCCCCATTCAGGGAAGCCGCCGGGTGACCGGCGGT
GGAGGGTGGGGGAGTGAGAATGCAGGCATGAGTAGCGACAAGGCAAGTGAGAACCTTGCC
CGCCGAAAGACCAAGGGTTCCTGGGCCAGGCCAGTCCGCCCAGGGTGAGTCGGGACCTAA
GGCGAGGCCGACAGGCGTAGTCGATGGACAACGGGTTGATATTCCCGTACCCGTGTGTGA
GCGCCCGTGACGAATCAGCGGTACTAACCGCCCAAAACCGGATCGATCATTCCCCTTCGG
GGGCGTGGAGGTCCGGGGCTGCGTGGGACCTTCGCTGGTAGTAGTCAAGCGATGGGGTGA
CGCAGGAAGGCAGCCGTACCAGTCAGTGGTAACACTGGGGCAAGCCCGTAGGGAGAGCGA
TAGGCAAATCCGTCGCTCACTAATCCTGAGAGGTGATGCATAGCCGATTGAGGCGAATTC
GGTGATCCTCTGCTGCCAAGAAAAGCCTCTAGCGAGCACATACACGGCCCGTACCCCAAA
CCGACACAGGTGGTCAGGTAGAGAATACCAAGGCGTACGAGATAACTATGGTTAAGGAAC
TCGGCAAAATGCCCCCGTAACTTCGGGAGAAGGGGGACCGGAATATCGTGAACACCCTCG
CGGTGGGAGCGGGATCCGGTCGCAGAAACCAGTGAGGAGCGACTGTTTACTAAAAACACA
GGTCCGTGCGAAGTCGCAAGACGATGTATACGGACTGACGCCTGCCCGGTGCTGGAAGGT
TAAGAGGACCCGTTAACCCGCAAGGGTGAAGCGGAGAATTTAAGCCCCAGTAAACGGCGG
TGGTAACTATAACCATCCTAAGGTAGCGAAATTCCTTGTCGGGTAAGTTCCGACCTGCAC
GAATGGCGTAACGACTTCTCAACTGTCTCAACCATAGACTCGGCGAAATTGCACTACGAG
TAAAGATGCTCGTTACGCGCGGCAGGACGAAAAGACCCCGGGACCTTCACTACAACTTGG
TATTGATGTTCGGTACGGTTTGTGTAGGATAGGTGGGAGACTGTGAAACCTCGACGCCAG
TTGAGGTGGAGTCGTTGTTGAAATACCACTCTGATCGTATTGGGCATCTAACGTCGAACC
CTGAATCGGGTTCACGGACAGTGCCTGGCGGGTAGTTTAACTGGGGCGGTTGCCTCCTAA
AATGTAACGGAGGCGCCCAAAGGTTCCCTCAACCTGGACGGCAATCAGGTGGCGAGTGTA
AATGCACAAGGGAGCTTGACTGCGAGACCTACAAGTCAAGCAGGGACGAAAGTCGGGATT
AGTGATCCGGCACCCCCGAGTGGAAGGGGTGTCGCTCAACGGATAAAAGGTACCCCGGGG
ATAACAGGCTGATCTTCCCCAAGAGTCCATATCGACGGGATGGTTTGGCACCTCGATGTC
GGCTCGTCGCATCCTGGGGCTGGAGCAGGTCCCAAGGGTTGGGCTGTTCGCCCATTAAAG
CGGCACGCGAGCTGGGTTTAGAACGTCGTGAGACAGTTCGGTCTCTATCCGCCGCGCGCG
TCAGAAGCTTGAGGAAACCTGTCCCTAGTACGAGAGGACCGGGACGGACGAACCTCTGGT
GCACCAGTTGTCCCGCCAGGGGCACCGCTGGATAGCTACGTTCGGACAGGATAACCGCTG
AAAGCATCTAAGCGGGAAAC
>NZ_AP022576.1 Mycobacterium florentinum
TGCTTAACACATGCAAGTCGAACGGAAAGGCCCCTTCGGGGGTACTCGAGTGGCGAACGG
GTGAGTAACACGTGGGTAATCTGCCCTGCACTTCGGGATAAGCCTGGGAAACTGGGTCTA
ATACCGGATATGACCACGAGACGCATGTCTTGTGGTGGAAAGCTTTTGCGGTGTGGGATG
GGCCCGCGGCCTATCAGCTTGTTGGTGGGGTGATGGCCTACCAAGGCGACGACGGGTAGC
CGGCCTGAGAGGGTGTCCGGCCACACTGGGACTGAGATACGGCCCAGACTCCTACGGGAG
GCAGCAGTGGGGAATATTGCACAATGGGCGCAAGCCTGATGCAGCGACGCCGCGTGGGGG
ATGACGGCCTTCGGGTTGTAAACCTCTTTCAGCAGGGACGAAGCGCAAGTGACGGTACCT
GCAGAAGAAGCACCGGCCAACTACGTGCCAGCAGCCGCGGTAATACGTAGGGTGCGAGCG
TTGTCCGGAATTACTGGGCGTAAAGAGCTCGTAGGTGGTTTGTCGCGTTGTTCGTGAAAA
CCGGGGGCTTAACCCTCGGCGTGCGGGCGATACGGGCAGACTGGAGTACTGCAGGGGAGA
CTGGAATTCCTGGTGTAGCGGTGGAATGCGCAGATATCAGGAGGAACACCGGTGGCGAAG
GCGGGTCTCTGGGCAGTAACTGACGCTGAGGAGCGAAAGCGTGGGGAGCGAACAGGATTA
GATACCCTGGTAGTCCACGCCGTAAACGGTGGGTACTAGGTGTGGGTTTCCTTCCTTGGA
ATCCGTGCCGTAGCTAACGCATTAAGTACCCCGCCTGGGGAGTACGGCCGCAAGGCTAAA
ACTCAAAGGAATTGACGGGGGCCCGCACAAGCGGCGGAGCATGTGGATTAATTCGATGCA
ACGCGAAGAACCTTACCTGGGTTTGACATGCACAGGACGCCGGCAGAGATGTCGGTTCCC
TTGTGGCCTGTGTGCAGGTGGTGCATGGCTGTCGTCAGCTCGTGTCGTGAGATGTTGGGT
TAAGTCCCGCAACGAGCGCAACCCTTGTCTCATGTTGCCAGCACGTAATGGTGGGGACTC
GTGAGAGACTGCCGGGGTCAACTCGGAGGAAGGTGGGGATGACGTCAAGTCATCATGCCC
CTTATGTCCAGGGCTTCACACATGCTACAATGGCCGGTACAAAGGGCTGCGATGCCGTAA
GGTTAAGCGAATCCTTTTAAAGCCGGTCTCAGTTCGGATCGGGGTCTGCAACTCGACCCC
GTGAAGTCGGAGTCGCTAGTAATCGCAGATCAGCAACGCTGCGGTGAATACGTTCCCGGG
CCTTGTACACACCGCCCGTCACGTCATGAAAGTCGGTAACACCCGAAGCCAGTGGCCTAA
CCTTTTGGAGGGAGCTGTCGAAGGTGGGATCGGCGATTGGGACGAAGTCGTAACAAGGTA
GCCGTACCGGAAGGTGCGGCTGGATCACCTCCTTTCTAAGGAGCACCACGAGAAACACTC
CAATTGGTGGGGTGTGAGCCGTGAGGGGTTCTCGTCTGTAGTGGACGGGGGCTGGGTGCA
CAACAGCAGACAATCGCCAGACACACTATTGGGCCCTGAGACAACACTCGGCCGACTTAG
GTCGATGTGGTGTCCCTCCATCTTGGTGGTGGGGTGTGGTATTTGAGTATTGAATAGTGG
TTGCGAGCATCTAGACGGATACGTTGCCCTCGTGGTGCGTGTTCGTCAAAAATGTGTAAT
TTTTCTTTTGGTTTTTGTGTTCGTAAGTGTTTAAGGGCACATGGTGGATGCCTTGGCATC
GAGAGCCGATGAAGGACGTGGGAGGCTGCGATATGCCTCGGGGAGCTGTCAACCGAGCGT
TGATCCGAGGATTTCCGAATGGGGAAACCCAGCACGAGTTATGTCGTGTTACCCGTATCT
GAATATATAGGGTGCGGGAGGTAACGCGGGGAAGTGAAACATCTCAGTACCCGTAGGAAA
AGAAAACAAAAGTGATTCCGCTAGTAGTGGCGAGCGAACGCGGAACAGGCTAAACCGCAT
GCATGTGTAACCGGGTAGGGGTTGTGTGTGCGGGGTTGTGGGATTGATTTTCTCAGCTCT
ACCTGGCTGAGGGGCAGTTAGAAAGTGTCGTGGTTAGCGGAAGTGGCCTGGGATGGTCTG
CCGCAGACGGTGAGAGCCCGGTACGCGAAAACCCGGCACCTGCCTTTATCAATTCCCGAG
TAGCAGCGGGCCCGTGAAATCTGCTGTGAATCTGCCGAGACCACTCGGTAAGCCTAAATA
CTTCTCGATGACCGATAGCGGATTAGTACCGTGAGGGAATGGTGAAAAGTACCCCGGGAG
GGGAGTGAAATAGTACCTGAAACCGTGTGCCTACAATCCGTCAGAGCCTCCTTGTGGGGT
GATGGCGTGCCTTTTGAAGAATGAGCCTGCGAGTCAGGGACATGTCGCAAGGTTAACCCG
TGTGGGGTAGCCGCAGCGAAAGCGAGTCTGAATAGGGCGCTTGAGTGGCATGTTCTGGAC
CCGAAGCGGAGTGATCTACCCATGGCCAGGGTGAAGCGCGGGTAAGACCGCGTGGAGGCC
CGAACCCACTTAGGTTGAAGACTGAGGGGATGAGTTGTGGGTAGGGGTGAAAGGCCAATC
AAACTCCGTGATAGCTGGTTCTCCCCGAAATGCATTTAGGTGCAGCGTTACGTGTTTCAC
CACGGAGGTAGAGCTACTGGATGGCCGATGGGCCCTACTAGGTTACTGACGTCAGCCAAA
CTCCGAATGCCGTGGTGTATAGCGTGGCAGTGAGACGGCGGGGGATAAGCTCCGTACGTC
GAAAGGGAAACAGCCCAGATCGCCGGCTAAGGCCCCTAAGCGTGTGCTAAGTGGAAAAGG
ATGTGCAGTCGCAAAGACAACCAGGAGGTTGGCTTAGAAGCAGCCACCCTTGAAAGAGTG
CGTAATAGCTCACTGGTCAAGTGATTGTGCGCCGATAATGTAGCGGGGCTCAAGCACACC
GCCGAAGCCGCGGCAACCGCAAGGTTGGGTAGGGGAGCGTCCTCCACGCAGAGAAGCTGT
CGGGTGACCGATGGTGGAGTATGGAGGAGTGAGAATGCAGGCATGAGTAGCGATTAGGCA
AGTGAGAACCTTGCCCGCCGAAAGACCAAGGGTTCCTGGGCCAGGCCAGTCCGCCCAGGG
TGAGTCGGGACCTAAGGCGAGGCCGACAGGCGTAGTCGATGGACAACGGGTTGATATTCC
CGTACCCGTGTATGAGCGTCCCTGACGAATCCATTCTGCTAACCACCCAAATGGTGGTCT
ATCAATCCCTTCGGGGTGCGAGGACCGTCGGCTGCGTGGGACCCGGGTGGGTAGTAGTCA
AGCGATGGGGTGACGCAGGAAGGTAGCCGTACCAGTCAGTGGTAATACTGGGGCAAGCCT
GTAGGGAGAACGATAGGCAAATCCGTCGTTCATATTCCTGAGAGGTGATGCATAGCCGAT
TGAGGCGAATTCGGTGATCCTCAGCTGCCAAGAAAAGCCTCTAGCGAGCGCATACATGGC
CCGTACCCCAAACCAACACAGGTGGTCAGGTAGAGAATACCAAGGCGTACGAGATAACTA
TGGTTAAGGAACTCGGCAAAATGCCCCCGTAACTTCGGGAGAAGGGGGGCCGGCTTATTG
TGAACAGCCTTGCGCTGCGAGCGAGAACCGGCCGCAGAAACCAGTGGGAAGCGACTGTTT
ACTAAAAACACAGGTCCGTGCGAAGTCGCAAGACGATGTATACGGACTGACGCCTGCCCG
GTGCTGGAAGGTTAAGAGGACCCGTTAATCGTAAGGTGAAGCGGAGAATTTAAGCCCCAG
TAAACGGCGGTGGTAACTATAACCATCCTAAGGTAGCGAAATTCCTTGTCGGGTAAGTTC
CGACCTGCACGAATGGCGTAACGACTTCCCAACTGTCTCAACCATAGACTCGGCGAAATT
GCACTACGAGTAAAGATGCTCGTTACGCGCGGCAGGACGAAAAGACCCCGGGACCTTCAC
TACAACTTGGTATTGGTGTTCGGTACTGTTTGTGTAGGATAGGTGGGAGACTGTGAAACT
CTAACGCCAGTTAGAGCGGAGTCGTTGTTGAAATACCACTCTGACCGTATTGGACACCTA
ACTTCGAACCCTTATCGGGTTCAGGGACAGTGCCTGGCGGGTAGTTTAACTGGGGCGGTT
GCCTCCTAAAATGTAACGGAGGCGCCCAAAGGTTCCCTCAACCTGGACGGCAATCAGGTG
TTGAGTGTAAGTGCACAAGGGAGCTTGACTGCGAGACTTACACGTCAAGCAGGGACGAAA
GTCGGGACTAGTGATCCGGCACCCCCGAGTGGAAGGGGTGTCGCTCAACGGATAAAAGGT
ACCCCGGGGATAACAGGCTGATCTTCCCCAAGAGTCCATATCGACGGGATGGTTTGGCAC
CTCGATGTCGGCTCGTCGCATCCTGGGGCTGGAGCAGGTCCCAAGGGTTGGGCTGTTCGC
CCATTAAAGCGGCACGCGAGCTGGGTTTAGAACGTCGTGAGACAGTTCGGTCTCTATCCG
CCGCGCGCGTCAGAAACTTGAGGAAACCTGTCCCTAGTACGAGAGGACCGGGACGGACGA
ACCTCTAGTGCACCAGTTGTCTCACCAGAGGCACTGCTGGATAGCTACGTTCGGACAGGA
TAACCGCTGAAAGCATCTAAGCGGGAAAC
>NZ_AP022581.1 Mycobacterium lacus
TGCTTAACACATGCAAGTCGAACGGAAAGGTCTCTTCGGAGATACTCGAGTGGCGAACGG
GTGAGTAACACGTGGGTGATCTGCCCTGCACTTCGGGATAAGCCTGGGAAACTGGGTCTA
ATACCGGATAGGACCATGAGATTCATGTCTTGTGGTGGAAAGCTTTTGCGGTGTGGGATG
AGCCCGCGGCCTATCAGCTTGTTGGTGGGGTGACGGCCTACCAAGGCGACGACGGGTAGC
CGGCCTGAGAGGGTGTCCGGCCACACTGGGACTGAGATACGGCCCAGACTCCTACGGGAG
GCAGCAGTGGGGAATATTGCACAATGGGCGCAAGCCTGATGCAGCGACGCCGCGTGGGGG
ATGACGGCCTTCGGGTTGTAAACCTCTTTCACCATCGACGAAGGTCCGGGTTTTCTCGGA
TTGACGGTAGATGGAGAAGAAGCACCGGCCAACTACGTGCCAGCAGCCGCGGTAATACGT
AGGGTGCGAGCGTTGTCCGGAATTACTGGGCGTAAAGAGCTCGTAGGTGGTTTGTCGCGT
TGTTCGTGAAATCTCACGGCTTAACTGTGAGCGTGCGGGCGATACGGGCAGACTGGAGTA
CTGCAGGGGAGACTGGAATTCCTGGTGTAGCGGTGGAATGCGCAGATATCAGGAGGAACA
CCGGTGGCGAAGGCGGGTCTCTGGGCAGTAACTGACGCTGAGGAGCGAAAGCGTGGGGAG
CGAACAGGATTAGATACCCTGGTAGTCCACGCCGTAAACGGTGGGTACTAGGTGTGGGTT
TCCTTCCTTGGGATCCGTGCCGTAGCTAACGCATTAAGTACCCCGCCTGGGGAGTACGGC
CGCAAGGCTAAAACTCAAAGGAATTGACGGGGGCCCGCACAAGCGGCGGAGCATGTGGAT
TAATTCGATGCAACGCGAAGAACCTTACCTGGGTTTGACATGCACAGGACGCGTCTAGAG
ATAGGCGTTCCCTTGTGGCCTGTGTGCAGGTGGTGCATGGCTGTCGTCAGCTCGTGTCGT
GAGATGTTGGGTTAAGTCCCGCAACGAGCGCAACCCTTGTCTCATGTTGCCAGCGGGTAA
TGCCGGGGACTCGTGAGAGACTGCCGGGGTCAACTCGGAGGAAGGTGGGGATGACGTCAA
GTCATCATGCCCCTTATGTCCAGGGCTTCACACATGCTACAATGGCCGGTACAAAGGGCT
GCGATGCCGCGAGGTTAAGCGAATCCTTTTAAAGCCGGTCTCAGTTCGGATCGGGGTCTG
CAACTCGACCCCGTGAAGTCGGAGTCGCTAGTAATCGCAGATCAGCAACGCTGCGGTGAA
TACGTTCCCGGGCCTTGTACACACCGCCCGTCACGTCATGAAAGTCGGTAACACCCGAAG
CCAGTGGCCTAACCCTTTGGGAGGGAGCTGTCGAAGGTGGGATCGGCGATTGGGACGAAG
TCGTAACAAGGTAGCCGTACCGGAAGGTGCGGCTGGATCACCTCCTTTCTAAGGAGCACC
ACGAAAAACACCCCAACTGGTGGGGTGTAAGCCGTGAGGGGTTCTCGTCTGTAGTGGGCG
AGGGCCGGGTGCGCAGCAGCAAAAGAAACGCCGGACACACTGTTGGGTCCTGAGGCAACA
CTTGCGTTTGTTTCGCCGGTGTTGTCCCACCATCTTGGTGGTGGGGTGTGGTGTTTGAGT
ATTGGATAGTGGTTGCGAGCATCAAATGGATGCGCCGCTCGTAGCGGTGGCGTGTTCTTT
TGTGCAATTTTTATTCTTTGGTTTTTGTTGTGTTTGTAAGTGACTAAGGGCGCATGGTGG
ATGCCTTGGCATCGAGAGCCGATGAAGGACGTGGGAGGCTGCGATATGCCTCGGGGAGCT
GTCAACCGAGCGTGGATCCGAGGATTTCCGAATGGGGAAACCCAGCACGAGTGATGTCGT
GTTACCCGTATCTGAATATATAGGGTGCGGGAGGGAACGCGGGGAAGTGAAACATCTCAG
TACCCGTAGGAGAAGAAAACAATTGTGATTCCGTAAGTAGTGGCGAGCGAACGCGGAGGA
TGGCTAAACCGCACGCATGGGTAACCGGGTAGGGGTTGTGTGTGCGGGGTTGTGGGAGTG
ATACGTCTCAGCTCTACCCGGCTGAGGGGCAGTCAGAAAGTGTCGTGGTTAGCGGAAGTG
GCCTGGGATGGTCTGCCGTAGACGGTGAGAGCCCGGTACGCGAAAACCCGGCACCTGCCT
AGTATCAATTCCCGAGTAGCAGCGGGCCCGTGGAATCTGCTGTGAATCTGCCGGGACCAC
CCGGTAAGCCTAAATACTTCTCGATGACCGATAGCGGATTAGTACCGTGAGGGAATGGTG
AAAAGTACCCCGGGAGGGGAGTGAAAGAGTACCTGAAACCGTGTGCCTACAATCCGTCAG
AGCCTCCCCCTCTTTTTGGGTGGGTGGGGTGATGGCGTGCCTTTTGAAGAATGAGCCTGC
GAGTCAGGGACATGTCGCGAGGTTAACCCGTGTGGGGTAGCCGCAGCGAAAGCGAGTCTG
AATAGGGCGTATCCCCGTAAGGGGTGTAGTGGCATGTTCTGGACCCGAAGCGGAGTGATC
TACCCATGGCCAGGGTGAAGCGCGGGTAAGACCGCGTGGAGGCCCGAACCCACTTAGGTT
GAAGACTGAGGGGATGAGCTGTGGGTAGGGGTGAAAGGCCAATCAAACTCCGTGATAGCT
GGTTCTCCCCGAAATGCATTTAGGTGCAGCGTTGCGTGGTTCACCGCGGAGGTAGAGCTA
CTGGATGGCCGATGGGCCCTACTAGGTTACTGACGTCAGCCAAACTCCGAATGCCGTGGT
GTAGAGCGTGGCAGTGAGACGGCGGGGGATAAGCTCCGTGCGTCGAAAGGGAAACAGCCC
AGATCGCCGGCTAAGGCCCCAAAGCGTGTGCTAAGTGGGAAAGGATGTGCAGTCGCAAAG
ACAACCAGGAGGTTGGCTTAGAAGCAGCCACCCTTGAAAGAGTGCGTAATAGCTCACTGG
TCAAGTGATTGTGCGCCGATAATGTAGCGGGGCTCAAGCACACCGCCGAAGCCGCGGCAC
ATCCACCTTTAGGTGGGTGTGGGTAGGGGAGCGTCCCCCATTCAGGGAAGCCGTCGGGTG
ACCGGCGGTGGAGGGTGGGGGAGTGAGAATGCAGGCATGAGTAGCGACAAGGCAAGTGAG
AACCTTGCCCGCCGAAAGACCAAGGGTTCCTGGGCCAGGCCAGTCCGCCCAGGGTGAGTC
GGGACCTAAGGCGAGGCCGACAGGCGTAGTCGATGGACAACGGGTTGATATTCCCGTACC
CGTGTGTGGGCGTCCCTGACGAATCAGCGGTACTAACCACCCAAAACCGGATCGATCATG
CCCCTTCGGGGGCGTGGAGGTCTGGGGCTGCGTGGGAACTTCGCTGGTAGTAGTCAAGCG
AAGGGGTGACGCAGGAAGGCAGCCGTACCAGTCAGTGGTAATACTGGGGCAAGCCTGTAG
GGAGAGCGATAGGCAAATCCGTCGCTCACATATCCTGAGAGGTGATGCATAGCCGGTTGA
GGCGAATTCGGTGATCCTCTGCTGCCAAGAAAAGCCTCTAGCGAGCACACACACGGCCCG
TACCCCAAACCGACACAGGTGGTCAGGTAGAGAATACCGAGGCGTACGAGATAACTATGG
TTAAGGAACTCGGCAAAATGCCCCCGTAACTTCGGGAGAAGGGGGACCGGAATATCGTGA
ACACCCTTGCGGTGCGAGCGGGATCCGGTCGCAGAAACCAGTGAGAAGCGACTGTTTACT
AAAAACACAGGTCCGTGCGAAGTCGCAAGACGATGTATACGGACTGACGCCTGCCCGGTG
CTGGAAGGTTAAGAGGACCCGTTAACTCGTAAGGGTGAAGCGGAGAATTTAAGCCCCAGT
AAACGGCGGTGGTAACTATAACCATCCTAAGGTAGCGAAATTCCTTGTCGGGTAAGTTCC
GACCTGCACGAATGGCGTAACGACTTCTCAACTGTCTCAACCATAGACTCGGCGAAATTG
CACTACGAGTAAAGATGCTCGTTACGCGCGGCAGGACGAAAAGACCCCGGGACCTTCACT
ACAACTTGGTATTGGTGTTCGGTACGGTTTGTGTAGGATAGGTGGGAGACTGTGAAACCT
CAACGCCAGTTGGGGTGGAGTCGTTGTTGAAATACCACTCTGATCGTATTGGACACCTAA
CGTCGAACCCTGGATCGGGTTCACGGACAGTGCCTGGCGGGTAGTTTAACTGGGGCGGTT
GCCTCCTAAAATGTAACGGAGGCGCCCAAAGGTTCCCTCAACCTGGACGGCAATCAGGTG
GCGAGTGTAAATGCACAAGGGAGCTTGACTGCGAGACCTACACGTCAAGCAGGGACGAAA
GTCGGGATTAGTGATCCGGCACCCCCGAGTGGAAGGGGTGTCGCTCAACGGATAAAAGGT
ACCCCGGGGATAACAGGCTGATCTTCCCCAAGAGTCCATATCGACGGGATGGTTTGGCAC
CTCGATGTCGGCTCGTCGCATCCTGGGGCTGGAGCAGGTCCCAAGGGTTGGGCTGTTCGC
CCATTAAAGCGGCACGCGAGCTGGGTTTAGAACGTCGTGAGACAGTTCGGTCTCTATCCG
CCGCGCGCGTCAGAAGCTTGAGGAAACCTGTCCCTAGTACGAGAGGACCGGGACGGACGA
ACCTCTGGTCCACCAGTTGTCTCACCAGGGGCACCGCTGGATAGCCACGTTCGGACAGGA
TAACCGCTGAAAGCATCTAAGCGGGAAAC
>NZ_AP022582.1 Mycobacterium seoulense
TGCTTAACACATGCAAGTCGAACGGAAAGGCCCCTTCGGGGGTACTCGAGTGGCGAACGG
GTGAGTAACACGTGGGCAATCTGCCCTGCACTTCGGGATAAGCCTGGGAAACTGGGTCTA
ATACCGAATAGGACCACTTGGCGCATGCCTTGTGGTGGAAAGCTTTTGCGGTGTGGGATG
GGCCCGCGGCCTATCAGCTTGTTGGTGGGGTGATGGCCTACCAAGGCGACGACGGGTAGC
CGGCCTGAGAGGGTGTCCGGCCACACTGGGACTGAGATACGGCCCAGACTCCTACGGGAG
GCAGCAGTGGGGAATATTGCACAATGGGCGCAAGCCTGATGCAGCGACGCCGCGTGGGGG
ATGACGGCCTTCGGGTTGTAAACCTCTTTCACCATCGACGAAGGTCCGGGTTTCTCGGAT
TGACGGTAGGTGGAGAAGAAGCACCGGCCAACTACGTGCCAGCAGCCGCGGTAATACGTA
GGGTGCGAGCGTTGTCCGGAATTACTGGGCGTAAAGAGCTCGTAGGTGGTTTGTCGCGTT
GTTCGTGAAATCTCACGGCTTAACTGTGAGCGTGCGGGCGATACGGGCAGACTAGAGTAC
TGCAGGGGAGACTGGAATTCCTGGTGTAGCGGTGGAATGCGCAGATATCAGGAGGAACAC
CGGTGGCGAAGGCGGGTCTCTGGGCAGTAACTGACGCTGAGGAGCGAAAGCGTGGGGAGC
GAACAGGATTAGATACCCTGGTAGTCCACGCCGTAAACGGTGGGTACTAGGTGTGGGTTT
CCTTCCTTGGGATCCGTGCCGTAGCTAACGCATTAAGTACCCCGCCTGGGGAGTACGGCC
GCAAGGCTAAAACTCAAAGGAATTGACGGGGGCCCGCACAAGCGGCGGAGCATGTGGATT
AATTCGATGCAACGCGAAGAACCTTACCTGGGTTTGACATGCACAGGACGCGTCTAGAGA
TAGGCGTTCCCTTGTGGCCTGTGTGCAGGTGGTGCATGGCTGTCGTCAGCTCGTGTCGTG
AGATGTTGGGTTAAGTCCCGCAACGAGCGCAACCCTTGTCTCATGTTGCCAGCGGGTAAT
GCCGGGGACTCGTGAGAGACTGCCGGGGTCAACTCGGAGGAAGGTGGGGATGACGTCAAG
TCATCATGCCCCTTATGTCCAGGGCTTCACACATGCTACAATGGCCGGTACAAAGGGCTG
CGATGCCGCAAGGTTAAGCGAATCCTTTTAAAGCCGGTCTCAGTTCGGATCGGGGTCTGC
AACTCGACCCCGTGAAGTCGGAGTCGCTAGTAATCGCAGATCAGCAACGCTGCGGTGAAT
ACGTTCCCGGGCCTTGTACACACCGCCCGTCACGTCATGAAAGTCGGTAACACCCGAAGC
CAGTGGCCTAACCCTTGGGAGGGAGCTGTCGAAGGTGGGATCGGCGATTGGGACGAAGTC
GTAACAAGGTAGCCGTACCGGAAGGTGCGGCTGGATCACCTCCTTTCTAAGGAGCACCAC
GAAAAGCACTCCAATTGGTGGGGTGCGAGCCGTGAGGGGTTCTCGCCTGTAGTGGGCGAG
AGCCGGGTGCGCAACAGCAAATGATTGCCAGACACACTATTGGGCCCTGAGACAACACTC
GGCCAGTCCGCGTGGTGTCCCTCCATCTTGGTGGTGGGGTGTGGTGTTTGAGAATTGGAT
AGTGGTTGCGAGCATCTAAACGGATGCGTTGCCGGCAACGGTGGCGTGTTCGTTGAAATG
TGTAATTTCTTCTTTGGTTTTTGTGTGTAAGTAAGTGTTTAAGGGCGCATGGTGGATGCC
TTGGCATCGAGAGCCGATGAAGGACGTGGGAGGCTGCGATATGCCTCGGGGAGCTGTCAA
CCGAGCATTGATCCGAGGATTTCCGAATGGGGAAACCCAGCACGAGTGATGTCGTGTTAC
CCGCATCTGAATATATAGGGTGCGGGAGGTAACGCGGGGAAGTGAAACATCTCAGTACCC
GTAGGAGAAGAAAACAATTGTGATTCCGTTAGTAGTGGCGAGCGAACGCGGAACAGGCTA
AACCGCATGCATGGATAACCGGGTAGGGGTTGTGTGTGCGGGGTTGTGGGATTGATATGT
CTCAGCTCTACCTGGCTGAGGGGTAGTCAGAAAGTGTCGTGGTTAGCGGAAGTGGCCTGG
GACGGCCCGCCGTAGACGGTGAAAGCCCGGTACGCGAAAACCCGGCACCTACCTTGTATC
AACACCCGAGTAGCAGCGGGCCCGTGGAATCTGCTGTGAATCTGCCGGGACCACCCGGTA
AGCCTAAATACTTCTCGATGACCGATAGCGGATTAGTACCGTGAGGGAATGGTGAAAAGT
ACCCCGGGAGGGGAGTGAAAGAGTACCTGAAACCGTGTGCCTACAATCCGTCAGAGCCTC
CTTGTGGGGTGATGGCGTGCCTTTTGAAGAATGAGCCTGCGAGTCAGGGACACGTCGCGA
GGTTAACCCGTGCGGGGTAGCCGCAGCGAAAGCGAGTCTGAATAGGGCGCATCCCCTTTG
GGGTGTAGTGGCGTGTTCTGGACCCGAAGCGGAGTGATCTACCCATGGCCAGGGTGAAGC
GCGGGTAAGACCGCGTGGAGGCCCGAACCCACTTAGGTTGAAGACTGAGGGGATGAGCTG
TGGGTAGGGGTGAAAGGCCAATCAAACTCCGTGATAGCTGGTTCTCCCCGAAATGCATTT
AGGTGCAGCGTTACGTGTTTCACCACGGAGGTAGAGCTACTGGATGGCCGATGGGCCCTA
CTAGGTTACTGACGTCAGCCAAACTCCGAATGCCGTGGTGTATAGCGTGGCAGTGAGACG
GCGGGGGATAAGCTCCGTACGTCGAGAGGGAAACAGCCCAGATCGCCGGCTAAGGCCCCT
AAGCGTGTGCTAAGTGGAAAAGGATGTGCAGTCGCAAAGACAACCAGGAGGTTGGCTTAG
AAGCAGCCACCCTTGAAAGAGTGCGTAATAGCTCACTGGTCAAGTGATTGTGCGCCGATA
ATGTAGCGGGGCTCAAGCACACCGCCGAAGCCGCGGCAACCGTAAGGTTGGGTAGGGGAG
CGTCCCCCATGCAGCGAAGCTACCGGGTAACCGTGTGGTGGAGTTTGGGGGAGTGAGAAT
GCAGGCATGAGTAGCGATAAGGCAAGTGAGAACCTTGCCCGCCGTAAGACCAAGGGTTCC
TGGGCCAGGCCAGTCCGCCCAGGGTGAGTCGGGACCTAAGGCGAGGCCGACAGGCGTAGT
CGATGGACAACGGGTTGATATTCCCGTACCCGTGTGTGGGCGTCCCTGACGAATCAGCGG
TACTAACCACCCAAAACCGGATCGACCATTCCCCTTCGGGGGCATGGAGTTTCGGGGCTG
CGTGGGACCTTCGCTGGTAGTAGTCAAGCAATGGGGTGACGCAGGAAGGTAGCCGTACCA
GTCAGTGGTAATACTGGGGCAAGCCCGTAGGGAGAGCGATAGGCAAATCCGTCGCTCATT
AATCCTGAGAGGTGATGCATAGCCGATTGAGGTGAATTCGGTGATCCTCTGCTGCCAAGA
AAAGCCTCTAGCGAGCACACACACGGCCCGTACCCCAAACCGACACAGGTGGTCAGGTAG
AGCATACCAAGGCGTACGAGATAACTATGGTTAAGGAACTCGGCAAAATGCCCCCGTAAC
TTCGGGAGAAGGGGGGCCGGAATACCGTGAACACCCTTGCGGTGGGAGCGGGATTCGGCC
GCAGAAACCAGTGGGTAGCGACTGTTTACTAAAAACACAGGTCCGTGCGAAGTCGCAAGA
CGATGTATACGGACTGACGCCTGCCCGGTGCTGGAAGGTTAAGAGGACCCGTTAACCGTA
AGGTGAAGCGGAGAATTTAAGCCCCAGTAAACGGCGGTGGTAACTATAACCATCCTAAGG
TAGCGAAATTCCTTGTCGGGTAAGTTCCGACCTGCACGAATGGCGTAACGACTTCCCAAC
TGTCTCAACCATAGACTCGGCGAAATTGCACTACGAGTAAAGATGCTCGTTACGCGCGGC
AGGACGAAAAGACCCCGGGACCTTCACTACAACTTGGTATTGGTGTTCGGTACGGTTTGT
GTAGGATAGGTGGGAGACTGTGAAACCCCAACGCCAGTTGGGGCGGAGTCGTTGTTGAAA
TACCACTCTGATCGTATTGGACACCTAACGTCGAACCCTTATCGGGTTCACGGACAGTGC
CTGGCGGGTAGTTTAACTGGGGCGGTTGCCTCCTAAAATGTAACGGAGGCGCCCAAAGGT
TCCCTCAACCTGGACGGCAATCAGGTGTTGAGTGTAAGTGCACAAGGGAGCTTGACTGCG
AGACTTACAAGTCAAGCAGGGACGAAAGTCGGGACTAGTGATCCGGCACCCCCGAGTGGA
AGGGGTGTCGCTCAACGGATAAAAGGTACCCCGGGGATAACAGGCTGATCTTCCCCAAGA
GTCCATATCGACGGGATGGTTTGGCACCTCGATGTCGGCTCGTCGCATCCTGGGGCTGGA
GCAGGTCCCAAGGGTTGGGCTGTTCGCCCATTAAAGCGGCACGCGAGCTGGGTTTAGAAC
GTCGTGAGACAGTTCGGTCTCTATCCGCCGCGCGCGTCAGAAACTTGAGGAAACCTGTCC
CTAGTACGAGAGGACCGGGACGGACGAACCTCTGGTATACCAGTTGTCCCACCAGGGGCA
CCGCTGGATAGCCACGTTCGGACAGGATAACCGCTGAAAGCATCTAAGCGGGAAAC
>NZ_AP022583.1 Mycobacterium seoulense
TGCTTAACACATGCAAGTCGAACGGAAAGGCCCCTTTCGGGGGGTGCTCGAGTGGCGAAC
GGGTGAGTAACACGTGGGTGATCTGCCCTGCACTTTGGGATAAGCCTGGGAAACTGGGTC
TAATACCGGATAGGACCATTCCATGCATGTGGGGTGGTGGAAAGCGTTTTGTAGCGGTGT
GGGATGGGCCCGCGGCCTATCAGCTTGTTGGTGGGGTGATGGCCTACCAAGGCGACGACG
GGTAGCCGGCCTGAGAGGGTGTCCGGCCACACTGGGACTGAGATACGGCCCAGACTCCTA
CGGGAGGCAGCAGTGGGGAATATTGCACAATGGGCGCAAGCCTGATGCAGCGACGCCGCG
TGGGGGATGACGGCCTTCGGGTTGTAAACCTCTTTCACCATCGACGAAGCCGCACGTTTT
CGTGTTGGTGACGGTAGGTGGAGAAGAAGCACCGGCCAACTACGTGCCAGCAGCCGCGGT
AATACGTAGGGTGCGAGCGTTGTCCGGAATTACTGGGCGTAAAGAGCTCGTAGGTGGTTT
GTCGCGTTGTTCGTGGAAGTCCACAGCTTAACTGTGGGGGTGCGGGCGATACGGGCAGAC
TGGAGTACTGCAGGGGAGACTGGAATTCCTGGTGTAGCGGTGGAATGCGCAGATATCAGG
AGGAACACCGGTGGCGAAGGCGGGTCTCTGGGCAGTAACTGACGCTGAGGAGCGAAAGCG
TGGGGAGCGAACAGGATTAGATACCCTGGTAGTCCACGCCGTAAACGGTGGGTACTAGGT
GTGGGTTTCCTTCCTTGGGATCCGTGCCGTAGCTAACGCATTAAGTACCCCGCCTGGGGA
GTACGGCCGCAAGGCTAAAACTCAAAGGAATTGACGGGGGCCCGCACAAGCGGCGGAGCA
TGTGGATTAATTCGATGCAACGCGAAGAACCTTACCTGGGTTTGACATGCACAGGACGCG
TCTAGAGATAGGCGTTCCCTTGTGGCCTGTGTGCAGGTGGTGCATGGCTGTCGTCAGCTC
GTGTCGTGAGATGTTGGGTTAAGTCCCGCAACGAGCGCAACCCTTGTCCCATGTTGCCAG
CACGTGATGGTGGGGACTCATGGGAGACTGCCGGGGTCAACTCGGAGGAAGGTGGGGATG
ACGTCAAGTCATCATGCCCCTTATGTCCAGGGCTTCACACATGCTACAATGGCCGGTACA
AAGGGCTGCGATGCCGTGAGGTTAAGCGAATCCTCGCTAAAGCCGGTCTCAGTTCGGATC
GGGGTCTGCAACTCGACCCCGTGAAGTCGGAGTCGCTAGTAATCGCAGATCAGCAATGCT
GCGGTGAATACGTTCCCGGGCCTTGTACACACCGCCCGTCACGTCATGAAAGTCGGTAAC
ACCCGAAGCCGCTGGCCTAACCCGTATGGGAGGGAGGCGTCGAAGGTGGGATCGGCGATT
GGGACGAAGTCGTAACAAGGTAGCCGTACCGGAAGGTGCGGCTGGATCACCTCCTTTCTA
AGGAGCACCACGAAAAAGGGGTGTGCGCATCGGGCGCGCACCGAGCCGATGTGGAGTTCG
GCGCTGTAGTGGCGTCGGGCTGGGTGCATGGCAAGCAAGCCGCCAACACACTGTTGGGTC
CTGAGACAACACCTGTGGTGTTGTTGCCTCGCTTGGTGGTGGGGTGTGGTGTTTGAGTTT
TGGATAGTGGTTGCGAGCATCTAGCAAGCAAGAAGCTGGTTTTTTGTTTTTCTTGTTTGC
CGAGTGTTTTTTGGTGTTTGTAAGTGTGTTAGGGCGCATGGTGGATGCCTTGGCATCAGG
GGCCGATGAAGGACGTGGGAGGCTGCGATATGCCTCGGGGAGTTGTCAACCGAGCGTGGA
TCCGAGGATGTCCGAATGGGGTAACCCGGCACGAGTGATGTCGTGTCACCCGCATCTGAA
TGTATAGGGTGCGGGGGGGAACGCGGGGAAGTGAAACATCTCAGTACCCGTAGGAGAAGA
AAACAATTGTGATTCCGTTAGTAGTGGCGAGCGAACGCGGATCAGGCTAAACCGCATGCA
TGTGATACCCGGCGGGGGTTGTGTGTGTGGTGTTGTGGGGCGTTTTTGGTTCGGGTCCGC
CGGCCTGGACGGGAGTGAGAAACCGTGGTGTTAGTCGAAGTGGCCTGGGATGGTCTGCCG
TAGACGGTGAGAGCCCGGTAGGTGAAAACATCATGGCTCCCGAGAAAGCGTTCCCGAGTA
GCAGCGGGCCCGTGGAATCTGCTGTGAATCGGCCGGGACCACCCGGTAAGCCTGAATACT
TCCTGGTGACCGATAGCGGATCAGTACCGTGAGGGAATGGTGAAAAGTACCCCGGGAGGG
GAGTGAAAGAGTACCTGAAACCGTGTGCCTACAATCCGTCAAAGCCCCCGGTTGGTGGGG
TGATGGCGTGCCTTTTGAAGAATGAGCCTGCGAGTCAGGGACATGTCGCGAGGTTAACCC
GGGTGGGGTAGCCGCAGCGAAAGCGAGTCTGAATAGGGCGTATCCCCGGTATGGGGTGTA
GTGGTGTGTTCTGGACCCGAAGCGGAGTGATCTACCCATGGCCAGGGTGAAGCGCGGGTA
AGACCGCGTGGAGGCCCGAACCCACTTAGGTTGAAGACTGAGGGGATGAGTTGTGGGTAG
GGGTGAAAGGCCAATCAAACTCCGTGATAGCTGGTTCTCCCCGAAATGCATTTAGGTGCA
GCGTTGTGTGGTTCACCGCGGAGGTAGAGCTACTGGATGGCCGATGGGCCCGACTAGGTT
ACTGACGTCAGCCAAACTCCGAATGCCGCGGTGGGAAAGCATGGCAGTGAGACGGCGGGG
GATAAGCTTCGCGCGTCGAAAGGGAAACAGCCCAGATCGCCGGCTAAGGCCCCTAAGGGT
GTGCTAAGTGGGAAAGGATGTGCAGTCGCACAGACAACCAGGAGGTTGGCTTAGAAGCAG
CCATCCTTGAAAGAGTGCGTAATAGCTCACTGGTCAAGTGATTGTGCGCCGATAATGTAG
CGGGGCTCAAGCACACCGCCGAAGCCGCGGCAACAAAGCAATTTGTTGGGTAGGGGAGCG
TCCCTCCACCGGGGAAGCATGAGAGTGATCTTGTGTGGAGGTGGGGGGGAGTGAGAATGC
AGGCATGAGTAGCGATAAGGCAAGTGAGAACCTTGCCCGCCGGAAGACCAAGGGTTCCTG
GGCCAGGCCAGTCCGCCCAGGGTGAGTCGGGACCTAAGGCGAGGCCGACAGGCGTAGTCG
ATGGACAACGGGTTGATATTCCCGTACCCGTGTGTGCGCGCCCATACCGAATCGGATCTG
CTAACCACCCAAAACCCCGCTGACCGTGCCCTTTTTGGGGTGTGGGGGTGGGGGGCTGCG
TGGGACCCGGTCTGCTAGTAGGTAAGCGATGGGGTGACGCAGGAAGGTAGCCGTACCAGT
CAGTGGTTGTACTGGGGCAAGCCGGTAGGGAGAGCGATAGGCAAATCCGTCGCTCATGAA
ATCCTGAGAGGTGATGCATAGCCGGTTGAGGTGAATTCGGTGATCCTGTGCTGCCGAGAA
AAGCCTCTAGCGAGCTCACACACGGCCCGTACCCCAAACCGACACAGGTGGTCAGGTAGA
GAATACCGAGGCGTACGAGACAACTATGGTTAAGGAACTCGGCAAAATGCCCCCGTAACT
TCGGGAGAAGGGGGACCCCCACACCGTCATGGCCTTCGCGGCCGGCAGCGGCAGGGGGTG
GCACAAACCAGGGAGAAGCGACTGTTTACTAAAAACACAGGTCCGTGCGAAGTCGCAAGA
CGAGGTATACGGACTGACGCCTGCCCGGTGCTGGAAGGTTAAGAGGACCCGTCAACCCTT
CGGGGTGAAGCGGAGAATTTAAGCCCCAGTAAACGGCGGTGGTAACTATAACCATCCTAA
GGTAGCGAAATTCCTTGTCGGGTAAGTTCCGACCTGCACGAATGGCGTAACGACTTCTCC
ACTGTCTCAACCATAGACTCGGCGAAATTGCACTACGAGTAAAGATGCTCGTTACGCGCG
GCAGGACGAAAAGACCCCGGGACCTTTACTACAACTTGGTATTGGAGTTCGATGCGGCTT
GTGTAGGATAGGTGGGAGACTGTGAAACATGAACGCCAGTTTGTGTGGAGTCGTTGTTGA
AATACCACTCTGGCCGTATTGGACCTCTAACCTCGAACCCTGAACCGGGTTCAGGGACAG
TGCCTGGCGGGTAGTTTAACTGGGGCGGTTGCCTCCCAAAGGTAACGGAGGCGCCCAAAG
GTTCCCTCAACCTGGACGGCAATCAGGTGGCGAGTGCAAGTGCACAAGGGAGCTTGACTG
CAAGACCCACACGTCAAGCAGGGACGAAAGTCGGGACTAGTGATCCGGCACCCCCGAGTG
GAAGGGGTGTCGCTCAACGGATAAAAGGTACCCCGGGGATAACAGGCTGATCTTCCCCAA
GAGTCCATATCGACGGGATGGTTTGGCACCTCGATGTCGGCTCGTCGCATCCTGGGGCTG
GAGCAGGTCCCAAGGGTTGGGCTGTTCGCCCATTAAAGCGGCACGCGAGCTGGGTTTAGA
ACGTCGTGAGACAGTTCGGTCTCTATCCGCCGCGCGCGTCAGAAGCTTGAGGAAACCTGT
CCCTAGTACGAGAGGACCGGGACGGACGAACCTCTGGTCCACCAGTTGTCCCACCAGGGG
CACCGCTGGATAGCCACGTTCGGCCAGGATAACCGCTGAAAGCATCTAAGCGGGAAAC
>NZ_AP022586.1 Mycolicibacterium litorale
TGCTTAACACATGCAAGTCGAACGGAAAGGCCCTTCGGGGTACTCGAGTGGCGAACGGGT
GAGTAACACGTGGGTGATCTGCCCTGCACTTTGGGATAAGCCTGGGAAACTGGGTCTAAT
ACCGAATATACCTCTTGGATTGCATGATTCTTGGGGGAAAGCTTTTGCGGTGTGGGATGG
GCCCGCGGCCTATCAGCTTGTTGGTGGGGTGATGGCCTACCAAGGCGACGACGGGTAGCC
GGCCTGAGAGGGTGACCGGCCACACTGGGACTGAGATACGGCCCAGACTCCTACGGGAGG
CAGCAGTGGGGAATATTGCACAATGGGCGCAAGCCTGATGCAGCGACGCCGCGTGGGGGA
TGACGGCCTTCGGGTTGTAAACCTCTTTCAGTAGGGACGAAGCGCAAGTGACGGTACCTA
CAGAAGAAGGACCGGCCAACTACGTGCCAGCAGCCGCGGTAATACGTAGGGTCCGAGCGT
TGTCCGGAATTACTGGGCGTAAAGAGCTCGTAGGTGGTTTGTCGCGTTGTTCGTGAAAAC
CGGGGCTTAACCCTCGGCGTGCGGGCGATACGGGCAGACTAGAGTACTGCAGGGGAGACT
GGAATTCCTGGTGTAGCGGTGGAATGCGCAGATATCAGGAGGAACACCGGTGGCGAAGGC
GGGTCTCTGGGCAGTAACTGACGCTGAGGAGCGAAAGCGTGGGGAGCGAACAGGATTAGA
TACCCTGGTAGTCCACGCCGTAAACGGTGGGTACTAGGTGTGGGTTTCCTTCCTTGGGAT
CCGTGCCGTAGCTAACGCATTAAGTACCCCGCCTGGGGAGTACGGCCGCAAGGCTAAAAC
TCAAAGGAATTGACGGGGGCCCGCACAAGCGGCGGAGCATGTGGATTAATTCGATGCAAC
GCGAAGAACCTTACCTGGGTTTGACATGCACAGGACGCCAGTAGAGATATTGGTTCCCTT
GTGGCCTGTGTGCAGGTGGTGCATGGCTGTCGTCAGCTCGTGTCGTGAGATGTTGGGTTA
AGTCCCGCAACGAGCGCAACCCTTGTCTCATGTTGCCAGCACGTTATGGTGGGGACTCGT
GAGAGACTGCCGGGGTCAACTCGGAGGAAGGTGGGGATGACGTCAAGTCATCATGCCCCT
TATGTCCAGGGCTTCACACATGCTACAATGGCCGGTACAAAGGGCTGCGATGCCGTGAGG
TGGAGCGAATCCTTTCAAAGCCGGTCTCAGTTCGGATCGGGGTCTGCAACTCGACCCCGT
GAAGTCGGAGTCGCTAGTAATCGCAGATCAGCAACGCTGCGGTGAATACGTTCCCGGGCC
TTGTACACACCGCCCGTCACGTCATGAAAGTCGGTAACACCCGAAGCCGGTGGCCTAACC
CCTTGTGGGAGGGAGCCGTCGAAGGTGGGATCGGCGATTGGGACGAAGTCGTAACAAGGT
AGCCGTACCGGAAGGTGCGGCTGGATCACCTCCTTTCTAAGGAGCACCACGAGATCCAGG
CCTGCCCGCATCGTGTGGGAGTTCGGGTTCTGGGCGATTCGTGAAGATGGCTCGACCTCT
GTAGTGGAGGCGGGTCGGGTGCACAACAAACATGTTCGGTCCGAAGGGAAATCGGGTCGG
CGACTGAGATTGCCAGACACACTGTTGGGTCCTGAGGCAACAGGCCCGCGGGCCTCTCCT
GTTGGGGAGGGGTGCCGGCTCTCAACATCAGGCGCGTCGGTTGGTTCCGGCGGGGCTGGG
GGTTGGGGGTTCTGGTTGCTGCCCTGCTTTGGTGGTGGGGTGTGGTGTTTGATTCGTGGA
TAGTGGTTGCGAGCATCTGACACAGGTGGTTGTCGCGTTGTATGACGTGGGGAGCGCTTG
TGTTGTTTGTATGCAATTTCATTGTTTGAACTCATTTTTTGGTTTTGTGTTGTAAGTGTT
TAAGGGCGCATGGTGGATGCCTTGGCACTGGGAGCCGATGAAGGACGTGGGAGGCTGCGA
TATGCCTCGGGGAGCTGCCAACCGAGCGTGGATCCGAGGATGTCCGAATGGGGAAACCCG
GCACGAGTGATGTCGTGTCACCTGTATCTGAATACATAGGGTGCAGGGGGGAACGCGGGG
AAGTGAAACATCTCAGTACCCGTAGGAAGAGAAAACAAAAGTGATTCCGTGAGTAGTGGC
GAGCGAAAGCGGAGGATGGCTAAACCGTGCACATGTGATACCCGGCAGGGGTTGTGTGTG
TGGTGTTGTGGGGTTCGTCGTTCCTGGATCTGCCGGTCTGGGCTGCAGTGAGAAAAGCGT
GTGTTAGTCGAACTGGTTTGGGATGGCCGACCGTAGAGGGTGAGAGTCCCGTAGGTGAAA
ACATGTGCTCTGTAGTGATGTGTCCCCGAGTAGCAGCGGGCCCGTGGAATCTGCTGTGAA
TCTGCCGGGACCACCCGGTAAGCCTGAATACTTCCCAGTGACCGATAGCGGATTAGTACC
GTGAGGGAATGGTGAAAAGTACCCCGGGAGGGGAGTGAAAGAGTACCTGAAACCGTGTGC
CTACAATCCGTCAGAGCCCTCGACTTTGTTGTGGGGTGATGGCGTGCCTTTTGAAGAATG
AGCCTGCGAGTCAGGGACATGTCGCGAGGTTAACCCGTGTGGGGTAGCCGTAGCGAAAGC
GAGTCTGAATAGGGCGTATCCATGCAACAGTGTGTGGTGTAGTGGTGTGTTCTGGACCCG
AAGCGGAGTGATCTACCCATGGCCAGGGTGAAGCGACGGTAAGACGTCGTGGAGGCCCGA
ACCCACTTAGGTTGAAGACTGAGGGGGATGAGCTGTGGGTAGGGGTGAAAGGCCAATCAA
ACTCCGTGATAGCTGGTTCTCCCCGAAATGCATTTAGGTGCAGCGTTGCATGCTTCTTGT
TGGAGGTAGAGCTACTGGATGGCCGATGGGCCTCACAAGGTTACTGACGTCAGCCAAACT
CCGAATGCCGACAAGTGAGAGTGTGGCAGTGAGACGGCGGGGGGATAAGCTCCGTGCGTC
GAGAGGGAAACAGCCCAGATCGCCGGCTAAGGCCCCTAAGCGTGTGCTAAGTGGAAAAGG
ATGTGCAGTCGCGAAGACAACCAGGAGGTTGGCTTAGAAGCAGCCACCCTTGAAAGAGTG
CGTAATAGCTCACTGGTCAAGTGATTGTGCGCCGATAATGTAGCGGGGCTCAAGCACACC
GCCGAAGCCGCGGCAATCCGCCCTTGTGGTGGGTTGGGTAGGGGAGCGTCCTGCATCCGG
TGAAGCAGCCTAGTGATGGAGCTGTGGAGGGTGTGGGAGTGAGAATGCAGGCATGAGTAG
CGATAAGGCAAGTGAGAACCTTGCCCGCCGAAAGACCAAGGGTTCCTGGGCCAGGCCAGT
CCGCCCAGGGTGAGTCGGGACCTAAGGCGAGGCCGACAGGCGTAGTCGATGGACAACGGG
TTGATATTCCCGTACCCGTGTGTGAGCGTCCCTGATGAATCAGCGGTACTAACCGCCCAA
AAGGCTGCAGATCTGATCCTTCGGGAAAGGACTGTGGCCGGCTGCGCGGGACCTTCGTTG
GTAGTAGTCAAGCGATGGGGTGACGCAGGAAGGTAGCCGTACCAGTCAGTGGTTGTACTG
GGGTAAGCCTGTAGGGAGAAACCTAGGCAAATCCGGGTTTCACATATCCTGAGAGGTGAT
GCATAGCCGATTGAGGCGAATTCGGTGATCCTATGCTGCCAAGAAAAGCCTCTAGCGAGT
GCACACACGGCCCGTACCCCAAACCGACACAGGTGGTCAGGTAGAGAATACCAAGGCGTA
CGAGTGAACTATGGTTAAGGAACTCGGCAAAATGCCCCCGTAACTTCGGGAGAAGGGGGA
CCCACATGGCGTGTAAGCCCTTGCGGCCCAAGCGTGAGTGGGTGGCACAAACCAGTGAGA
AGCGACTGTTTACTAAAAACACAGGTCCGTGCGAAGTCGCAAGACGATGTATACGGACTG
ACGCCTGCCCGGTGCTGGAAGGTTAAGAGGACCGGTTAACCCTTCGGGGTGAAGCTGAGA
ATTTAAGCCCCAGTAAACGGCGGTGGTAACTATAACCATCCTAAGGTAGCGAAATTCCTT
GTCGGGTAAGTTCCGACCTGCACGAATGGCGTAACGACTTCTCAACTGTCTCAACCATAG
ACTCGGCGAAATTGCATTACGAGTAAAGATGCTCGTTACGCGCGGCAGGACGAAAAGACC
CCGGGACCTTCACTACAACTTGGTATTGGAGTTCGGTTCGGTTTGTGTAGGATAGGTGGG
AGACTGTGAAGCGGCCACGCCAGTGGTTGTGGAGTCGTTGTTGAAATACCACTCTGATCG
TATTGGGCTTCTAACTTCGAACCGTATATCCGGTTCAGGGACAGTGCCTGGCGGGTAGTT
TAACTGGGGCGGTTGCCTCCTAAAATGTAACGGAGGCGCCCAAAGGTTCCCTCAACCTGG
ACGGCAATCAGGTGTTGAGTGTAAGTGCACAAGGGAGCTTGACTGCGAGACGTACATGTC
GAGCAGGGACGAAAGTCGGGACTAGTGATCCGGCACCTCTGAGTGGAAGGGGTGTCGCTC
AACGGATAAAAGGTACCCCGGGGATAACAGGCTGATCTTCCCCAAGAGTCCATATCGACG
GGATGGTTTGGCACCTCGATGTCGGCTCGTCGCATCCTGGGGCTGGAGCAGGTCCCAAGG
GTTGGGCTGTTCGCCCATTAAAGCGGCACGCGAGCTGGGTTTAGAACGTCGTGAGACAGT
TCGGTCTCTATCCGCCGCGCGCGTCAGAAGCTTGAGGAAATCTGTCCCTAGTACGAGAGG
ACCGGGACGGACGAACCTCTGGTACACCAGTTGTCCCACCAGGGGCACCGCTGGATAGCC
ACGTTCGGACAGGATAACCGCTGAAAGCATCTAAGCGGGAAAC
>NZ_AP022587.1 Mycobacterium stomatepiae
TGCTTAACACATGCAAGTCGAACGGAAAGGCCCCTTCGGGGGTACTCGAGTGGCGAACGG
GTGAGTAACACGTGGGTAATCTGCCCTGCACTTCGGGATAAGCCTGGGAAACTGGGTCTA
ATACCGGATATGACCACGAGGCGCATGCCTTGTGGTGGAAAGCTTTTGCGGTGTGGGATG
GGCCCGCGGCCTATCAGCTTGTTGGTGGGGTGATGGCCTACCAAGGCGACGACGGGTAGC
CGGCCTGAGAGGGTGTCCGGCCACACTGGGACTGAGATACGGCCCAGACTCCTACGGGAG
GCAGCAGTGGGGAATATTGCACAATGGGCGCAAGCCTGATGCAGCGACGCCGCGTGGGGG
ATGACGGCCTTCGGGTTGTAAACCTCTTTCAGCAGGGACGAAGCGCAAGTGACGGTACCT
GCAGAAGAAGCACCGGCCAACTACGTGCCAGCAGCCGCGGTAATACGTAGGGTGCGAGCG
TTGTCCGGAATTACTGGGCGTAAAGAGCTCGTAGGTGGTTTGTCGCGTTGTTCGTGAAAA
CCGGGGGCTTAACCCTCGGCGTGCGGGCGATACGGGCAGACTGGAGTACTGCAGGGGAGA
CTGGAATTCCTGGTGTAGCGGTGGAATGCGCAGATATCAGGAGGAACACCGGTGGCGAAG
GCGGGTCTCTGGGCAGTAACTGACGCTGAGGAGCGAAAGCGTGGGGAGCGAACAGGATTA
GATACCCTGGTAGTCCACGCCGTAAACGGTGGGTACTAGGTGTGGGTTTCCTTCCTTGGA
ATCCGTGCCGTAGCTAACGCATTAAGTACCCCGCCTGGGGAGTACGGCCGCAAGGCTAAA
ACTCAAAGGAATTGACGGGGGCCCGCACAAGCGGCGGAGCATGTGGATTAATTCGATGCA
ACGCGAAGAACCTTACCTGGGTTTGACATGCACAGGACGCCGGCAGAGATGTCGGTTCCC
TTGTGGCCTGTGTGCAGGTGGTGCATGGCTGTCGTCAGCTCGTGTCGTGAGATGTTGGGT
TAAGTCCCGCAACGAGCGCAACCCTTGTCTCATGTTGCCAGCACGTAATGGTGGGGACTC
GTGAGAGACTGCCGGGGTCAACTCGGAGGAAGGTGGGGATGACGTCAAGTCATCATGCCC
CTTATGTCCAGGGCTTCACACATGCTACAATGGGCGGTACAAAGGGCTGCGATGCCGTAA
GGTTAAGCGAATCCTTATAAAGCCGGTCTCAGTTCGGATCGGGGTCTGCAACTCGACCCC
GTGAAGTCGGAGTCGCTAGTAATCGCAGATCAGCAACGCTGCGGTGAATACGTTCCCGGG
CCTTGTACACACCGCCCGTCACGTCATGAAAGTCGGTAACACCCGAAGCCAGTGGCCTAA
CCTTTTGGAGGGAGCTGTCGAAGGTGGGATCGGCGATTGGGACGAAGTCGTAACAAGGTA
GCCGTACCGGAAGGTGCGGCTGGATCACCTCCTTTCTAAGGAGCACCACGAGAAACACTC
CAATTGGTGGAGTGTGAGCCGTGAGGGGTTCTCGTCTGTAGTGGACGAGGGCCGGGTGCA
CAACAGCAGACAATTGCCAGACACACTATTGGGCCCTGAGACAACACTCGGCCGACTTTG
GTCGACGTGGTGTCCCTCCATCTTGGTGGTGGGGTGTGGTGTTTGAGCATTGAATAGTGG
TTGCGAGCATCTTGACGGATGCGTTGCCCTCGGGTCGCGCGTTCGTCAAAAATGTGTAAT
TTTTCTTTTGGGTTTTGTGTTCGTAAGTGTTTAAGGGCACATGGTGGATGCCTTGGCATC
GAGAGCCGATGAAGGACGTGGGAGGCTGCGATATGCCTCGGGGAGCTGTCAACCGAGCGT
TGATCCGAGGATTTCCGAATGGGGAAACCCAGCACGAGTTATGTCGTGTTACCCGTATCT
GAATATATAGGGTGCGGGAGGTAACGCGGGGAAGTGAAACATCTCAGTACCCGTAGGAGA
AGAAAACAAAAGTGATTCCGCGAGTAGTGGCGAGCGAAAGCGGAACAGGCTAAACCGCAT
GCATGTGTAACCGGGTAGGGGTTGTGTGTGCGGGGTTGTGGGATTGATATTTCTCAGCTC
TACCTAGCTGGGGGGCAGTCAGAAAGTGTCGTGGTTAGCGGAAGTGGCCTGGGATGGTCT
GCCGTAGACGGTGAGAGCCCGGTACGCGAAAACCCGGCACCTGCCTTGTATCAACTCCCG
AGTAGCAGCGGGCCCGTGAAATCTGCTGTGAATCTGCCGAGACCACTCGGTAAGCCTAAA
TACTTCTCGATGACCGATAGCGGATTAGTACCGTGAGGGAATGGTGAAAAGTACCCCGGG
AGGGGAGTGAAATAGTACCTGAAACCGTGTGCCTACAATCCGTCAGAGCTTCCTTGTGAA
GTGATGGCGTGCCTTTTGAAGAATGAGCCTGCGAGTCAGGGACATGTCGCAAGGTTAACC
CGTGTGGGGTAGCCGCAGCGAAAGCGAGTCTGAATAGGGCGCTTGAGTGGCATGTTCTGG
ACCCGAAGCGGAGTGATCTACCCATGGCCAGGGTGAAGCGCGGGTAAGACCGCGTGGAGG
CCCGAACCCACTTAGGTTGAAGACTGAGGGGATGAGCTGTGGGTAGGGGTGAAAGGCCAA
TCAAACTCCGTGATAGCTGGTTCTCCCCGAAATGCATTTAGGTGCAGCGTTACGTGTTTC
ACCACGGAGGTAGAGCTACTGGATGGCCGATGGGCCCTACTAGGTTACTGACGTCAGCCA
AACTCCGAATGCCGTGGTGTATAGCGTGGCAGTGAGACGGCGGGGGATAAGCTCCGTACG
TCGAGAGGGAAACAGCCCAGATCGCCGGCTAAGGCCCCTAAGCGTGTGCTAAGTGGAAAA
GGATGTGCAGTCGCAGAGACAACCAGGAGGTTGGCTTAGAAGCAGCCACCCTTGAAAGAG
TGCGTAATAGCTCACTGGTCAAGTGATTGTGCGCCGATAATGTAGCGGGGCTCAAGCACA
CCGCCGAAGCCGCGGCAACCGTAAGGTTGGGTAGGGGAGCGTCCTCCATGCAGAGAAGCT
GTCGGGTAACTGATGGTGGAGTTTGGAGGAGTGAGAATGCAGGCATGAGTAGCGATTAGG
CAAGTGAGAACCTTGCCCGCCGAAAGACCAAGGGTTCCTGGGCCAGGCCAGTCCGCCCAG
GGTGAGTCGGGACCTAAGGCGAGGCCGACAGGCGTAGTCGATGGACAACGGGTTGATATT
CCCGTACCCGTGTATGAGCGTCCCTGACGAATCCATTCTGCTAACCACCCAAATGGTGGT
CTATCAATCCCTTCGGGGAGCGAAGACCGCCGGCTGCGTGGGACCCGGGTGGGTAGTAGT
CAAGCGATGGGGTGACGCAGGAAGGTAGCCGTACCAGTCAGTGGTAATACTGGGGCAAGC
CTGTAGGGAGGGCGATAGGCAAATCCGTCGCTCATATTCCTGAGAGGTGATGCATAGCCG
ATTGAGGCGAATTCGGTGATCCTCAGCTGCCAAGAAAAGCCTCTAGCGAGCGCATACATG
GCCCGTACCCCAAACCAACACAGGTGGTCAGGTAGAGAATACCAAGGCGTACGAGATAAC
TATGGTTAAGGAACTCGGCAAAATGCCCCCGTAACTTCGGGAGAAGGGGGGCCGACTTAT
TGTGAACAGCCTTGCGCTGCGAGCGAGAACCGGCCGCAGAAACCAGTGGGAAGCGACTGT
TTACTAAAAACACAGGTCCGTGCGAAGTCGCAAGACGATGTATACGGACTGACGCCTGCC
CGGTGCTGGAAGGTTAAGAGGACCCGTTAATCGTAAGGTGAAGCGGAGAATTTAAGCCCC
AGTAAACGGCGGTGGTAACTATAACCATCCTAAGGTAGCGAAATTCCTTGTCGGGTAAGT
TCCGACCTGCACGAATGGCGTAACGACTTCCCAACTGTCTCAACCATAGACTCGGCGAAA
TTGCACTACGAGTAAAGATGCTCGTTACGCGCGGCAGGACGAAAAGACCCCGGGACCTTC
ACTACAACTTGGTATTGGTGTTCGGTACTGTTTGTGTAGGATAGGTGGGAGACTGTGAAA
CTCTAACGCCAGTTAGAGCGGAGTCGTTGTTGAAATACCACTCTGACCGTATTGGACACC
TAACTTCGAACCCTTATCGGGTTCAGGGACAGTGCCTGGCGGGTAGTTTAACTGGGGCGG
TTGCCTCCTAAAATGTAACGGAGGCGCCCAAAGGTTCCCTCAACCTGGACGGCAATCAGG
TGTTGAGTGTAAGTGCACAAGGGAGCTTGACTGCGAGACCTACACGTCAAGCAGGGACGA
AAGTCGGGACTAGTGATCCGGCACCCCCGAGTGGAAGGGGTGTCGCTCAACGGATAAAAG
GTACCCCGGGGATAACAGGCTGATCTTCCCCAAGAGTCCATATCGACGGGATGGTTTGGC
ACCTCGATGTCGGCTCGTCGCATCCTGGGGCTGGAGCAGGTCCCAAGGGTTGGGCTGTTC
GCCCATTAAAGCGGCACGCGAGCTGGGTTTAGAACGTCGTGAGACAGTTCGGTCTCTATC
CGCCGCGCGCGTCAGAAACTTGAGGAAACCTGTCCCTAGTACGAGAGGACCGGGACGGAC
GAACCTCTAGTGCACCAGTTGTCTCACCAGAGGCACTGCTGGATAGCTACGTTCGAACAG
GATAACCGCTGAAAGCATCTAAGCGGGAAAC
>NZ_AP022606.1 Mycobacterium branderi
TGCTTAACACATGCAAGTCGAACGGAAAGGTTCTTTCGGGAACACTCGAGTGGCGAACGG
GTGAGTAACACGTGGGTGATCTGCCCTGCACTTCGGGATAAGCTTGGGAAACTGGGTCTA
ATACCGGATAGGACCACATGCTGCATGGTGTGTGGTGGAAAGCTTTTTTGCGGTGTGGGA
TGGGCCCGCGGCCTATCAGCTTGTTGGTGGGGTGATGGCCTACCAAGGCGACGACGGGTA
GCCGGCCTGAGAGGGTGTCCGGCCACACTGGGACTGAGATACGGCCCAGACTCCTACGGG
AGGCAGCAGTGGGGAATATTGCACAATGGGCGCAAGCCTGATGCAGCGACGCCGCGTGGG
GGATGACGGCCTTCGGGTTGTAAACCTCTTTCACCATCGACGAAGCTTCAGCGTGTTGTT
GGGGTGACGGTAGGTGGAGAAGAAGCACCGGCCAACTACGTGCCAGCAGCCGCGGTAATA
CGTAGGGTGCGAGCGTTGTCCGGAATTACTGGGCGTAAAGAGCTCGTAGGTGGTTTGTCG
CGTTGTTCGTGAAATTCCCTGGCTTAACTGGGGGCGTGCGGGCGATACGGGCAGACTGGA
GTACTGCAGGGGAGACTGGAATTCCTGGTGTAGCGGTGGAATGCGCAGATATCAGGAGGA
ACACCGGTGGCGAAGGCGGGTCTCTGGGCAGTAACTGACGCTGAGGAGCGAAAGCGTGGG
GAGCGAACAGGATTAGATACCCTGGTAGTCCACGCCGTAAACGGTGGGTACTAGGTGTGG
GTTTCCTTCCTTGGGATCCGTGCCGTAGCTAACGCATTAAGTACCCCGCCTGGGGAGTAC
GGCCGCAAGGCTAAAACTCAAAGGAATTGACGGGGGCCCGCACAAGCGGCGGAGCATGTG
GATTAATTCGATGCAACGCGAAGAACCTTACCTGGGTTTGACATGCACAGGACGGCATCA
GAGATGGTGCTTCCCTTGTGGTCTGTGTGCAGGTGGTGCATGGCTGTCGTCAGCTCGTGT
CGTGAGATGTTGGGTTAAGTCCCGCAACGAGCGCAACCCTTGTCTCATGTTGCCAGCGCG
TGATGGCGGGGACTCGTGAGAGACTGCCGGGGTCAACTCGGAGGAAGGTGGGGATGACGT
CAAGTCATCATGCCCCTTATGTCCAGGGCTTCACACATGCTACAATGGCCGGTACAAAGG
GCTGCGATGCCGTGAGGTTTAGCGAATCCTTGTAAAGCCGGTCTCAGTTCGGATCGGGGT
TCGCAACTCGACCCCGTGAAGTCGGAGTCGCTAGTAATCGCAGATCAGCAATGCTGCGGT
GAATACGTTCCCGGCCTTGTACACACCGCCCGTCACGTCATGAAAGTCGGTAACACCCGA
AGCCCATGGCCTAACCCGCAAGGGAGGGAGTGGTCGAAGGTGGGATCGGCGATTGGGACG
AAGTCGTAACAAGGTAGCCGTACCGGAAGGTGCGGCTGGATCACCTCCTTCTAAGGAGCA
CCACGAAATGGGGTGCGCACTGGGCGCATTCCGAGCCGTGAGGAGTTCTCGCCTGTAGTG
GGTGGGGGCTGGGTGCACAACAACGTTGAAAACAAGATCGCCGGCACACTGTTGGGTCCT
GAGGCAACACCTGTGTGTTGTCGCCTCGCTTGGTGGTGGGGTGTGGTGTTTGAGTTGTGG
ATAGTGGTTGCGAGCATCTGAAAGCAAAAGCTGTTGTTTGACGGTTTTTGTCGAGTGTTT
TGTGTGTAAGTGTGTTAGGGCGCATGGTGGATGCCTTGGCATCAGGGGCCGATGAAGGAC
GTGGGAGGCTGCGATATGCCTCGGGGAGTTGTCAACCGAGCGTGGATCCGAGGATGTCCG
AATGGGGTAACCCGGCACCAGTGATGTGGTGTCACCACACGTTGAATGTATAGGCGTGTG
GGGGAACGCGGGAAGTGAAACATCTCAGTACCCGTAGGAGAAGAAAACAAGTGTGATTCC
GTTAGTAGTGGCGAGCGAACGCGGAGGATGGCTAAACCGTATGCATGTGATACCCGGCGG
GGGTTGTGTGTGCGGTGTTGTGGGGCGTTTTCGTTTCGGGTCCGCCGGCCTGGGCGGGAG
TGAGAAATCGTGGTGTTAGTCGAAGTGGCCTGGGATGGTCTGCCGTAGACGGTGAGAGCC
CGGTAGGCGAAAACATCATGGCTCCTGTGGAAGCGTTCCCGAGTAGCAGCGGGCCCGTGG
AATCTGCTGTGAATCTGCCGGGACCACCCGGTAAGCCTGAATACTTCCTGATGACCGATA
GCGGATTAGTACCGTGAGGGAATGGTGAAAAGTACCCCGGGAGGGGAGTGAAAGAGTACC
TGAAACCGTGTGCCTACAATCCGTCAAAGCCTCTTTGTGGGGTGATGGCGTGCCTTTTGA
AGAATGAGCCTGCGAGTCACTGACATGTCGCGAGGTTAACCCGTTGTGGGGGAGCCGCAG
CGAAAGCGAGTCTGAATAGGGCGTATCCCCACGTGTGGGGTGTAGTGGTGTGTTGTGGAC
CCGAAGCGGGGTGATCTACCCATGGCCAGGGTGAAGCGCGGGTAAGACCGCGTGGAGGCC
CGAACCCACTTAGGTTGAAGACTGAGGGGATGAGTTGTGGGTAGGGGTGAAAGGCCAATC
AAACTCCGTGATAGCTGGTTCTCCCCGAAATGCATTTAGGTGCAGCGTTGCATGGTTCAC
TGCGGAGGTAGAGCTACTGGATGGCCGATGGGCCCTACTAGGTTACTGACGTCAGCCAAA
CCCGAATGCCGTAGTGGGAAGTGTGGCAGTGAGACGGCGGGGGATAAGCTCCGTGCGTCG
AAAGGGAAACAGCCCAGATCGCCGGCTAAGGCCCCTAAGCGTGTGCTAAGTGGGAAAGGA
TGTGCAGTCGCAAAGACAACCAGGAGGTTGGCTTAGAAGCAGCCATCCTTGAAAGAGTGC
GTAATAGCTCACTGGTCAAGTGATTGTGCGCCGATAATGTAGCGGGGCTCAAGCACACCG
CCGAAGCCGCGGCAACGGCCCTTCGGGGTTGTTGGGTGGAGCGTCCCTCACCAGCGAAGC
CACAGGGTGACCTAGTGGTGGAGGTGTGGGGAGTGAGAATGCAGGCATGAGTAGCGATAA
GGCAAGTGAGAACCTTGCCCGCCGGAAGACCAAGGGTTCCTGGGCCAGGCCAGTCCGCCC
AGGGTGAGTCGGGACCTAAGGCGAGGCCGACAGGCGTAGTCGATGGACAACGGGTTGATA
TTCCCGTACCCGTGTGTGCGCGCCCGTACCGAATCAGCGGTACTAACCACCCAAACGGTG
CGTGATCGGTGATCTTCGGATCAGTGACGCGTGCCTGCTGCGTGGGATCTTCGCTGGTAG
TAGGTAAGCGATGGGGTGACGCAGGAAGGTAGCCGTACCAGCCGATGGTGGTGCTGGGGC
AAGCCCGTAGGACGAACGATAGGCAAATCCGTCGTTCATGAGTCCGAGAGGTGATGCATA
GCCGATTGGGGTGAATTCGGTGATCCTATGCTGCCGAGAAAAGCCTCTAGCGAGTGCACA
CACGGCCCGTACCCCAAACCGACACAGGTGGTCAGGTAGAGAATACCGAGGCGTACGAGT
CAACTATGGTTAAGGAACTCGGCAAAATGCCCCCGTAACTTCGGGAGAAGGGGGACCCCA
ACACCGTGAACCCACTTGCTGGGGGAGCGGGATGGGGTGGCACAAACCAGTGAGAAGCGA
CTGTTTACTAAAAACACAGGTCCGTGCGAAGTCGCAAGACGAGGTATACGGACTGACGCC
TGCCCGGTGCTGGAAGGTTAAGAGGACCGGTTAACCGAAGTAATTCGGTGAAGCTGAGAA
TTTAAGCCCCAGTAAACGGCGGTGGTAACTATAACCATCCTAAGGTAGCGAAATTCCTTG
TCGGGTAAGTTCCGACCTGCACGAATGGCGTAACGACTTCTCAACTGTCTCAACCATAGA
CTCGGCGAAATTGCACTACGAGTAAAGATGCTCGTTACGCGCGGCAGGACGAAAAGACCC
CGGACCTTCACTACAACTTGGTATTGATGTTCGATGCGGTTTGTGTAGGATAGGTGGGAG
ACTGTGAAACCAGAACGCCAGTTTTGGTGGAGTCGTTGTTGAAATACCACTCTGATCGTA
TTGGACATCTAACCTCGAACCCTGAACCGGGTTCAGGGACAGTGCCTGGCGGGTAGTTTA
ACTGGGGCGGTTGCCTCCTAAAATGTAACGGAGGCGCCCAAAGGTTCCCTCAACCTGGAC
GGCAATCAGGTGGCGAGTGCAAGTGCACAAGGGAGCTTGACTGCAAGACGGACATGTCAA
GCAGGGACGAAAGTCGGGACTAGTGATCCGGCACCCCCGAGTGGAAGGGGTGTCGCTCAA
CGGATAAAAGGTACCCCGGGGATAACAGGCTGATCTTCCCCAAGAGTCCATATCGACGGG
ATGGTTTGGCACCTCGATGTCGGCTCGTCGCATCCTGGGGCTGGAGCAGGTCCCAAGGGT
TGGGCTGTTCGCCCATTAAAGCGGCACGCGAGCTGGGTTTAGAACGTCGTGAGACAGTTC
GGTCTCTATCCGCCGCGCGCGTCAGAAGCTTGAGGAAACCTGTCCCTAGTACGAGAGGAC
CGGGACGGACGAACCTCTGGTGCACCAGTTGTCCCGCCAGGGGCACCGCTGGATAGCCAC
GTTCGGCCAGGATAACCGCTGAAAGCATCTAAGCGGGAAAC
>NZ_AP022613.1 Mycobacterium conspicuum
TGCTTAACACATGCAAGTCGAACGGAAAGGCCCCTTCGGGGGTACTCGAGTGGCGAACGG
GTGAGTAACACGTGGGTGATCTGCCCTGCACTTCGGGATAAGCCTGGGAAACTGGGTCTA
ATACCGGATAGGACCACTTGGCGCATGCCTTGTGGTGGAAAGCTTTTGCGGTGTGGGATG
GGCCCGCGGCCTATCAGCTTGTTGGTGGGGTCACGGCCTACCAAGGCTCCGACGGGTAGC
CGGCCTGAGAGGGTGTCCGGCCACACTGGGACTGAGATACGGCCCAGACTCCTACGGGAG
GCAGCAGTGGGGAATATTGCACAATGGGCGCAAGCCTGATGCAGCGACGCCGCGTGGGGG
ATGACGGCCTTCGGGTTGTAAACCTCTTTCACCATCGACGAAGGTCCGGGTTTTCTCGGA
TTGACGGTAGGTGGAGAAGAAGCACCGGCCAACTACGTGCCAGCAGCCGCGGTAATACGT
AGGGTGCGAGCGTTGTCCGGAATTACTGGGCGTAAAGAGCTCGTAGGTGGTTTGTCGCGT
TGTTCGTGAAAACTCACGGCTTAACTGTGAGCGTGCGGGCGATACGGGCAGACTGGAGTA
CTGCAGGGGAGACTGGAATTCCTGGTGTAGCGGTGGAATGCGCAGATATCAGGAGGAACA
CCGGTGGCGAAGGCGGGTCTCTGGGCAGTAACTGACGCTGAGGAGCGAAAGCGTGGGGAG
CGAACAGGATTAGATACCCTGGTAGTCCACGCCGTAAACGGTGGGTACTAGGTGTGGGTT
TCCTTCCTTGGGATCCGTGCCGTAGCTAACGCATTAAGTACCCCGCCTGGGGAGTACGGC
CGCAAGGCTAAAACTCAAAGGAATTGACGGGGGCCCGCACAAGCGGCGGAGCATGTGGAT
TAATTCGATGCAACGCGAAGAACCTTACCTGGGTTTGACATGCACAGGACGCTGGTAGAG
ATATCAGTTCCCTTGTGGCCTGTGTGCAGGTGGTGCATGGCTGTCGTCAGCTCGTGTCGT
GAGATGTTGGGTTAAGTCCCGCAACGAGCGCAACCCTTGTCTCATGTTGCCAGCGGGTAA
TGCCGGGGACTCGTGAGAGACTGCCGGGGTCAACTCGGAGGAAGGTGGGGATGACGTCAA
GTCATCATGCCCCTTATGTCCAGGGCTTCACACATGCTACAATGGCCGGTACAAAGGGCT
GCGATGCCGCAAGGTTAAGCGAATCCTTTAAAGCCGGTCTCAGTTCGGATCGGGGTCTGC
AACTCGACCCCGTGAAGTCGGAGTCGCTAGTAATCGCAGATCAGCAACGCTGCGGTGAAT
ACGTTCCCGGGCCTTGTACACACCGCCCGTCACGTCATGAAAGTCGGTAACACCCGAAGC
CAGTGGCCTAACCCTTTGGGAGGGAGCTGTCGAAGGTGGGATCGGCGATTGGGACGAAGT
CGTAACAAGGTAGCCGTACCGGAAGGTGCGGCTGGATCACCTCCTTTCTAAGGAGCACCA
CGAGAAACACTCCAATTGGTGGAGTGTGAGCCGTGAGGGGTTCTCGCCTGTAGTGGGCGA
GGGCTGGGTGCACGACAACAAACGAAACGCCAGACACACTATTGGGTCCTGAGGCAACAC
CCTTGTTTGGACCTTCGCGGGTCAAGGGAGTTGCCCCTCCATCTTGGTGGTGGGGTGTGG
TGTTTGAGAACTGGATAGTGGTTGCGAGCATCAAATGGATGCGTCTCTTCGGAGGCGTGT
TCGTTAATGCAATTTCTTCTTTGGTTTTTTGTAGTGTTTGTAAGTGTCTAAGGGCGCATG
GTGGATGCCTTGGCATCGAGAGCCGATGAAGGACGTGGGAGGCTGCGATATGCCTCGGGG
AGCTGTCAACCGAGCGTGGATCCGAGGATTTCCGAATGGGGAAACCCAGCACGAGTGATG
TCGTGTTACCCGCACCTGAATATATAGGGTGCGGGAGGTAACGCGGGGAAGTGAAACATC
TCAGTACCCGTAGGAGAAGAAAACAATTGTGATTCCGCTAGTAGTGGCGAGCGAACGCGG
AACAGGCTAAACCGCATGCATGTGTAACCGGGTAGGGGTTGTGCGTGCGGTGTTGTGGGA
GGATACATCTCAGCTCTACCTGGCTGAGGGGCAGTCAGAAAGTGTCGTAGTTAGCGGAAG
TGGCCTGGGACGGTCCGCCGCAGACGGTGAGAGCCCGGTACGCGAAAACCCGGCACCTGC
CTTGTATCAATTCCCGAGTAGCAGCGGGCCCGTGGAATCTGCTGTGAATCTGCCGGGACC
ACCCGGTAAGCCTAAATACTTCTCGATGACCGATAGCGGATTAGTACCGTGAGGGAATGG
TGAAAAGTACCCCGGGAGGGGAGTGAAATAGTACCTGAAACCGTGTGCCTACAAGCCGTC
AGAGCCTCTTCGTGGGGTGATGGCGTGCCTTTTGAAGAATGAGCCTGCGAGTCAGGGACA
CGTCGCAAGGTTAACCCGTGTGGGGTAGCCGCAGCGAAAGCGAGTCTGAATAGGGCGATT
TAGTGGCGTGTTCTGGACCCGAAGCGGAGTGATCTACCCATGGCCAGGGTGAAGCGCGGG
TAAGACCGCGTGGAGGCCCGAACCCACTTAGGTTGAAGACTGAGGGGATGAGTTGTGGGT
AGGGGTGAAAGGCCAATCAAACTCCGTGATAGCTGGTTCTCCCCGAAATGCATTTAGGTG
CAGCGTTGCGTGTTTCACCACGGAGGTAGAGCTACTGGATGGCCAATGGGCCCTACTAGG
TTACTGACGTCAGCCAAACTCCAAATGCCGTGGTGTATAGCGTGGCAGTGAGACGGCGGG
GGATAAGCTCCGTACGTCGAAAGGGAAACAGCCCAGATCGCCGGCTAAGGCCCCTAAGCG
TGTGCTAAGTGGGAAAGGATGTGCAGTCGCAAAGACAACCAGGAGGTTGGCTTAGAAGCA
GCCACCCTTGAAAGAGTGCGTAATAGCTCACTGGTCAAGTGATTGTGCGCCGATAATGTA
GCGGGGCTCAAGCACACCGCCGAAGCCGCGGCAACCGCAAGGTTGGGTAGGGGAGCGTCC
CCCATGCTGCGAAGCCTCCGGGTAACCGGTGGTGGAGAGTGGGGGAGTGAGAATGCAGGC
ATGAGTAGCGATAAGGCAAGTGAGAACCTTGCCCGCCGTAAGACCAAGGGTTCCTGGGCC
AGGCCAGTCCGCCCAGGGTGAGTCGGGACCTAAGGCGAGGCCGACAGGCGTAGTCGATGG
ACAACGGGTTGATATTCCCGTACCCGTGTATGAGCGCCCGTGATGAATCAACTCTGCTAA
CCACCCAAAAGGTGGTCTATCAATCCCTTCGGGGTGCGAGGATCGCCCGCTGCGTGGGAC
CCGGGTTGGTAGTAGTCAAGCAATGGGGTGACGCAGGAAGGTAGCCGTACCAGTCAGTGG
TAATACTGGGGCAAACCTGTAGGGAGAGCGATAGGCAAATCCGTCGCTCATATTCCTGAG
AGGTGACGCATAGCCGATTGAGGCGAATTCGGTGATCCTCTGCTGCCAAGAAAAGCCTCT
AGCGAGTTCACACACGGCCCGTACCCCAAACCGACACAGGTGGTCAGGTAGAGCATACCA
AGGCGTACGAGATAACTATGGTTAAGGAACTCGGCAAAATGCCCCCGTAACTTCGGGAGA
AGGGGGGCCGGCTTACCGTGAACAGCCTTGCGCTGGGAGCGGGAACCGGTCGCAGAAACC
AGTGAGAAGCGACTGTTTACTAAAAACACAGGTCCGTGCGAAGTCGCAAGACGATGTATA
CGGACTGACGCCTGCCCGGTGCTGGAAGGTTAAGAGGACCCGTTAACTCGTAAGGGTGAA
GCGGAGAATTTAAGCCCCAGTAAACGGCGGTGGTAACTATAACCATCCTAAGGTAGCGAA
ATTCCTTGTCGGGTAAGTTCCGACCTGCACGAATGGCGTAACGACTTCTCAACTGTCTCA
ACCATAGACTCGGCGAAATTGCACTACGAGTAAAGATGCTCGTTACGCGCGGCAGGACGA
AAAGACCCCGGGACCTTCACTACAACTTGGTATTGGTGTTCGGTACGGTTTGTGTAGGAT
AGGTGGGAGACTGTGAAGCCTTAACGCTAGTTAGGGTGGAGTCGTTGTTGAAATACCACT
CTGATCGTATTGGACACCTAACGTCGAACCGTATATCCGGTTCACGGACAGTGCCTGGTG
GGTAGTTTAACTGGGGCGGTTGCCTCCTAAAATGTAACGGAGGCGCCCAAAGGTTCCCTC
AACCTGGACGGCAATCAGGTGTTGAGTGTAAATGCACAAGGGAGCTTGACTGCGAGACCT
ACAAGTCAAGCAGGGACGAAAGTCGGGATTAGTGATCCGGCACCCCCGAGTGGAAGGGGT
GTCGCTCAACGGATAAAAGGTACCCCGGGGATAACAGGCTGATCTTCCCCAAGAGTCCAT
ATCGACGGGATGGTTTGGCACCTCGATGTCGGCTCGTCGCATCCTGGGGCTGGAGCAGGT
CCCAAGGGTTGGGCTGTTCGCCCATTAAAGCGGCACGCGAGCTGGGTTTAGAACGTCGTG
AGACAGTTCGGTCTCTATCCGCCGCGCGCGTCAGAAGCTTGAGGAAACCTGTCCCTAGTA
CGAGAGGACCGGGACGGACGAACCTCTGGTACACCAGTTGTTCCACCAGGAGCACCGCTG
GATAGCCACGTTCGGACAGGATAACCGCTGAAAGCATCTAAGCGGGAAAC
>NZ_AP022614.1 Mycobacterium parmense
TGCTTAACACATGCAAGTCGAACGGAAAGGTCTCTTCGGAGATACTCGAGTGGCGAACGG
GTGAGTAACACGTGGGCAATCTGCCCTGCACTTCGGGATAAGCCTGGGAAACTGGGTCTA
ATACCGGATAGGACCACTTGACGCATGTCTTGTGGTGGAAAGCTTTTTGCGGTGTGGGAT
GGGCCCGCGGCCTATCAGCTTGTTGGTGGGGTGACGGCCTACCAAGGCGACGACGGGTAG
CCGGCCTGAGAGGGTGTCCGGCCACACTGGGACTGAGATACGGCCCAGACTCCTACGGGA
GGCAGCAGTGGGGAATATTGCACAATGGGCGCAAGCCTGATGCAGCGACGCCGCGTGGGG
GATGACGGCCTTCGGGTTGTAAACCTCTTTCAGCAGGGACGAAGCGCAAGTGACGGTACC
TGCAGAAGAAGCACCGGCCAACTACGTGCCAGCAGCCGCGGTAATACGTAGGGTGCGAGC
GTTGTCCGGAATTACTGGGCGTAAAGAGCTCGTAGGTGGTTTGTCGCGTTGTTCGTGAAA
ACCGGGGGCTTAACCCTCGGCGTGCGGGCGATACGGGCAGACTGGAGTACTGCAGGGGAG
ACTGGAATTCCTGGTGTAGCGGTGGAATGCGCAGATATCAGGAGGAACACCGGTGGCGAA
GGCGGGTCTCTGGGCAGTAACTGACGCTGAGGAGCGAAAGCGTGGGGAGCGAACAGGATT
AGATACCCTGGTAGTCCACGCCGTAAACGGTGGGTACTAGGTGTGGGTTTCCTTCCTTGG
GATCCGTGCCGTAGCTAACGCATTAAGTACCCCGCCTGGGGAGTACGGCCGCAAGGCTAA
AACTCAAAGGAATTGACGGGGGCCCGCACAAGCGGCGGAGCATGTGGATTAATTCGATGC
AACGCGAAGAACCTTACCTGGGTTTGACATGCACAGGACGCCGGCAGAGATGTCGGTTCC
CTTGTGGCCTGTGTGCAGGTGGTGCATGGCTGTCGTCAGCTCGTGTCGTGAGATGTTGGG
TTAAGTCCCGCAACGAGCGCAACCCTTGTCTCATGTTGCCAGCGGGTAATGCCGGGGACT
CGTGAGAGACTGCCGGGGTCAACTCGGAGGAAGGTGGGGATGACGTCAAGTCATCATGCC
CCTTATGTCCAGGGCTTCACACATGCTACAATGGCCGGTACAAAGGGCTGCGATGCCGCA
AGGTTAAGCGAATCCTTTTAAAGCCGGTCTCAGTTCGGATCGGGGTCTGCAACTCGACCC
CGTGAAGTCGGAGTCGCTAGTAATCGCAGATCAGCAACGCTGCGGTGAATACGTTCCCGG
GCCTTGTACACACCGCCCGTCACGTCATGAAAGTCGGTAACACCCGAAGCCAGTGGCCTA
ACCTTTTGGAGGGAGCTGTCGAAGGTGGGATCGGCGATTGGGACGAAGTCGTAACAAGGT
AGCCGTACCGGAAGGTGCGGCTGGATCACCTCCTTTCTAAGGAGCACCACGAGAAGCGCC
TCAATTGGTGGGGCGCAAGCCGTGAGGGGTTCTCGCCTGTAGTGGGCGGGAGCCGGGTGC
ACAACAACAAGCGAACGGCCAGACACACTATTGGGCCCTGAGGCAACACTCGGTTCGTTC
TGAGTGCTGTCCCCCCATCTTGGTGGTGGGGTGTGGTGTTTGAGTATTGGATAGTGGTTG
CGAGCATCTAGGCGGATGCGTTGCCGGCAACGGCGGCGTATTCGTCAAAATGTGTAATTT
TTCTTTTGGTTTTTGTGTGTTAGTAAGTGTTTAAGGGCGCATGGTGGATGCCTTGGCATC
GAGAGCCGATGAAGGACGTGGGAGGCTGCGATATGCCTCGGGGAGCTGTCAACCGAGCAT
TGATCCGAGGATTTCCGAATGGGGAAACCCAGCACGAGTGATGTCGTGTTACCCGTACCT
GAATATATAGGGTACGGGAGGTAACGCGGGGAAGTGAAACATCTCAGTACCCGTAGGAGA
AGAAAACAATTGTGATTCCGTCAGTAGTGGCGAGCGAACGCGGAACAGGCTAAACCGCAC
GCATGTGTAACCGGGTAGGGGTTGTGTGTGCGGGGTTGTGGGATTGATATATCTCAGCTC
TACCTGGCTGAGGGGTAGTCATAAAGTGTCGTGGTTAGCGGAAGTGGCCTGGGATGGTCC
GCCATAGACGGTGAGAGCCCGGTACGCGAAAACCCGGCACCTGCCTTGTATCAACTCCCG
AGTAGCAGCGGGCCCGTGGAATCTGCTGTGAATCTGCCGGGACCACCCGGTAAGCCTAAA
TACTTCTCGATGACCGATAGCGGATTAGTACCGTGAGGGAATGGTGAAAAGTACCCCGGG
AGGGGAGTGAAATAGTACCTGAAACCGTGTGCCTACAATCCGTCAGAGCCTCCTCGTGGG
GTGATGGCGTGCCTTTTGAAGAATGAGCCTGCGAGTCAGGGACACGTCGCGAGGTTAACC
CGTGCGGGGTAGCCGTAGCGAAAGCGAGTCTGAATAGGGCGTATCACTAACGTGTGTAGT
GGCGTGTTCTGGACCCGAAGCGGAGTGATCTACCCATGGCCAGGGTGAAGCGCGGGTAAG
ACCGCGTGGAGGCCCGAACCCACTTAGGTTGAAGACTGAGGGGATGAGCTGTGGGTAGGG
GTGAAAGGCCAATCAAACTCCGTGATAGCTGGTTCTCCCCGAAATGCATTTAGGTGCAGC
GTTACGTGTTTCACCACGGAGGTAGAGCTACTGGATGGCCGATGGGCCCTACTAGGTTAC
TGACGTCAGCCAAACTCCGAATGCCGTGGTGTATAGCGTGGCAGTGAGACGGCGGGGGAT
AAGCTCCGTACGTCGAGAGGGAAACAGCCCAGATCGCCGGCTAAGGCCCCTAAGCGTGTG
CTAAGTGGAAAAGGATGTGCAGTCGCAGAGACAACCAGGAGGTTGGCTTAGAAGCAGCCA
CCCTTGAAAGAGTGCGTAATAGCTCACTGGTCAAGTGATTGTGCGCCGATAATGTAGCGG
GGCTCAAGCACACCGCCGAAGCCGCGGCAACCGAAAGGTTGGGTAGGGGAGCGTCCCTCA
TTCAGCGAAGCAGCCGGGTGACCGTCTGTGGAGGATGGGGGAGTGAGAATGCAGGCATGA
GTAGCGATAAGGCAAGTGAGAACCTTGCCCGCCGTAAGACCAAGGGTTCCTGGGCCAGGC
CAGTCCGCCCAGGGTGAGTCGGGACCTAAGGCGAGGCCGACAGGCGTAGTCGATGGACAA
CGGGTTGATATTCCCGTACCCGTGTGTGGGCGCCCGTGATGAATCCATTCTGCTAACCAC
CCAAAAGGTGGTCTATCAATCCCTTCGGGGTGCGAAGATCGCCGGCTGCGTGGGACCCGG
ATGGGTAGTAGTCAAGCAATGGGGTGACGCAGGAAGGTAGCCGTACCAGTCAGTGGTAAT
ACTGGGGTAAGCCTGTAGGGAGAGCGATAGGCAAATCCGTCGCTCATATTCCTGAGAGGT
GATGCATAGCCGATTGAGGCGAATTCGGTGATCCTCTGCTGCCAAGAAAAGCCTCTAGCG
AGCACACACACGGCCCGTACCCCAAACCGACACAGGTGGTCAGGTAGAGCATACCAAGGC
GTACGAGATAACTATGGTTAAGGAACTCGGCAAAATGCCCCCGTAACTTCGGGAGAAGGG
GGACCGGAATACCGTGAACAGCCTGCGCTGGGAGCGGGATCCGGTCGCAGAAACCAGTGA
GAAGCGACTGTTTACTAAAAACACAGGTCCGTGCGAAGTCGCAAGACGATGTATACGGAC
TGACGCCTGCCCGGTGCTGGAAGGTTAAGAGGACCCGTTAACCGTAAGGTGAAGCGGAGA
ATTTAAGCCCCAGTAAACGGCGGTGGTAACTATAACCATCCTAAGGTAGCGAAATTCCTT
GTCGGGTAAGTTCCGACCTGCACGAATGGCGTAACGACTTCTCAACTGTCTCAACCATAG
ACTCGGCGAAATTGCACTACGAGTAAAGATGCTCGTTACGCGCGGCAGGACGAAAAGACC
CCGGGACCTTCACTACAACTTGGTATTGGTGTTCGGTACGGTTTGTGTAGGATAGGTGGG
AGACTGTGAAACCCCGACGCCAGTCGGGGCGGAGTCGTTGTTGAAATACCACTCTGATCG
TATTGGACACCTAACGTCGAACCGTATATCCGGTTCACGGACAGTGCCTGGCGGGTAGTT
TAACTGGGGCGGTTGCCTCCTAAAATGTAACGGAGGCGCCCAAAGGTTCCCTCAACCTGG
ACGGCAATCAGGTGTTGAGTGTAAATGCACAAGGGAGCTTGACTGCGAGACTTACAAGTC
AAGCAGGGACGAAAGTCGGGATTAGTGATCCGGCACCTCTGAGTGGAAGGGGTGTCGCTC
AACGGATAAAAGGTACCCCGGGGATAACAGGCTGATCTTCCCCAAGAGTCCATATCGACG
GGATGGTTTGGCACCTCGATGTCGGCTCGTCGCATCCTGGGGCTGGAGCAGGTCCCAAGG
GTTGGGCTGTTCGCCCATTAAAGCGGCACGCGAGCTGGGTTTAGAACGTCGTGAGACAGT
TCGGTCTCTATCCGCCGCGCGCGTCAGAAACTTGAGGAAACCTGTCCCTAGTACGAGAGG
ACCGGGACGGACGAACCTCTGGTATACCAGTTGTCCCACCAGGGGCACCGCTGGATAGCC
ACGTTCGGACAGGATAACCGCTGAAAGCATCTAAGCGGGAAAC
>NZ_AP022615.1 Mycobacterium heidelbergense
TGCTTAACACATGCAAGTCGAACGGAAAGGTCTCTTCGGAGATACTCGAGTGGCGAACGG
GTGAGTAACACGTGGGTAATCTGCCCTGCACATCGGGATAAGCCTGGGAAACTGGGTCTA
ATACCGAATAGGACCTCGAGGCGCATGCCTTGTGGTGGAAAGCTTTTGCGGTGTGGGATG
GGCCCGCGGCCTATCAGCTTGTTGGTGGGGTGACGGCCTACCAAGGCGACGACGGGTAGC
CGGCCTGAGAGGGTGTCCGGCCACACTGGGACTGAGATACGGCCCAGACTCCTACGGGAG
GCAGCAGTGGGGAATATTGCACAATGGGCGCAAGCCTGATGCAGCGACGCCGCGTGGGGG
ATGACGGCCTTCGGGTTGTAAACCTCTTTCAGCAGGGACGAAGCGCAAGTGACGGTACCT
GCAGAAGAAGCACCGGCCAACTACGTGCCAGCAGCCGCGGTAATACGTAGGGTGCGAGCG
TTGTCCGGAATTACTGGGCGTAAAGAGCTCGTAGGTGGTTTGTCGCGTTGTTCGTGAAAA
CCGGGGGCTTAACCCTCGGCGTGCGGGCGATACGGGCAGACTGGAGTACTGCAGGGGAGA
CTGGAATTCCTGGTGTAGCGGTGGAATGCGCAGATATCAGGAGGAACACCGGTGGCGAAG
GCGGGTCTCTGGGCAGTAACTGACGCTGAGGAGCGAAAGCGTGGGGAGCGAACAGGATTA
GATACCCTGGTAGTCCACGCCGTAAACGGTGGGTACTAGGTGTGGGTTTCCTTCCTTGGG
ATCCGTGCCGTAGCTAACGCATTAAGTACCCCGCCTGGGGAGTACGGCCGCAAGGCTAAA
ACTCAAAGGAATTGACGGGGGCCCGCACAAGCGGCGGAGCATGTGGATTAATTCGATGCA
ACGCGAAGAACCTTACCTGGGTTTGACATGCACAGGACGCCGGCAGAGATGTCGGTTCCC
TTGTGGCCTGTGTGCAGGTGGTGCATGGCTGTCGTCAGCTCGTGTCGTGAGATGTTGGGT
TAAGTCCCGCAACGAGCGCAACCCTTGTCTCATGTTGCCAGCGGGTAATGCCGGGGACTC
GTGAGAGACTGCCGGGGTCAACTCGGAGGAAGGTGGGGATGACGTCAAGTCATCATGCCC
CTTATGTCCAGGGCTTCACACATGCTACAATGGCCGGTACAAAGGGCTGCGATGCCGCAA
GGTTAAGCGAATCCTTTTAAAGCCGGTCTCAGTTCGGATCGGGGTCTGCAACTCGACCCC
GTGAAGTCGGAGTCGCTAGTAATCGCAGATCAGCAACGCTGCGGTGAATACGTTCCCGGG
CCTTGTACACACCGCCCGTCACGTCATGAAAGTCGGTAACACCCGAAGCCAGTGGCCTAA
CCCTTTGGGAGGGAGCTGTCGAAGGTGGGATCGGCGATTGGGACGAAGTCGTAACAAGGT
AGCCGTACCGGAAGGTGCGGCTGGATCACCTCCTTTCTAAGGAGCACCACGAAAAGCACC
CCAATTGGTGGGGTGCAAGCCGTGCGGGGTTCTCGCCTGTAGTGGGCGAGGGCCGGGTGC
GCAACAGCAAATGATTGCCAGACACACTATTGGGCCCTGAGACAACACTCGGGTTGTTCG
AGTGGTTGTCCCTCCATCTTGGTGGTGGGGTGTGGTGTTTGAGAACTGGATAGTGGTTGC
GAGCATCTAAATGAATGCGTTGCCCTCCGAGTATCGGGGCGGTGGCGGATTCATTAAAAT
GTGTAATTTTTCTTTGGTTTTTGTGTTAGTAAGTGCTTAAGGGCGCATGGTGGATGCCTT
GGCATCGAGAGCCGATGAAGGACGTGGGAGGCTGCGATATGCCTCGGGGAGCTGTCAACC
GAGCGTTGATCCGAGGATTTCCGAATGGGGAAACCCAGCACGAGTGATGTCGTGTTACCC
GCATCTGAATATATAGGGTGCGGGAGGGAACGCGGGGAAGTGAAACATCTCAGTACCCGT
AGGAGAAGAAAACAATTGTGATTCCGTCAGTAGTGGCGAGCGAACGCGGAACATGGCTAA
ACCGCACGCATGGGTAACCGGGTAGGGGTTGTGTGTGCGGGGTTGTGGGATTGATACGTC
TCAGCTCTACCTGGCTGAGGGGCAGTCAGAAAGTGTCGTGGTTAGCGGAAATGGCCTGGG
ATGGTCTGCCGTAGACGGTGAGAGCCCGGTACGCGAAAACCCGGCACCTGCCTTGTATCA
ACTCCCGAGTAGCAGCGGGCCCGTGGAATCTGCTGTGAATCTGCCGGGACCACCCGGTAA
GCCTAAATACTTCTCGATGACCGATAGCGGATTAGTACCGTGAGGGAATGGTGAAAAGTA
CCCCGGGAGGGGAGTGAAATAGTACCTGAAACCGTGTGCCTACAATCCGTCAGAGCCTCT
TTATGGGGTGATGGCGTGCCTTTTGAAGAATGAGCCTGCGAGTCAGGGACACGTCGCAAG
GTTAACCCGTGTGGGGTAGCCGCAGCGAAAGCGAGTCTGAATAGGGCGATTCAGTGGCGT
GTTCTGGACCCGAAGCGGAGTGATCTACCCATGGCCAGGGTGAAGCGCGGGTAAGACCGC
GTGGAGGCCCGAACCCACTTAGGTTGAAGACTGAGGGGATGAGTTGTGGGTAGGGGTGAA
AGGCCAATCAAACTCCGTGATAGCTGGTTCTCCCCGAAATGCATTTAGGTGCAGCGTTGC
GTGATTCACCACGGAGGTAGAGCTACTGGATGGCCGATGGGCCCTACTAGGTTACTGACG
TCAGCCAAACTCCGAATGCCGTGGTGTACAGCGTGGCAGTGAGACGGCGGGGGATAAGCT
CCGTACGTCGAAAGGGAAACAGCCCAGATCGCCGGCTAAGGCCCCTAAGCGTGTGCTAAG
TGGAAAAGGATGTGCAGTCGCAGAGACAACCAGGAGGTTGGCTTAGAAGCAGCCACCCTT
GAAAGAGTGCGTAATAGCTCACTGGTCAAGTGATTGTGCGCCGATAATGTAGCGGGGCTC
AAGCACACCGCCGAAGCCGCGGCAACCGCAAGGTTGGGTAGGGGAGCGTCCCTCATTCTG
CGAAGCCACTGGGTGACCGGTGGTGGAGGGTGGGGGAGTGAGAATGCAGGCATGAGTAGC
GATAAGGCAAGTGAGAACCTTGCCCGCCGAAAGACCAAGGGTTCCTGGGCCAGGCCAGTC
CGCCCAGGGTGAGTCGGGACCTAAGGCGAGGCCGACAGGCGTAGTCGATGGACAACGGGT
TGATATTCCCGTACCCGTGTGTGGGCGCCCGTGATGAATCAGCGGTACTAACCACCCAAA
ACCGGATCGACCATGCCCCTTCGGGGGCGCGGAGTTTCGGGGCTGCGTGGGACCTTCGCT
GGTAGTAGTCAAGCGATGGGGTGACGCAGGAAGGTAGCCGTACCAGTCAGTGGTAATACT
GGGGCAAGCCTGTAGGGAGAGCGATAGGCAAATCCGTCGCTCATTAATCCTGAGAGGTGA
TGCATAGCCGTTTGAGGCGAATTCGGTGATCCTCAGCTGCCAAGAAAAGCCTCTAGCGAG
CACACACACGGCCCGTACCCCAAACCGACACAGGTGGTCAGGTAGAGCATACCGAGGCGT
ACGAGATAACTATGGTTAAGGAACTCGGCAAAATGCCCCCGTAACTTCGGGAGAAGGGGG
ACCGGAACACCGTGAACAGCCTTGCGCTGGGAGCGGGATCCGGTCGCAGAAACCAGCGAG
AAGCGACTGTTTACTAAAAACACAGGTCCGTGCGAAGTCGCAAGACGATGTATACGGACT
GACGCCTGCCCGGTGCTGGAAGGTTAAGAGGACCCGTTAACCCGCAAGGGTGAAGCGGAG
AATTTAAGCCCCAGTAAACGGCGGTGGTAACTATAACCATCCTAAGGTAGCGAAATTCCT
TGTCGGGTAAGTTCCGACCTGCACGAATGGCGTAACGACTTCTCGACTGTCTCAACCATA
GACTCGGCGAAATTGCACTACGAGTAAAGATGCTCGTTACGCGCGGCAGGACGAAAAGAC
CCCGGGACCTTCACTACAACTTGGTATTGGTGTTCGGTACGGTTTGTGTAGGATAGGTGG
GAGACTGTGAAACCTCAACGCCAGTTGGGGCGGAGTCGTTGTTGAAATACCACTCTGATC
GTATTGGACACCTAACGTCGAACCGTATATCCGGTTCACGGACAGTGCCTGGCGGGTAGT
TTAACTGGGGCGGTTGCCTCCTAAAATGTAACGGAGGCGCCCAAAGGTTCCCTCAACCTG
GACGGCAATCAGGTGTTGAGTGTAAATGCACAAGGGAGCTTGACTGCGAGACCTACACGT
CAAGCAGGGACGAAAGTCGGGATTAGTGATCCGGCACCTCTGAGTGGAAGGGGTGTCGCT
CAACGGATAAAAGGTACCCCGGGGATAACAGGCTGATCTTCCCCAAGAGTCCATATCGAC
GGGATGGTTTGGCACCTCGATGTCGGCTCGTCGCATCCTGGGGCTGGAGCAGGTCCCAAG
GGTTGGGCTGTTCGCCCATTAAAGCGGCACGCGAGCTGGGTTTAGAACGTCGTGAGACAG
TTCGGTCTCTATCCGCCGCGCGCGTCAGAAACTTGAGGAAACCTGTCCCTAGTACGAGAG
GACCGGGACGGACGAACCTCTGGTCCACCAGTTGTCCCACCAGGGGCACCGCTGGATAGC
CACGTTCGGACAGGATAACCGCTGAAAGCATCTAAGCGGGAAAC
>NZ_AP022617.1 Mycolicibacterium monacense
TGCTTAACACATGCAAGTCGAACGGAAAGGCCCTTCGGGGTACTCGAGTGGCGAACGGGT
GAGTAACACGTGGGTGATCTGCCCTGCACTTTGGGATAAGCCTGGGAAACTGGGTCTAAT
ACCGAATACACCCTGCTGGTCGCATGGCCTGGTGGGGGAAAGCTTTTGCGGTGTGGGATG
GGCCCGCGGCCTATCAGCTTGTTGGTGAGGTTACGGCTCACCAAGGCGACGACGGGTAGC
CGGCCTGAGAGGGTGACCGGCCACACTGGGACTGAGATACGGCCCAGACTCCTACGGGAG
GCAGCAGTGGGGAATATTGCACAATGGGCGCAAGCCTGATGCAGCGACGCCGCGTGGGGG
ATGACGGCCTTCGGGTTGTAAACCTCTTTCAGTAGGGACGAAGCGCAAGTGACGGTACCT
ACAGAAGAAGGACCGGCCAACTACGTGCCAGCAGCCGCGGTAATACGTAGGGTCCGAGCG
TTGTCCGGAATTACTGGGCGTAAAGAGCTCGTAGGTGGTTTGTCGCGTTGTTCGTGAAAA
CCGGGGGCTTAACCCTCGGCGTGCGGGCGATACGGGCAGACTTGAGTACTGCAGGGGAGA
CTGGAATTCCTGGTGTAGCGGTGGAATGCGCAGATATCAGGAGGAACACCGGTGGCGAAG
GCGGGTCTCTGGGCAGTAACTGACGCTGAGGAGCGAAAGCGTGGGGAGCGAACAGGATTA
GATACCCTGGTAGTCCACGCCGTAAACGGTGGGTACTAGGTGTGGGTTTCCTTCCTTGGG
ATCCGTGCCGTAGCTAACGCATTAAGTACCCCGCCTGGGGAGTACGGCCGCAAGGCTAAA
ACTCAAAGAAATTGACGGGGGCCCGCACAAGCGGCGGAGCATGTGGATTAATTCGATGCA
ACGCGAAGAACCTTACCTGGGTTTGACATGCACAGGACGCTGGTAGAGATATCAGTTCCC
TTGTGGCCTGTGTGCAGGTGGTGCATGGCTGTCGTCAGCTCGTGTCGTGAGATGTTGGGT
TAAGTCCCGCAACGAGCGCAACCCTTGTCTCATGTTGCCAGCACGTTATGGTGGGGACTC
GTGAGACTGCCGGGGTCAACTCGGAGGAAGGTGGGGATGACGTCAAGTCATCATGCCCCT
TATGTCCAGGGCTTCACACATGCTACAATGGCCGGTACAAAGGGCTGCGATGCCGTGAGG
TGGAGCGAATCCTTTCAAAGCCGGTCTCAGTTCGGATCGGGGTCTGCAACTCGACCCCGT
GAAGTCGGAGTCGCTAGTAATCGCAGATCAGCAACGCTGCGGTGAATACGTTCCCGGGCC
TTGTACACACCGCCCGTCACGTCATGAAAGTCGGTAACACCCGAAGCCGGTGGCCTAACC
CCTTGTGGGAGGGAGCCGTCGAAGGTGGGATCGGCGATTGGGACGAAGTCGTAACAAGGT
AGCCGTACCGGAAGGTGCGGCTGGATCACCTCCTTTCTAAGGAGCACCACGAGACTTGGC
CCCGCCCACATCGTGTGGGGTTCGGTGAGTTGAGCGATTCGTGAAGATGGCCTGTCTCTG
TAGTGGGGGCGGGTCTGGTGCACAACAAACGTGTGTTGGCCGGAGGGAAACCGGTTGATG
CGAAGGATTGCCAGACACACTGTTGGGTCCTGAGGCAACAGGCCCGCGGGCTCACTCCCT
TGTGGGGGTGGGTGCCGGCTCTCGAGCGTTGGTTCGGGGGTTTGTGTTGCTGCCCTGCTT
TGGTGGTGGGGTGTGGTGTTTGATTTGTGGATAGTGGTTGCGAGCATCTAGATGGCGGCT
TGCGCGAATGGGCTCACCCTCTTTTGTGGGGTGGGTGTGTTGGTGTGGGTTGGTCATCTG
TTTGTATGCAATTTCTTTTTTTGACTCATTTTTTGGTTTTGTGTTGTAAGTGTTTAAGGG
CGCATGGTGGATGCCTTGGCACTGGGAGCCGATGAAGGACGTGGGAGGCTGCGATATGCC
TCGGGGAGCTGCCAACCGAGCGTGGATCCGAGGATGTCCGAATGGGGAAACCCGGCACGA
GTGATGTCGTGTCACCCGGCACTGAATACATAGGTGTCGGGGGGGAACGCGGGGAAGTGA
AACATCTCAGTACCCGTAGGAAGAGAAAACAAAAGTGATTCCGTGAGTAGTGGCGAGCGA
AAGCGGAGGATGGCTAAACCGTGCACATGTGATACCCGGCAGGGGTTGTGTGTGCGGTGT
TGTGGGTGCATTGTTCTCAGATCTGCCGGTCTGGGCTGCAGTGAGAAAAGCTCGTGTTAG
TCGAACTGGTTTGGGATGGCCGACCGTAGAGGGTGAGAGTCCCGTAGGTGAAAACACGTG
CTCTGTAGTGATGTGTCCCCGAGTAGCAGCGGGCCCGTGGAATCTGCTGTGAATCTGCCG
GGACCACCCGGTAAGCCTGAATACTTCCCAGTGACCGATAGCGGATTAGTACCGTGAGGG
AATGGTGAAAAGTACCCCGGGAGGGGAGTGAAAGAGTACCTGAAACCGTGTGCCTACAAT
CCGTCAGAGCCCTCGACTTGTCGTGGGGTGATGGCGTGCCTTTTGAAGAATGAGCCTGCG
AGTCAGGGACATGTCGCGAGGTTAACCCGGGTGGGGTAGCCGTAGCGAAAGCGAGTCTGA
ATAGGGCGTATCCACACAACAGTGTGTGGTGTAGTGGTGTGTTCTGGACCCGAAGCGGAG
TGATCTACCCATGGCCAGGGTGAAGCGACGGTAAGACGTCGTGGAGGCCCGAACCCACTT
AGGTTGAAGACTGAGGGGATGAGCTGTGGGTAGGGGTGAAAGGCCAATCAAACTCCGTGA
TAGCTGGTTCTCCCCGAAATGCATTTAGGTGCAGCGTTGCATGCTTCTTGTTGGAGGTAG
AGCTACTGGATGGCCGATGGGCCTCACAAGGTTACTGACGTCAGCCAAACTCCGAATGCC
GACAAGTGAGAGTGTGGCAGTGAGACGGCGGGGGATAAGCTCCGTGCGTCGAGAGGGAAA
CAGCCCAGATCGCCGGCTAAGGCCCCTAAGCGTGTGCTAAGTGGAAAAGGATGTGCAGTC
GCGAAGACAACCAGGAGGTTGGCTTAGAAGCAGCCACCCTTGAAAGAGTGCGTAATAGCT
CACTGGTCAAGTGATTGTGCGCCGATAATGTAGCGGGGCTCAAGCACACCGCCGAAGCCG
CGGCAATCAGATATATGTCTGGTTGGGTAGGGGAGCGTCCTGCATCCGGTGAAGCAGCAG
AGTGATCTAGCTGTGGAGGGTGTGGGAGTGAGAATGCAGGCATGAGTAGCGATAAGGCAA
GTGAGAACCTTGCCCGCCGAAAGACCAAGGGTTCCTGGGCCAGGCCAGTCCGCCCAGGGT
GAGTCGGGACCTAAGGCGAGGCCGACAGGCGTAGTCGATGGACAACGGGTTGATATTCCC
GTACCCGTGTGTGAGCGTCCCTGATGAATCAGCGGTACTAACCGCCCAAAACCACGGTCA
CCGATCCCTTCGGGGTGAGGGATTGTGGGGCTGCGCGGGACCTTCGTTGGTAGTAGTCAA
GCGATGGGGTGACGCAGGAAGGTAGCCGTACCAGTCAGTGGTTGTACTGGGGTAAGCCTG
TAGGGAGACATCTAGGCAAATCCGGATGTCACATATCCTGAGAGGTGATGCATAGCCGAT
TGAGGCGAATTCGGTGATCCTATGCTGCCAAGAAAAGCCTCTAGCGAGTGCACACACGGC
CCGTACCCCAAACCGACACAGGTGGTCAGGTAGAGAATACCAAGGCGTACGAGTGAACTA
TGGTTAAGGAACTCGGCAAAATGCCCCCGTAACTTCGGGAGAAGGGGGACCTCCATACCG
TCAACCGGTTTACCCGGGGCAGCGGGAGGGGGTGGCACAAACCAGTGAGAAGCGACTGTT
TACTAAAAACACAGGTCCGTGCGAAGTCGCAAGACGATGTATACGGACTGACGCCTGCCC
GGTGCTGGAAGGTTAAGAGGACCGGTTAACCCTTCGGGGTGAAGCTGAGAATTTAAGCCC
CAGTAAACGGCGGTGGTAACTATAACCATCCTAAGGTAGCGAAATTCCTTGTCGGGTAAG
TTCCGACCTGCACGAATGGCGTAACGACTTCTCAACTGTCTCAACCATAGACTCGGCGAA
ATTGCATTACGAGTAAAGATGCTCGTTACGCGCGGCAGGACGAAAAGACCCCGGGACCTT
CACTACAACTTGGTATTGGAGTTCGGTTCGGTTTGTGTAGGATAGGTGGGAGACTGTGAA
GCGGCCACGCCAGTGGTTGTGGAGTCGTTGTTGAAATACCACTCTGATCGTATTGGGCTT
CTAACTTCGAACCGTATATCCGGTTCAGGGACAGTGCCTGGTGGGTAGTTTAACTGGGGC
GGTTGCCTCCTAAAATGTAACGGAGGCGCCCAAAGGTTCCCTCAACCTGGACGGCAATCA
GGTGTTGAGTGTAAGTGCACAAGGGAGCTTGACTGCGAGACGTACATGTCGAGCAGGGAC
GAAAGTCGGGACTAGTGATCCGGCACCTCTGAGTGGAAGGGGTGTCGCTCAACGGATAAA
AGGTACCCCGGGGATAACAGGCTGATCTTCCCCAAGAGTCCATATCGACGGGATGGTTTG
GCACCTCGATGTCGGCTCGTCGCATCCTGGGGCTGGAGCAGGTCCCAAGGGTTGGGCTGT
TCGCCCATTAAAGCGGCACGCGAGCTGGGTTTAGAACGTCGTGAGACAGTTCGGTCTCTA
TCCGCCGCGCGCGTCAGAAGCTTGAGGAAATCTGTCCCTAGTACGAGAGGACCGGGACGG
ACGAACCTCTGGTACACCAGTTGTCCCACCAGGGGCACCGCTGGATAGCCACGTTCGGAC
AGGATAACCGCTGAAAGCATCTAAGCGGGAAAC
>NZ_AP022619.1 Mycobacterium paraseoulense
TGCTTAACACATGCAAGTCGAACGGAAAGGCCCCTTCGGGGGTACTCGAGTGGCGAACGG
GTGAGTAACACGTGGGCAATCTGCCCTGCACTTCGGGATAAGCCTGGGAAACTGGGTCTA
ATACCGAATAGGACCACTTGGCGCATGCCTTGTGGTGGAAAGCTTTTGCGGTGTGGGATG
GGCCCGCGGCCTATCAGCTTGTTGGTGGGGTGATGGCCTACCAAGGCGACGACGGGTAGC
CGGCCTGAGAGGGTGTCCGGCCACACTGGGACTGAGATACGGCCCAGACTCCTACGGGAG
GCAGCAGTGGGGAATATTGCACAATGGGCGCAAGCCTGATGCAGCGACGCCGCGTGGGGG
ATGACGGCCTTCGGGTTGTAAACCTCTTTCACCATCGACGAAGGTCCGGGTTTCTCGGAT
TGACGGTAGGTGGAGAAGAAGCACCGGCCAACTACGTGCCAGCAGCCGCGGTAATACGTA
GGGTGCGAGCGTTGTCCGGAATTACTGGGCGTAAAGAGCTCGTAGGTGGTTTGTCGCGTT
GTTCGTGAAATCTCACGGCTTAACTGTGAGCGTGCGGGCGATACGGGCAGACTAGAGTAC
TGCAGGGGAGACTGGAATTCCTGGTGTAGCGGTGGAATGCGCAGATATCAGGAGGAACAC
CGGTGGCGAAGGCGGGTCTCTGGGCAGTAACTGACGCTGAGGAGCGAAAGCGTGGGGAGC
GAACAGGATTAGATACCCTGGTAGTCCACGCCGTAAACGGTGGGTACTAGGTGTGGGTTT
CCTTCCTTGGGATCCGTGCCGTAGCTAACGCATTAAGTACCCCGCCTGGGGAGTACGGCC
GCAAGGCTAAAACTCAAAGGAATTGACGGGGGCCCGCACAAGCGGCGGAGCATGTGGATT
AATTCGATGCAACGCGAAGAACCTTACCTGGGTTTGACATGCACAGGACGCGTCTAGAGA
TAGGCGTTCCCTTGTGGCCTGTGTGCAGGTGGTGCATGGCTGTCGTCAGCTCGTGTCGTG
AGATGTTGGGTTAAGTCCCGCAACGAGCGCAACCCTTGTCTCATGTTGCCAGCGGGTAAT
GCCGGGGACTCGTGAGAGACTGCCGGGGTCAACTCGGAGGAAGGTGGGGATGACGTCAAG
TCATCATGCCCCTTATGTCCAGGGCTTCACACATGCTACAATGGCCGGTACAAAGGGCTG
CGATGCCGCAAGGTTAAGCGAATCCTTTTAAAGCCGGTCTCAGTTCGGATCGGGGTCTGC
AACTCGACCCCGTGAAGTCGGAGTCGCTAGTAATCGCAGATCAGCAACGCTGCGGTGAAT
ACGTTCCCGGGCCTTGTACACACCGCCCGTCACGTCATGAAAGTCGGTAACACCCGAAGC
CAGTGGCCTAACCCTTGGGAGGGAGCTGTCGAAGGTGGGATCGGCGATTGGGACGAAGTC
GTAACAAGGTAGCCGTACCGGAAGGTGCGGCTGGATCACCTCCTTTCTAAGGAGCACCAC
GAAAGCACCCCAATTGGTGGGGTGCGAGCCGTGAGGGGTTCCCGCCTGTAGTGGGCGAGA
GCCGGGTGCGCAACAGCAAATGATTGCCAGACACACTATTGGGCCCTGAGACAACACTCG
GCCAGTCCGTGTGGTGTCCCTCCATCTTGGTGGTGGGGTGTGGTGTTTGAGAATTGGATA
GTGGTTGCGAGCATCTAAACGAATGCGTTGCCGGCAACGGTCGCGTGTTCGTTGAAATGT
GTAATTTCTTCTTTGGTTTTTGTGTGTAAGTAAGTGTTTAAGGGCGCATGGTGGATGCCT
TGGCATCGAGAGCCGATGAAGGACGTGGGAGGCTGCGATATGCCTCGGGGAGCTGTCAAC
CGAGCATTGATCCGAGGATTTCCGAATGGGGAAACCCAGCACGAGTGATGTCGTGTTACC
CGCATCTGAATATATAGGGTGCGGGAGGTAACGCGGGGAAGTGAAACATCTCAGTACCCG
TAGGAGAAGAAAACAATTGTGATTCCGTTAGTAGTGGCGAGCGAACGCGGAACAGGCTAA
ACCGCATGCATGGATAACCGGGTAGGGGTTGTGTGTGCGGGGTTGTGGGATTGATATGTC
TCAGCTCTACCTGGCTGAGGGGTAGTCAGAAAGTGTCGTGGTTAGCGGAAGTGGCCTGGG
ACGGCCCGCCGTAGACGGTGAAAGCCCGGTACGCGAAAACCCGGTACCTACCTTGTATCA
ACACCCGAGTAGCAGCGGGCCCGTGGAATCTGCTGTGAATCTGCCGGGACCACCCGGTAA
GCCTAAATACTTCTCGATGACCGATAGCGGATTAGTACCGTGAGGGAATGGTGAAAAGTA
CCCCGGGAGGGGAGTGAAAGAGTACCTGAAACCGTGTGCCTACAATCCGTCAGAGCCTCC
TCGTGGGGTGATGGCGTGCCTTTTGAAGAATGAGCCTGCGAGTCAGGGACACGTCGCGAG
GTTAACCCGTGCGGGGTAGCCGCAGCGAAAGCGAGTCTGAATAGGGCGCATCCCCTTTGG
GGTGTAGTGGCGTGTTCTGGACCCGAAGCGGAGTGATCTACCCATGGCCAGGGTGAAGCG
CGGGTAAGACCGCGTGGAGGCCCGAACCCACTTAGGTTGAAGACTGAGGGGATGAGCTGT
GGGTAGGGGTGAAAGGCCAATCAAACTCCGTGATAGCTGGTTCTCCCCGAAATGCATTTA
GGTGCAGCGTTACGTGTTTCACCACGGAGGTAGAGCTACTGGATGGCCGATGGGCCCTAC
TAGGTTACTGACGTCAGCCAAACTCCGAATGCCGTGGTGTATAGCGTGGCAGTGAGACGG
CGGGGGATAAGCTCCGTACGTCGAGAGGGAAACAGCCCAGATCGCCGGCTAAGGCCCCTA
AGCGTGTGCTAAGTGGAAAAGGATGTGCAGTCGCAAAGACAACCAGGAGGTTGGCTTAGA
AGCAGCCACCCTTGAAAGAGTGCGTAATAGCTCACTGGTCAAGTGATTGTGCGCCGATAA
TGTAGCGGGGCTCAAGCACACCGCCGAAGCCGCGGCAACCGTAAGGTTGGGTAGGGGAGC
GTCCCCCATGCAGCGAAGCTACCGGGTAACCGTGTGGTGGAGTTTGGGGGAGTGAGAATG
CAGGCATGAGTAGCGATAAGGCAAGTGAGAACCTTGCCCGCCGTAAGACCAAGGGTTCCT
GGGCCAGGCCAGTCCGCCCAGGGTGAGTCGGGACCTAAGGCGAGGCCGACAGGCGTAGTC
GATGGACAACGGGTTGATATTCCCGTACCCGTGTGTGGGCGTCCCTGACGAATCAGCGGT
ACTAACCACCCAAAACCGGATCGACCATTCCCCTTCGGGGGCATGGAGTTTCGGGGCTGC
GTGGGACCTTCGCTGGTAGTAGTCAAGCAATGGGGTGACGCAGGAAGGTAGCCGTACCAG
TCAGTGGTAATACTGGGGCAAGCCCGTAGGGAGAGCGATAGGCAAATCCGTCGCTCATTA
ATCCTGAGAGGTGATGCATAGCCGATTGAGGCGAATTCGGTGATCCTCTGCTGCCAAGAA
AAGCCTCTAGCGAGCACACACACGGCCCGTACCCCAAACCGACACAGGTGGTCAGGTAGA
GCATACCAAGGCGTACGAGATAACTATGGTTAAGGAACTCGGCAAAATGCCCCCGTAACT
TCGGGAGAAGGGGGGCCGGAATACCGTGAACACCCTTGCGGTGGGAGCGGGATTCGGCCG
CAGAAACCAGTGGGTAGCGACTGTTTACTAAAAACACAGGTCCGTGCGAAGTCGCAAGAC
GATGTATACGGACTGACGCCTGCCCGGTGCTGGAAGGTTAAGAGGACCCGTTAACCGCAA
GGTGAAGCGGAGAATTTAAGCCCCAGTAAACGGCGGTGGTAACTATAACCATCCTAAGGT
AGCGAAATTCCTTGTCGGGTAAGTTCCGACCTGCACGAATGGCGTAACGACTTCCCAACT
GTCTCAACCATAGACTCGGCGAAATTGCACTACGAGTAAAGATGCTCGTTACGCGCGGCA
GGACGAAAAGACCCCGGGACCTTCACTACAACTTGGTATTGGTGTTCGGTACGGTTTGTG
TAGGATAGGTGGGAGACTGTGAAACCCCAACGCCAGTTGGGGCGGAGTCGTTGTTGAAAT
ACCACTCTGATCGTATTGGACACCTAACGTCGAACCCTTATCGGGTTCACGGACAGTGCC
TGGCGGGTAGTTTAACTGGGGCGGTTGCCTCCTAAAATGTAACGGAGGCGCCCAAAGGTT
CCCTCAACCTGGACGGCAATCAGGTGTTGAGTGTAAGTGCACAAGGGAGCTTGACTGCGA
GACTTACAAGTCAAGCAGGGACGAAAGTCGGGACTAGTGATCCGGCACCCCCGAGTGGAA
GGGGTGTCGCTCAACGGATAAAAGGTACCCCGGGGATAACAGGCTGATCTTCCCCAAGAG
TCCATATCGACGGGATGGTTTGGCACCTCGATGTCGGCTCGTCGCATCCTGGGGCTGGAG
CAGGTCCCAAGGGTTGGGCTGTTCGCCCATTAAAGCGGCACGCGAGCTGGGTTTAGAACG
TCGTGAGACAGTTCGGTCTCTATCCGCCGCGCGCGTCAGAAACTTGAGGAAACCTGTCCC
TAGTACGAGAGGACCGGGACGGACGAACCTCTGGTATACCAGTTGTCCCACCAGGGGCAC
CGCTGGATAGCCACGTTCGGACAGGATAACCGCTGAAAGCATCTAAGCGGGAAAC
>NZ_AP024251.1 Mycobacterium paraintracellulare
TGCTTAACACATGCAAGTCGAACGGAAAGGCCCCTTCGGGGGTACTCGAGTGGCGAACGG
GTGAGTAACACGTGGGCAATCTGCCCTGCACTTCGGGATAAGCCTGGGAAACTGGGTCTA
ATACCGGATAGGACCTTTAGGCGCATGTCTTTAGGTGGAAAGCTTTTGCGGTGTGGGATG
GGCCCGCGGCCTATCAGCTTGTTGGTGGGGTGATGGCCTACCAAGGCGACGACGGGTAGC
CGGCCTGAGAGGGTGTCCGGCCACACTGGGACTGAGATACGGCCCAGACTCCTACGGGAG
GCAGCAGTGGGGAATATTGCACAATGGGCGCAAGCCTGATGCAGCGACGCCGCGTGGGGG
ATGACGGCCTTCGGGTTGTAAACCTCTTTCACCATCGACGAAGGTCCGGGTTTTCTCGGA
TTGACGGTAGGTGGAGAAGAAGCACCGGCCAACTACGTGCCAGCAGCCGCGGTAATACGT
AGGGTGCGAGCGTTGTCCGGAATTACTGGGCGTAAAGAGCTCGTAGGTGGTTTGTCGCGT
TGTTCGTGAAATCTCACGGCTTAACTGTGAGCGTGCGGGCGATACGGGCAGACTAGAGTA
CTGCAGGGGAGACTGGAATTCCTGGTGTAGCGGTGGAATGCGCAGATATCAGGAGGAACA
CCGGTGGCGAAGGCGGGTCTCTGGGCAGTAACTGACGCTGAGGAGCGAAAGCGTGGGGAG
CGAACAGGATTAGATACCCTGGTAGTCCACGCCGTAAACGGTGGGTACTAGGTGTGGGTT
TCCTTCCTTGGGATCCGTGCCGTAGCTAACGCATTAAGTACCCCGCCTGGGGAGTACGGC
CGCAAGGCTAAAACTCAAAGGAATTGACGGGGGCCCGCACAAGCGGCGGAGCATGTGGAT
TAATTCGATGCAACGCGAAGAACCTTACCTGGGTTTGACATGCACAGGACGCGTCTAGAG
ATAGGCGTTCCCTTGTGGCCTGTGTGCAGGTGGTGCATGGCTGTCGTCAGCTCGTGTCGT
GAGATGTTGGGTTAAGTCCCGCAACGAGCGCAACCCTTGTCTCATGTTGCCAGCGGGTAA
TGCCGGGGACTCGTGAGAGACTGCCGGGGTCAACTCGGAGGAAGGTGGGGATGACGTCAA
GTCATCATGCCCCTTATGTCCAGGGCTTCACACATGCTACAATGGCCGGTACAAAGGGCT
GCGATGCCGCAAGGTTAAGCGAATCCTTTTAAAGCCGGTCTCAGTTCGGATTGGGGTCTG
CAACTCGACCCCATGAAGTCGGAGTCGCTAGTAATCGCAGATCAGCAACGCTGCGGTGAA
TACGTTCCCGGGCCTTGTACACACCGCCCGTCACGTCATGAAAGTCGGTAACACCCGAAG
CCAGTGGCCTAACCCTTGGGAGGGAGCTGTCGAAGGTGGGATCGGCGATTGGGACGAAGT
CGTAACAAGGTAGCCGTACCGGAAGGTGCGGCTGGATCACCTCCTTTCTAAGGAGCACCA
CGAAAAGCACTCCAATTGGTGGGGTGCGAGCCGTGAGGGGTTCCCGTCTGTAGTGGACGG
GGGCCGGGTGCACAACAGCAAATGATTGCCAGACACACTATTGGGCCCTGAGACAACACT
CGGTCGATCCGTGTGGAGTCCCTCCATCTTGGTGGTGGGGTGTGGTGTTTGAGTATTGGA
TAGTGGTTGCGAGCATCTAGATGAGCGCATAGTCCTTAGGGCTGATGCGTTCGTCGAAAT
GTGTAATTTCTTCTTTGGTTTTTGTGTGTAAGTAAGTGTTTAAGGGCGCATGGTGGATGC
CTTGGCATCGAGAGCCGATGAAGGACGTGGGAGGCTGCGATATGCCTCGGGGAGCTGTCA
ACCGAGCATTGATCCGAGGATTTCCGAATGGGGAAACCCAGCACGAGTGATGTCGTGTTA
CCCGCATCTGAATATATAGGGTGCGGGAGGGAACGCGGGGAAGTGAAACATCTCAGTACC
CGTAGGAGAAGAAAACAATTGTGATTCCGTAAGTAGTGGCGAGCGAACGCGGAACAGGCT
AAACCGCACGCATGTGATACCGGGTAGGGGTTGTGTGTGCGGGGTTGTGGGAGGATACAT
CTCAGCTCTACCTGGCTGAGGGGTAGTCAGAAAGTGTCGTGGTTAGCGGAAGTGGCCTGG
GATGGTCTGCCGTAGACGGTGAGAGCCCGGTACGCGAAAACCCGTCACCTACCTTGTATC
AATTCCCGAGTAGCAGCGGGCCCGTGGAATCTGCTGTGAATCTGCCGGGACCACCCGGTA
AGCCTAAATACTTCTCGATGACCGATAGCGGATTAGTACCGTGAGGGAATGGTGAAAAGT
ACCCCGGGAGGGGAGTGAAATAGTACCTGAAACCGTGTGCCTACAATCCGTCAGAGCCTC
CTTGTGGGGTGATGGCGTGCCTTTTGAAGAATGAGCCTGCGAGTCAGGGACACGTCGCGA
GGTTAACCCGTGCGGGGTAGCCGCAGCGAAAGCGAGTCTGAATAGGGCGCATCCCCTTTG
GGGTGTAGTGGCGTGTTCTGGACCCGAAGCGGAGTGATCTACCCATGGCCAGGGTGAAGC
GCGGGTAAGACCGCGTGGAGGCCCGAACCCACTTAGGTTGAAGACTGAGGGGATGAGCTG
TGGGTAGGGGTGAAAGGCCAATCAAACTCCGTGATAGCTGGTTCTCCCCGAAATGCATTT
AGGTGCAGCGTTGCGTGGTTCACCACGGAGGTAGAGCTACTGGATGGCCGATGGGCCCTA
CTAGGTTACTGACGTCAGCCAAACTCCGAATGCCGTGGTGTAAAGCGTGGCAGTGAGACG
GCGGGGGATAAGCTCCGTACGTCGAAAGGGAAACAGCCCAGATCGCCGGCTAAGGCCCCT
AAGCGTGTGCTAAGTGGAAAAGGATGTGTAGTCGCAGAGACAACCAGGAGGTTGGCTTAG
AAGCAGCCACCCTTGAAAGAGTGCGTAATAGCTCACTGGTCAAGTGATTATGCGCCGATA
ATGTAGCGGGGCTCAAGCACACCGCCGAAGCCGCGGCACATTCACGTTTACGTGGATGTG
GGTAGGGGAGCGTCCCTCATTCAGCGAAGCCTCCGGGTGACCGGTGGTGGAGGGTGGGGG
AGTGAGAATGCAGGCATGAGTAGCGATAAGGCAAGTGAGAACCTTGCCCGCCGTAAGACC
AAGGGTTCCTGGGCCAGGCCAGTCCGCCCAGGGTGAGTCGGGACCTAAGGCGAGGCCGAC
AGGCGTAGTCGATGGACAACGGGTTGATATTCCCGTACCCGTGTATGGGCGTCCCTGATG
AATCAGCGGTACTAACCACCCAAAACCGGATCGACCATTCCCCTTCGGGGGCATGGAGTT
TCGGGGCTGCGTGGGACCTTCGCTGGTAGTAGTCAAGCGATGGGGTGACGCAGGAAGGTA
GCCGTACCAGTCAGTGGTAATACTGGGGCAAGCCTGTAGGGAGAGCGATAGGCAAATCCG
TCGCTCATTAATCCTGAGAGGTGATGCATAGCCGATTGAGGTGAATTCGGTGATCCTCTG
CTGCCAAGAAAAGCCTCTAGCGAGCACATACACGGCCCGTACCCCAAACCAACACAGGTG
GTCAGGTAGAGAATACCAAGGCGTACGAGATAACTATGGTTAAGGAACTCGGCAAAATGC
CCCCGTAACTTCGGGAGAAGGGGGGCCGGAATACCGTGAACACCCTTGCGGTGGGAGCGG
GATCCGGCCGCAGAAACCAGTGGGTAGCGACTGTTTACTAAAAACACAGGTCCGTGCGAA
GTCGCAAGACGATGTATACGGACTGACGCCTGCCCGGTGCTGGAAGGTTAAGAGGACCCG
TTAACCGTAAGGTGAAGCGGAGAATTTAAGCCCCAGTAAACGGCGGTGGTAACTATAACC
ATCCTAAGGTAGCGAAATTCCTTGTCGGGTAAGTTCCGACCTGCACGAATGGCGTAACGA
CTTCCCAACTGTCTCAACCATAGACTCGGCGAAATTGCACTACGAGTAAAGATGCTCGTT
ACGCGCGGCAGGACGAAAAGACCCCGGGACCTTCACTACAACTTGGTATTGGTGTTCGGT
ACGGTTTGTGTAGGATAGGTGGGAGACTGTGAAATACAGACGCCAGTTTGTATGGAGTCG
TTGTTGAAATACCACTCTGATCGTATTGGACACCTAACGTCGAACCCTTATCGGGTTCAC
GGACAGTGCCTGGCGGGTAGTTTAACTGGGGCGGTTGCCTCCTAAAATGTAACGGAGGCG
CCCAAAGGTTCCCTCAACCTGGACGGCAATCAGGTGACGAGTGTAAGTGCACAAGGGAGC
TTGACTGCGAGACTTACAAGTCAAGCAGGGACGAAAGTCGGGACTAGTGATCCGGCACCC
CCGAGTGGAAGGGGTGTCGCTCAACGGATAAAAGGTACCCCGGGGATAACAGGCTGATCT
TCCCCAAGAGTCCATATCGACGGGATGGTTTGGCACCTCGATGTCGGCTCGTCGCATCCT
GGGGCTGGAGCAGGTCCCAAGGGTTGGGCTGTTCGCCCATTAAAGCGGCACGCGAGCTGG
GTTTAGAACGTCGTGAGACAGTTCGGTCTCTATCCGCCGCGCGCGTCAGAAACTTGAGGA
AACCTGTCCCTAGTACGAGAGGACCGGGACGGACGAACCTCTGGTATACCAGTTGTTCCA
CCAGGAGCACGGCTGGATAGCCACGTTCGGACAGGATAACCGCTGAAAGCATCTAAGCGG
GAAAC
>NZ_AP024828.1 Mycobacterium senriense
TGCTTAACACATGCAAGTCGAACGGAAAGGCCTCTTCGGAGGTACTCGAGTGGCGAACGG
GTGAGTAACACGTGGGCAATCTGCCCTGCACTTCGGGATAAGCCTGGGAAACTGGGTCTA
ATACCGGATAGGACCTTAAGACGCATGTCTTTTGGTGGAAAGCTTTTGCGGTGTGGGATG
GGCCCGCGGCCTATCAGCTTGTTGGTGGGGTGATGGCCTACCAAGGCGACGACGGGTAGC
CGGCCTGAGAGGGTGTCCGGCCACACTGGGACTGAGATACGGCCCAGACTCCTACGGGAG
GCAGCAGTGGGGAATATTGCACAATGGGCGCAAGCCTGATGCAGCGACGCCGCGTGGGGG
ATGACGGCCTTCGGGTTGTAAACCTCTTTCACCATCGACGAAGGTTCGGGTTTTCTCGGA
CTGACGGTAGGTGGAGAAGAAGCACCGGCCAACTACGTGCCAGCAGCCGCGGTAATACGT
AGGGTGCGAGCGTTGTCCGGAATTACTGGGCGTAAAGAGCTCGTAGGTGGTTTGTCGCGT
TGTTCGTGAAATCTCACGGCTTAACTGTGAGCGTGCGGGCGATACGGGCAGACTAGAGTA
CTGCAGGGGAGACTGGAATTCCTGGTGTAGCGGTGGAATGCGCAGATATCAGGAGGAACA
CCGGTGGCGAAGGCGGGTCTCTGGGCAGTAACTGACGCTGAGGAGCGAAAGCGTGGGGAG
CGAACAGGATTAGATACCCTGGTAGTCCACGCCGTAAACGGTGGGTACTAGGTGTGGGTT
TCCTTCCTTGGGATCCGTGCCGTAGCTAACGCATTAAGTACCCCGCCTGGGGAGTACGGC
CGCAAGGCTAAAACTCAAAGGAATTGACGGGGGCCCGCACAAGCGGCGGAGCATGTGGAT
TAATTCGATGCAACGCGAAGAACCTTACCTGGGTTTGACATGCACAGGACGCGTCTAGAG
ATAGGCGTTCCCTTGTGGCCTGTGTGCAGGTGGTGCATGGCTGTCGTCAGCTCGTGTCGT
GAGATGTTGGGTTAAGTCCCGCAACGAGCGCAACCCTTGTCTCATGTTGCCAGCGGGTAA
TGCCGGGGACTCGTGAGAGACTGCCGGGGTCAACTCGGAGGAAGGTGGGGATGACGTCAA
GTCATCATGCCCCTTATGTCCAGGGCTTCACACATGCTACAATGGCCGGTACAAAGGGCT
GCGATGCCGTAAGGTTAAGCGAATCCTTTTAAAGCCGGTCTCAGTTCGGATTGGGGTCTG
CAACTCGACCCCATGAAGTCGGAGTCGCTAGTAATCGCAGATCAGCAACGCTGCGGTGAA
TACGTTCCCGGGCCTTGTACACACCGCCCGTCACGTCATGAAAGTCGGTAACACCCGAAG
CCAGTGGCCTAACCTTTTGGAGGGAGCTGTCGAAGGTGGGATCGGCGATTGGGACGAAGT
CGTAACAAGGTAGCCGTACCGGAAGGTGCGGCTGGATCACCTCCTTTCTAAGGAGCACCA
CGAAAAGCACTTCAATTGGTGAAGTGCGAGCCGTGAGGGGTTCTCGTCTGTAGTGGACGA
AAACCGGGTGCACAACAGCAAATGATTGCCAGACACACTATTGGGCCCTGAGACAACACT
CGGTCGAACCGTGTGGAGTCCCTCCATCTTGGTGGTGGGGTGTGGTGTTTGAGTATTGGA
TAGTGGTTGCGAGCATCTAGATGAACGCGTGGTCCTTCGTGGCCGGCGTGTTCATCGAAA
TGTGTAATTTCTTTTTTAGTTCTTGTGTGTAAGTAAGTGTTTAAGGGCGCATGGTGGATG
CCTTGGCATCGAGAGCCGATGAAGGACGTGGGAGGCTGCGATATGCCTCGGGGAGCTGTC
AACCGAGCATTGATCCGAGGATTTCCGAATGGGGAAACCCAGCACGAGTGATGTCGTGTT
ACCCGTATCTGAATATATAGGGTACGGGAGGTAACGCGGGGAAGTGAAACATCTCAGTAC
CCGTAGGAGAAGAAAACAATTGTGATTCCGTCAGTAGTGGCGAGCGAACGCGGAACAGGC
TAAACCGCACGCATGTATAACCGGGTAGGGGTTGTGCGCGCGGTGTTGTGGGATTGATAT
GTCTCAGCTCTACCTGGCTGAGGGGTAGTCAGAAAGTGTCGTGGTTAGCAGAAGTGGCCT
GGGATGGCCTGCCGTAGACGGTGAGAGCCCGGTACGCGAAAACCCGTCACCTACCTTGTA
TCAACTCCCGAGTAGCAGCGGGCCCGTGGAATCTGCTGTGAATCTGCCGGGACCACCCGG
TAAGCCTAAATACTTCTCGATGACCGATAGCGGATTAGTACCGTGAGGGAATGGTGAAAA
GTACCCCGGGAGGGGAGTGAAATAGTACCTGAAACCGTGTGCCTACAATCCGTCAAAGCC
TCTTCGTGGGGTGATGGCGTGCCTTTTGAAGAATGAGCCTGCGAGTCAGGGACACGTCGC
GAGGTTAACCCGTGCGGGGTAGCCGCAGCGAAAGCGAGTCTGAATAGGGCGCATCCCCTT
TGGGGTGTAGTGGCGTGTTCTGGACCCGAAGCGGAGTGATCTACCCATGGCCAGGGTGAA
GCGCGGGTAAGACCGCGTGGAGGCCCGAACCCACTTAGGTTGAAGACTGAGGGGATGAGC
TGTGGGTAGGGGTGAAAGGCCAATCAAACTCCGTGATAGCTGGTTCTCCCCGAAATGCAT
TTAGGTGCAGCGTTGCGTGGTTCACCACGGAGGTAGAGCTACTGGATGGCCGATGGGCCC
TACTAGGTTACTGACGTCAGCCAAACTCCGAATGCCGTGGTGTAAAGCGTGGCAGTGAGA
CGGCGGGGGATAAGCTCCGTACGTCGAAAGGGAAACAGCCCAGATCGCCGGCTAAGGCCC
CTAAGCGTGTGCTAAGTGGAAAAGGATGTGTAGTCGCAAAGACAACCAGGAGGTTGGCTT
AGAAGCAGCCACCCTTGAAAGAGTGCGTAATAGCTCACTGGTCAAGTGATTATGCGCCGA
TAATGTAGCGGGGCTCAAGCACACCGCCGAAGCCGCGGCACATTCACCGTACGGTGGATG
TGGGTAGGGGAGCGTCCCTCATTCAGCGAAGCCTCCGGGTGACCGGTGGTGGAGGATGGG
GGAGTGAGAATGCAGGCATGAGTAGCGATAAGGCAAGTGAGAACCTTGCCCGCCGTAAGA
CCAAGGGTTCCTGGGCCAGGCCAGTCCGCCCAGGGTGAGTCGGGACCTAAGGCGAGGCCG
ACAGGCGTAGTCGATGGACAACGGGTTGATATTCCCGTACCCGTGTATAGGCGTCCCTGA
TGAATCAGCGGTACTAACCACCCAAAACCGGATCGACCATTCCCCTTCGGGGGCATGGAG
TTTCGGGGCTGCGTGGAACCTTCGCTGGTAGTAGTCAAGCGATGGGGTGACGCAGGAAGG
TAGCCGTACCAGTCAGTGGTAATACTGGGGCAAGCCTGTAGGGAGAGCGATAGGCAAATC
CGTCGCTCATTAATCCCGAGAGGTGATGCATAGCCGATTGAGGCGAATTCGGTGATCCTC
TGCTGCCAAGAAAAGCCTCTAGCGAGCACATACACGGCCCGTACCCCAAACCAACACAGG
TGGTCAGGTAGAGAATACCAAGGCGTACGAGATAACTATGGTTAAGGAACTCGGCAAAAT
GCCCCCGTAACTTCGGGAGAAGGGGGGCCGGAATACCGTGAACACCCTTGCGGTGGGAGC
GGGATTCGGCCGCAGAAACCAGTGGGTAGCGACTGTTTACTAAAAACACAGGTCCGTGCG
AAGTCGCAAGACGATGTATACGGACTGACGCCTGCCCGGTGCTGGAAGGTTAAGAGGACC
CGTTAACCGTAAGGTGAAGCGGAGAATTTAAGCCCCAGTAAACGGCGGTGGTAACTATAA
CCATCCTAAGGTAGCGAAATTCCTTGTCGGGTAAGTTCCGACCTGCACGAATGGCGTAAC
GACTTCCCAACTGTCTCAACCATAGACTCGGCGAAATTGCACTACGAGTAAAGATGCTCG
TTACGCGCGGCAGGACGAAAAGACCCCGGGACCTTCACTACAACTTGGTATTGGTGTTCG
GTACGGTTTGTGTAGGATAGGTGGGAGACTGTGAAGTACAGACGCCAGTCTGTATGGAGT
CGTTGTTGAAATACCACTCTGATCGTATTGGACACCTAACGTCGAACCCTTATCGGGTTC
ACGGACAGTGCCTGGCGGGTAGTTTAACTGGGGCGGTTGCCTCCTAAAATGTAACGGAGG
CGCCCAAAGGTTCCCTCAACCTGGACGGCAATCAGGTGTTGAGTGTAAGTGCACAAGGGA
GCTTGACTGCGAGACTTACAAGTCAAGCAGGGACGAAAGTCGGGACTAGTGATCCGGCAC
CTCTGAGTGGAAGGGGTGTCGCTCAACGGATAAAAGGTACCCCGGGGATAACAGGCTGAT
CTTCCCCAAGAGTCCATATCGACGGGATGGTTTGGCACCTCGATGTCGGCTCGTCGCATC
CTGGGGCTGGAGCAGGTCCCAAGGGTTGGGCTGTTCGCCCATTAAAGCGGCACGCGAGCT
GGGTTTAGAACGTCGTGAGACAGTTCGGTCTCTATCCGCCGCGCGCGTCAGAAACTTGAG
GAAACCTGTCCCTAGTACGAGAGGACCGGGACGGACGAACCTCTGGTATACCAGTTGTCC
CACCAGGGGCACGGCTGGATAGCCACGTTCGGACAGGATAACCGCTGAAAGCATCTAAGC
GGGAAAC
>NZ_CP007220.1 Mycobacteroides chelonae
TGCTTAACACATGCAAGTCGAACGGAAAGGCCCTTCGGGGTACTCGAGTGGCGAACGGGT
GAGTAACACGTGGGTGATCTGCCCTGCACTCTGGGATAAGCCTGGGAAACTGGGTCTAAT
ACCGGATAGGACCACACACTTCATGGTGAGTGGTGCAAAGCTTTTGCGGTGTGGGATGAG
CCCGCGGCCTATCAGCTTGTTGGTGGGGTAATGGCCCACCAAGGCGACGACGGGTAGCCG
GCCTGAGAGGGTGACCGGCCACACTGGGACTGAGATACGGCCCAGACTCCTACGGGAGGC
AGCAGTGGGGAATATTGCACAATGGGCGCAAGCCTGATGCAGCGACGCCGCGTGAGGGAT
GACGGCCTTCGGGTTGTAAACCTCTTTCAGTAGGGACGAAGCGAAAGTGACGGTACCTAC
AGAAGAAGGACCGGCCAACTACGTGCCAGCAGCCGCGGTAATACGTAGGGTCCGAGCGTT
GTCCGGAATTACTGGGCGTAAAGAGCTCGTAGGTGGTTTGTCGCGTTGTTCGTGAAAACT
CACAGCTTAACTGTGGGCGTGCGGGCGATACGGGCAGACTAGAGTACTGCAGGGGAGACT
GGAATTCCTGGTGTAGCGGTGGAATGCGCAGATATCAGGAGGAACACCGGTGGCGAAGGC
GGGTCTCTGGGCAGTAACTGACGCTGAGGAGCGAAAGCGTGGGTAGCGAACAGGATTAGA
TACCCTGGTAGTCCACGCCGTAAACGGTGGGTACTAGGTGTGGGTTTCCTTCCTTGGGAT
CCGTGCCGTAGCTAACGCATTAAGTACCCCGCCTGGGGAGTACGGTCGCAAGACTAAAAC
TCAAAGGAATTGACGGGGGCCCGCACAAGCGGCGGAGCATGTGGATTAATTCGATGCAAC
GCGAAGAACCTTACCTGGGTTTGACATGCGCAGGACGTATCTAGAGATAGGTATTCCCTT
GTGGCCTGCGTGCAGGTGGTGCATGGCTGTCGTCAGCTCGTGTCGTGAGATGTTGGGTTA
AGTCCCGCAACGAGCGCAACCCTTGTCCTATGTTGCCAGCGGGTAATGCCGGGGACTCGT
AGGAGACTGCCGGGGTCAACTCGGAGGAAGGTGGGGATGACGTCAAGTCATCATGCCCCT
TATGTCCAGGGCTTCACACATGCTACAATGGCCAGTACAGAGGGCTGCGAAGCCGCAAGG
TGGAGCGAATCCCTTAAAGCTGGTCTCAGTTCGGATTGGGGTCTGCAACTCGACCCCATG
AAGTCGGAGTCGCTAGTAATCGCAGATCAGCAACGCTGCGGTGAATACGTTCCCGGGCCT
TGTACACACCGCCCGTCACGTCATGAAAGTCGGTAACACCCGAAGCCAGTGGCCTAACCT
TTTGGAGGGAGCTGTCGAAGGTGGGATCGGCGATTGGGACGAAGTCGTAACAAGGTAGCC
GTACCGGAAGGTGCGGCTGGATCACCTCCTTTCTAAGGAGCACCATTTCCCAGCCGAATG
AGCTTGGGAACATAAAGCGAGTTTCTGTAGTGGTTACTCGCTTGGTGAATATGTTTTATA
AATCCTGTCCACCCCGTGGATAGGTAGTCGGCAAAACGTCGGACTGTCAATAGAATTGAA
ACGCTGGCACACTGTTGGGTCCTGAGGCAACACATTGTGTTGTCACCCTGCTTGGTGGTG
GGGTGTGGTCTTTGACTTATGGATAGTGGTTGCGAGCATCTAACAAACCTCGCTCGTTTA
CGAGTGAGGTTAGTTTTTGCAATTTATTAGCTAAGTTCTTAAGGGCACATGGTGAATGCC
TTGGCACTAGAAGCCGAAGAAGGACGTAGGAGGCTGCGATAAGCCTCGGGGAGCTGCCAA
CCGAGCTTTGATCCGAGGATGTCCGAATGGGGAAACCCAGCACGAGTGATGTCGTGTTAC
CCACTGCTGAATATATAGGCTTTGGGAGGAAACGCGGGGAAGTGAAACATCTCAGTACCC
GTAGGAAGAGAAAACAACCGTGATTCCGTGAGTAGTGGCGAGCGAAAGCGGAAGATGGCT
AAACCGCATGCATGTGATACCTGGTAGGGGTTGTGTGTGCGGGGTTGTGGGAGTTGTACT
TGCCGGTTCTACCAGGCCGGCGGACAGTAAAAAAGTGTCGTGATTAGCGGAAGTGGTCTG
GGACGGCCCGCCGCAGACGGTGAGAGTCCGGTACGCGAAAATCCGACACCTGTCTCGTAC
TTCATCCCGAGTAGCAGCGGGCTCGTGGAATCTGCTGTGAATCTGCCGGGACCACCCGGT
AAGCCTAAATACTCTCTAGTGACCGATAGCGGATTAGTACCGTGAGGGAATGGTGAAAAG
TACCCCGGGAGGGGAGTGAAATAGTACCTGAAACCATGTGCCTACAATCCGTCAAAGCCT
CCTTGTGGGGTGATGGCGTGCCTTTTGAAGAATGAGCCTGCGAGTCAGGGACACGTCGCG
AGGTTAACCCGTGAGGGGTAGCCGTAGCGAAAGCGAGTCTGAATAGGGCGCCCATAGTGG
CGTGTTCTGGACCCGAAGCGGAGTGATCTACCCATGGCCAGGGTGAAGCGGCGGTAAGAC
GCCGTGGAGGCCCGAACCCACTTAGGTTGAAGACTGAGGGGATGAGCTGTGGGTAGGGGT
GAAAGGCCAATCAAACTCCGTGATAGCTGGTTCTCCCCGAAATGCATTTAGGTGCAGCGT
CGCGTGTTTCTTATTGGAGGTAGAGCTACTGGATGGCCGATGGGCCCTACTAGGTTACTG
ACGTCAGCCAAACTCCGAATGCCAATAAGTTAGAGCGCGGCAGTGAGACGGCGGGGGAGA
AGCTCCGTACGTCGAGAGGGAAACAGCCCAGATCGCCGGCTAAGGCCCCTAAGCGTGTAC
TAAGTGGAAAAGGATGTGCAGTCGCAAAGACAACCAGGAGGTTGGCTTAGAAGCAGCCAC
CCTTGAAAGAGTGCGTAATAGCTCACTGGTCAAGTGATTGTGCGCCGACAATGTAGCGGG
GCTCAAGTACACCGCCGAAGCCGCGGCATTCATGCAATACATTCCCTTCGGGGCAGTGGC
ATGGATGGGTAGGGGAGCGTCCTGCACCCAGCGAAGCTGCGGAGTAATCCAGCAGTGGAG
GGTGCGGGAGTGAGAATGCAGGCATGAGTAGCGACAGGCAAGTGAGAAACTTGCCCGCCG
AATGACCAAGGGTTCCTGGGCCAGGCTAGTCCTCCCAGGGTAAGTCGGGACCTAAGGCGA
GGCCGACAGGCGTAGTCGATGGACAACGGGTTGATATTCCCGTACCCGTGTGTGCGCGCC
CATGATGAATCATCGGTACTAACCACCCAAAAGGTTCTAGATCAATCTCTTCGGAGTGCG
ACGTGAACCCGCTGCGTGGGACCTTCGGTGGTAGTAGTCAAGCGATGGGGTGACGCAGGA
AGGTAGCTGTACCGGTTAGTGGTTATACCGGAGCAAGCCCGTAGGGCGACGTCTAGGTAA
ATCCGGATGTCATTAAGCCTGAGAGGTGACGCATAGCCGATTGAGGCGAATTCAGTGATC
CTATGCTGCCAAGAAAAGCCTCTAGTGAGTTCACACACGGCCCGTACCCCAAACCAACAC
AGGTGGTCAGGTAGAGAATACTAAGGCGTACGAGATAACTATGGTTAAGGAACTCGGCAA
AATACCCCCGTAACTTCGGGAGAAGGGGGACCTCGCTTGGTGACCGGACTTGCTCCGTGA
GCTGAACGAGGTCGCAGAGACCAGTGAGAAGCGACTGTTTACTAAAAACACAGGTCCGTG
CGAAGTCGCAAGACGATGTATACGGACTGACGCCTGCCCGGTGCTGGAAGGTTAAGAGGA
CCCGTTAACCCTTGGGTGAAGCGGAGAATTTAAGCCCCAGTAAACGGCGGTGGTAACTAT
AACCATCCTAAGGTAGCGAAATTCCTTGTCGGGTAAGTTCCGACCTGCACGAATGGCGTA
ACGACTTCTCAACTGTCTCAACCATAGACTCGGCGAAATTGCACTACGAGTAAAGATGCT
CGTTACGCGCGGCAGGACGAAAAGACCCCGGGACCTTCACTATAGCTTGGTATTGGCGTT
TGGTTCGGTTTGTGTAGGATAGGTGGGAGACTGTGAAGCAGGCACGCCAGTGTTTGTGGA
GTCATCGTTGAAATACCACTCTGATCGTATTGAACCTCTAACCTCGGACCGTATATCCGG
TCCAGGGACAGTGCCTGGTGGGTAGTTTAACTGGGGCGGTTGCCTCCCAAAATGTAACGG
AGGCGCCCAAAGGTTCCCTCAACCTGGACGGCAATCAGGTGTTGAGTGCAAGTGCACAAG
GGAGCTTGACTGCGAGACTTACAAGTCGAGCAGGGACGAAAGTCGGGACTAGTGATCCGG
CATCTCTGAGTGGAAGGGATGTCGCTCAACGGATAAAAGGTACCCCGGGGATAACAGGCT
GATCTTCCCCAAGAGTCCATATCGACGGGATGGTTTGGCACCTCGATGTCGGCTCGTCGC
ATCCTGGGGCTGGAGCAGGTCCCAAGGGTTGGGCTGTTCGCCCATTAAAGCGGCACGCGA
GCTGGGTTTAGAACGTCGTGAGACAGTTCGGTCTCTATCCGCCGCGCGCGTCAGAAACTT
GAGGAAACCTGTCCCTAGTACGAGAGGACCGGGACGGACGAACCTCTGGTGTACCAGTTG
TTCCACCAGGAGCACGGCTGGATAGCTACGTTCGGACAGGATAACCGCTGAAAGCATCTA
AGCGGGAAAC
>NZ_CP011269.1 Mycolicibacterium fortuitum
TGCTTAACACATGCAAGTCGAACGGAAAGGCCCTTCGGGGTACTCGAGTGGCGAACGGGT
GAGTAACACGTGGGTGATCTGCCCTGCACTTTGGGATAAGCCTGGGAAACTGGGTCTAAT
ACCGAATATGACCACGCGCTTCATGGTGTGTGGTGGAAAGCTTTTGCGGTGTGGGATGGG
CCCGCGGCCTATCAGCTTGTTGGTGGGGTAATGGCCTACCAAGGCGACGACGGGTAGCCG
GCCTGAGAGGGTGACCGGCCACACTGGGACTGAGATACGGCCCAGACTCCTACGGGAGGC
AGCAGTGGGGAATATTGCACAATGGGCGCAAGCCTGATGCAGCGACGCCGCGTGAGGGAT
GACGGCCTTCGGGTTGTAAACCTCTTTCAATAGGGACGAAGCGCAAGTGACGGTACCTAT
AGAAGAAGGACCGGCCAACTACGTGCCAGCAGCCGCGGTAATACGTAGGGTCCGAGCGTT
GTCCGGAATTACTGGGCGTAAAGAGCTCGTAGGTGGTTTGTCGCGTTGTTCGTGAAAACT
CACAGCTTAACTGTGGGCGTGCGGGCGATACGGGCAGACTAGAGTACTGCAGGGGAGACT
GGAATTCCTGGTGTAGCGGTGGAATGCGCAGATATCAGGAGGAACACCGGTGGCGAAGGC
GGGTCTCTGGGCAGTAACTGACGCTGAGGAGCGAAAGCGTGGGGAGCGAACAGGATTAGA
TACCCTGGTAGTCCACGCCGTAAACGGTGGGTACTAGGTGTGGGTTTCCTTCCTTGGGAT
CCGTGCCGTAGCTAACGCATTAAGTACCCCGCCTGGGGAGTACGGCCGCAAGGCTAAAAC
TCAAAGGAATTGACGGGGGCCCGCACAAGCGGCGGAGCATGTGGATTAATTCGATGCAAC
GCGAAGAACCTTACCTGGGTTTGACATGCACAGGACGACTGCAGAGATGTGGTTTCCCTT
GTGGCCTGTGTGCAGGTGGTGCATGGCTGTCGTCAGCTCGTGTCGTGAGATGTTGGGTTA
AGTCCCGCAACGAGCGCAACCCTTGTCTCATGTTGCCAGCACGTTATGGTGGGGACTCGT
GAGAGACTGCCGGGGTCAACTCGGAGGAAGGTGGGGATGACGTCAAGTCATCATGCCCCT
TATGTCCAGGGCTTCACACATGCTACAATGGCCGGTACAAAGGGCTGCGATGCCGTGAGG
TGGAGCGAATCCTTTCAAAGCCGGTCTCAGTTCGGATCGGGGTCTGCAACTCGACCCCGT
GAAGTCGGAGTCGCTAGTAATCGCAGATCAGCAACGCTGCGGTGAATACGTTCCCGGGCC
TTGTACACACCGCCCGTCACGTCATGAAAGTCGGTAACACCCGAAGCCGGTGGCCTAACC
CTTGTGGAGGGAGCCGTCGAAGGTGGGATCGGCGATTGGGACGAAGTCGTAACAAGGTAG
CCGTACCGGAAGGTGCGGCTGGATCACCTCCTTTCTAAGGAGCACCACGATAAACACTCT
CAATTGGTGGGGGTGTAGCCGTGAGGAGCCTGGTCGCTGTAGTGGCGCCGGCTTGGTGCA
CAACAAACTTCTTTGACTGCCAGACACACTATTGGGCTTTGAGACAACAGGCCCGTGCCC
CTTTTTGGGGGGTGGCATCCGGTTGCGGGTGTCGGCGTGTTGTTGCCTCACTTTGGTGGT
GGGGTGTGGTGCTTGATTTGTGGATAGTGGTTGCGAGCATCTAGCACGCAGTGTGGCTGG
GGGCCTTCGGGTTTCCGGTCTTGTTGTGTGTTGATGTGCAATTTCTTTTGAAACTCATTT
TTGGTTTTTGTGTTGTAAGTGTTTAAGGGCGCATGGTGGATGCCTTGGCACTGGGAGCCG
ATGAAGGACGTTGGAGGCTGCGATATGCCTCGGGGAGCTGCCAACCGAGCGTTGATCCGA
GGATGTCCGAATGGGGAAACCCGGCACGAGTGATGTCGTGTCACCCTGCACTGAATACAT
AGGTGTAGGGAGGGAACGCGGGGAAGTGAAACATCTCAGTACCCGTAGGAAGAGAAAACA
AAATGTGATTCCGTGAGTAGTGGCGAGCGAAAGCGGAGGATGGCTAAACCGTATGCATGT
GATACCGGGTAGGGGTTGTGTGTGCGGGGTTGTGGGACCTGTTTTTCCAGTTCTACCTGG
CTGGAGGGTAGTGAGAAAATGTCGTGGTTAGCGGAAGTGGTTTGGGATGACCTGCCGTAG
ACGGTGAGAGCCCGGTACGTGAAAACCTGACATCTACCTTGAACGGTGTTCCCGAGTAGC
AGCGGGCCCGTGAAATCTGCTGTGAATCTGCCGGGACCACCCGGTAAGCCTGAATACTTC
CCAGTGACCGATAGCGGATTAGTACCGTGAGGGAATGGTGAAAAGTACCCCGGGAGGGGA
GTGAAATAGTACCTGAAACCGTGCGCTTACAATCCGTCAGAGCCTTCGACTTTGTCGTGG
GGTGATGGCGTGCCTTTTGAAGAATGAGCCTGCGAGTCAGGGACATGTCGCGAGGTTAAC
CCGTGTGGGGTAGCCGCAGCGAAAGCGAGTCTGAATAGGGCGTATCCGCACAGTAGTGTG
TGGTGTAGTGGTGTGTTCTGGACCCGAAGCGGAGTGATCTACCCATGGCCAGGGTGAAGC
GCGGGTAAGACCGCGTGGAGGCCCGAACCCACTTAGGTTGAAGACTGAGGGGATGAGCTG
TGGGTAGGGGTGAAAGGCCAATCAAACTCCGTGATAGCTGGTTCTCCCCGAAATGCATTT
AGGTGCAGCGTCACATGTTTCTTGTTGGAGGTAGAGCTACTGGATGGCCGATGGGCCCCA
CAGGGTTACTGACGTCAGCCAAACTCCGAATGCCGACAAGTCCAAGAGTGTGGCAGTGAG
ACGGCGGGGGATAAGCTCCGTGCGTCGAGAGGGAAACAGCCCAGATCGCCGGCTAAGGCC
CCTAAGCGTGTACTAAGTGGAAAAGGATGTGCAGTCGCGAAGACAACCAGGAGGTTGGCT
TAGAAGCAGCCACCCTTGAAAGAGTGCGTAATAGCTCACTGGTCAAGTGATTGTGCGCCG
ATAATGTAGCGGGGCTCAAGTACACCGCCGAAGCCGCGGCAACGATTTATCGTTGGGTAG
GGGAGCGTCCTGCATCCGGTGAAGCAGCAGAGTGATCTAGCTGTGGAGGGTGTGGGAGTG
AGAATGCAGGCATGAGTAGCGAATAGGCAAGTGAGAACCTTGCCCGCCGAAAGACCAAGG
GTTCCTGGGCCAGGCCAGTCCTCCCAGGGTGAGTCGGGACCTAAGGCGAGGCCGACAGGC
GTAGTCGATGGACAACGGGTTGATATTCCCGTACCCGTGTATGTGCGTCCCTGATGAATC
CATTGTGCTAACCATCCAAAACCGTCGTGACTGATCCCTTCGGGGTGAGGCGTTGACGGG
GCTGCGTGGGACCCCGGTGGGTAGTAGTCAAGCGATGGGGTGACGCAGGAAGGTAGCCGT
ACCAGTCAGTGGTTGTACTGGGGTAAGCCTGTAGGGAGAAACGTAGGCAAATCCGCGTTT
CACATATCCTGAGAGGTGATGCATAGCCGTTTGAGGCGAATTCGGTGATCCTATGCTGCC
AAGAAAAGCCTCTAGCGAGGACATACACGGCCCGTACCCCAAACCAACACAGGTGGTCAG
GTAGAGAATACTAAGGCGTACGAGTGAACTATGGTTAAGGAACTCGGCAAAATGCCCCCG
TAACTTCGGGAGAAGGGGGACCCCCATATCGTCAAGGCTCTTGCGGCCGGCAGCGGGAGG
GGGTGGCACAAACCAGTGAGAAGCGACTGTTTACTAAAAACACAGGTCCGTGCGAAGTCG
CAAGACGATGTATACGGACTGACGCCTGCCCGGTGCTGGAAGGTTAAGAGGACCTGTTAA
CCCTTCGGGGTGAAGCAGAGAATTTAAGCCCCAGTAAACGGCGGTGGTAACTATAACCAT
CCTAAGGTAGCGAAATTCCTTGTCGGGTAAGTTCCGACCTGCACGAATGGCGTAACGACT
TCTCAACTGTCTCAACCATAGACTCGGCGAAATTGCACTACGAGTAAAGATGCTCGTTAC
GCGCGGCAGGACGAAAAGACCCCGGGACCTTCACTACAACTTGGTATTGGTGCTCGATAC
GGTTTGTGTAGGATAGGTGGGAGACTGTGAAGCAGCCACGCCAGTGGTTGTGGAGTCGTT
GTTGAAATACCACTCTGATCGTATTGGGCCTCTAACCTCGGACCGTATATCCGGTTCAGG
GACAGTGCCTGGTGGGTAGTTTAACTGGGGCGGTTGCCTCCCAAAATGTAACGGAGGCGC
CCAAAGGTTCCCTCAACCTGGACGGCAATCAGGTGTTGAGTGTAAGTGCACAAGGGAGCT
TGACTGCGAGACGTACATGTCGAGCAGGGACGAAAGTCGGGACTAGTGATCCGGCACCTC
TGAGTGGAAGGGGTGTCGCTCAACGGATAAAAGGTACCCCGGGGATAACAGGCTGATCTT
CCCCAAGAGTCCATATCGACGGGATGGTTTGGCACCTCGATGTCGGCTCGTCGCATCCTG
GGGCTGGAGCAGGTCCCAAGGGTTGGGCTGTTCGCCCATTAAAGCGGCACGCGAGCTGGG
TTTAGAACGTCGTGAGACAGTTCGGTCTCTATCCGCCGCGCGCGTCAGAAGCTTGAGGAA
ATCTGTCCCTAGTACGAGAGGACCGGGACGGACGAACCTCTGGTATACCAGTTGTTCCAC
CAGGAGCACCGCTGGATAGCCACGTTCGGACAGGATAACCGCTGAAAGCATCTAAGCGGG
AAAC
>NZ_CP011491.1  Mycolicibacterium vaccae
TGCTTAACACATGCAAGTCGAACGGAAAGGCCCTTCGGGGTACTCGAGTGGCGAACGGGT
GAGTAACACGTGGGTGATCTGCCCTGCACTTTGGGATAAGCCTGGGAAACTGGGTCTAAT
ACCGAATACACCCTTCTGGCTGCATGGTCTGGGAGGGGAAAGCTTTTGCGGTGTGGGATG
GGCCCGCGGCCTATCAGCTTGTTGGTGAGGTTACGGCTCACCAAGGCGACGACGGGTAGC
CGGCCTGAGAGGGTGACCGGCCACACTGGGACTGAGATACGGCCCAGACTCCTACGGGAG
GCAGCAGTGGGGAATATTGCACAATGGGCGCAAGCCTGATGCAGCGACGCCGCGTGAGGG
ATGACGGCCTTCGGGTTGTAAACCTCTTTCGCCAGGGACGAAGCGCAAGTGACGGTACCT
GGAGAAGAAGGACCGGCCAACTACGTGCCAGCAGCCGCGGTAATACGTAGGGTCCGAGCG
TTGTCCGGAATTACTGGGCGTAAAGAGCTCGTAGGTGGTTTGTCGCGTTGTCCGTGAAAA
CTCACAGCTCAACTGTGGGCGTGCGGGCGATACGGGCAGACTAGAGTACTGCAGGGGAGA
CTGGAATTCCTGGTGTAGCGGTGGAATGCGCAGATATCAGGAGGAACACCGGTGGCGAAG
GCGGGTCTCTGGGCAGTAACTGACGCTGAGGAGCGAAAGCGTGGGGAGCGAACAGGATTA
GATACCCTGGTAGTCCACGCCGTAAACGGTGGGTACTAGGTGTGGGTTTCCTTCCTTGGG
ATCCGTGCCGTAGCTAACGCATTAAGTACCCCGCCTGGGGAGTACGGCCGCAAGGCTAAA
ACTCAAAGAAATTGACGGGGGCCCGCACAAGCGGCGGAGCATGTGGATTAATTCGATGCA
ACGCGAAGAACCTTACCTGGGTTTGACATGCACAGGACGCTGGTAGAGATATCAGTTCCC
TTGTGGCCTGTGTGCAGGTGGTGCATGGCTGTCGTCAGCTCGTGTCGTGAGATGTTGGGT
TAAGTCCCGCAACGAGCGCAACCCTTATCTTATGTTGCCAGCGCGTAATGGCGGGGACTC
GTGAGAGACTGCCGGGGTCAACTCGGAGGAAGGTGGGGATGACGTCAAGTCATCATGCCC
CTTATGTCCAGGGCTTCACACATGCTACAATGGCCGGTACAAAGGGCTGCGATGCCGTGA
GGTGGAGCGAATCCTTTCAAAGCCGGTCTCAGTTCGGATCGGGGTCTGCAACTCGACCCC
GTGAAGTCGGAGTCGCTAGTAATCGCAGATCAGCAACGCTGCGGTGAATACGTTCCCGGG
CCTTGTACACACCGCCCGTCACGTCATGAAAGTCGGTAACACCCGAAGCCGGTGGCCTAA
CCCCTTGTGGGAGGGAGCCGTCGAAGGTGGGATCGGCGATTGGGACGAAGTCGTAACAAG
GTAGCCGTACCGGAAGGTGCGGCTGGATCACCTCCTTTCTAAGGAGCACCACGAGAATCA
GGCCCGCCCACATCGTGTGGGGGTTCGGTGATCTGATCGATTCGTTGGATGGCCTTTCAT
CTGTAGTGGATGGGGGTCTGGTGCACATGACAAACTTGGCCGAGCCGGTAGGGAATGCCG
GCGAGGGAAATCATCAGACACACTATTGGGCTTTGAGACAACAAGCCCGTGCCCCTTTTT
TTGGGGGTGGCTCTGCGTTGGCAGGGTCGGCGTGTTGTTGCCCCGCTTTGGTGGTGGGGT
GTGGTGTTTGATTCGTGGATAGTGGTTGCGAGCATCTGAATGCACAGCGCTTGTGGTGTT
GTGTGTTCGGTGTAATGCAAATTTTTCTGATACTCGCATGCAGTCCCTTTTTGGGGGTGT
GTGTGGGTGACTCATTTTTTGGTTTTGTGTTGTAAGTGTTTAAGGGCGCATGGTGGATGC
CTTGGCACTGGGAGCCGATGAAGGACGTGGGAGGCTGCGATATGCCTCGGGGAGCTGCCA
ACCGAGCGTGGATCCGAGGATGTCCGAATGGGGAAACCCGGCACGAGTGATGTCGTGTCA
CCCAACGCTGAATATATAGGCGTTGGGGGGAACGCGGGGAAGTGAAACATCTCAGTACCC
GTAGGAAGAGAAAACAAAAGTGATTCCGTGAGTAGTGGCGAGCGAAAGCGGAGGATGGCT
AAACCGTGTGCATGTGATACCCGGCGGGGGTTGTGTGTGCGGTGTTGTGGGGCGTTTCTT
CTCTCATCCGCCGATGAGGGCAGGAGTTAGAAACTGTTGGGTTAGTCGAAGTGGCCTGGG
ATGGTCTGTCGTAGAGGGTGAGAGCCCCGTAGGCGAAAACTCAACAGCTCCTGTGGAATG
TTTCCCCGAGTAGCAGCGGGCCCGTGGAATCTGCTGTGAATCTGCCGGGACCACCCGGTA
AGCCTGAATACTTCCCAGTGACCGATAGCGGATTAGTACCGTGAGGGAATGGTGAAAAGT
ACCCCGGGAGGGGAGTGAAATAGTACCTGAAACCGTGCGCTTACAATCCGTCAGAGCCCT
CCTTCGTGGTGGGGTGATGGCGTGCCTTTTGAAGAATGAGCCTGCGAGTCAGGGACATGT
CGCGAGGTTAACCCGTGTGGGGTAGCCGTAGCGAAAGCGAGTCTGAATAGGGCGTATCCA
CACAATAGTGTGTGGTGTAGTGGTGTGTTCTGGACCCGAAGCGGAGTGATCTACCCATGG
CCAGGGTGAAGCGCGGGTAAGACCGCGTGGAGGCCCGAACCCACTTAGGTTGAAGACTGA
GGGGATGAGTTGTGGGTAGGGGTGAAAGGCCAATCAAACTCCGTGATAGCTGGTTCTCCC
CGAAATGCATTTAGGTGCAGCGTCGCAGTGTTCGTGTCGGAGGTAGAGCTACTGGATGGC
CGATGGGCCTCACAAGGTTACTGACGTCAGCCAAACTCCGAATGCCGACACGGTGTAATG
CGGCAGTGAGACGGCGGGGGATAAGCTCCGTGCGTCGAGAGGGAAACAGCCCAGATCGCC
GGCTAAGGCCCCTAAGCGTGTGCTAAGTGGAAAAGGATGTGCAGTCGCGAAGACAACCAG
GAGGTTGGCTTAGAAGCAGCCACCCTTGAAAGAGTGCGTAATAGCTCACTGGTCAAGTGA
TTGTGCGCCGATAATGTAGCGGGGCTCAAGCACACCGCCGAAGCCGCGGCAGCACACCTT
GTGTGCTGGGTAGGGGAGCGTCCTGCATCCGGTGAAGCAGCAGAGTGATCTAGCTGTGGA
GGGTGTGGGAGTGAGAATGCAGGCATGAGTAGCGATAAGGCAAGTGAGAACCTTGCCCGC
CGGAAGACCAAGGGTTCCTGGGCCAGGCCAGTCCGCCCAGGGTGAGTCGGGACCTAAGGC
GAGGCCGACAGGCGTAGTCGATGGACAACGGGTTGATATTCCCGTACCCGTGTGTGAGCG
TCCCTGATGAATCCATCTTGCTAACCGCCCAAATGGTGGTCCACCAAACTCTTCGGAGGG
CGGGGATCGCCGGCTGCGCGGGACCCAGGTGGGTAGTAGTCAAGCGATGGGGTGACACAG
GAAGGTAGCCGTACCAGTCAGTGGTAATACTGGGGTAAGCCTGTAGGGCGAGTGATAGGT
AAATCCGTCACTCATGATGCCTGAGAGGTGATGCATAGCCGATTGAGGCGAATTCGGTGA
TCCTATGCTGTCGAGAAAAGCCTCTAGCGAGCGCACACACGGCCCGTACCCCAAACCAAC
ACAGGTGGTCAGGTAGAGAATACCGAGGCGTACGAGTGAACTATGGTTAAGGAACTCGGC
AAAATGCCCCCGTAACTTCGGGAGAAGGGGGACCCACATACCGTCAACACCTTCGCGGTG
GGTAGCGGGAGTGGGTGGCACAAACCAGTGAGAAGCGACTGTTTACTAAAAACACAGGTC
CGTGCGAAGTCGCAAGACGATGTATACGGACTGACGCCTGCCCGGTGCTGGAAGGTTAAG
AGGACCCGTTAACTCGTAAGGGTGAAGCGGAGAATTTAAGCCCCAGTAAACGGCGGTGGT
AACTATAACCATCCTAAGGTAGCGAAATTCCTTGTCGGGTAAGTTCCGACCTGCACGAAT
GGCGTAACGACTTCTCAACTGTCTCAACCATAGACTCGGCGAAATTGCATTACGAGTAAA
GATGCTCGTTACGCGCGGCAGGACGAAAAGACCCCGGGACCTTCACTACAACTTGGTATT
GGTGCTCGATACGGTTTGTGTAGGATAGGTGGGAGACTGTGAAGCGGTCACGCCAGTGAT
TGTGGAGTCGTTGTTGAAATACCACTCTGATCGTATTGGGCCTCTAACCTCGAACCGTAC
ATCCGGTTCAGGGACAGTGCCTGGTGGGTAGTTTAACTGGGGCGGTTGCCTCCTAAAATG
TAACGGAGGCGCCCAAAGGTTCCCTCAACCTGGACGGCAATCAGGTGTTGAGTGTAAGTG
CACAAGGGAGCTTGACTGCGAGACGGACATGTCGAGCAGGGACGAAAGTCGGGACTAGTG
ATCCGGCACCTCTGAGTGGAAGGGGTGTCGCTCAACGGATAAAAGGTACCCCGGGGATAA
CAGGCTGATCTTCCCCAAGAGTCCATATCGACGGGATGGTTTGGCACCTCGATGTCGGCT
CGTCGCATCCTGGGGCTGGAGCAGGTCCCAAGGGTTGGGCTGTTCGCCCATTAAAGCGGC
ACGCGAGCTGGGTTTAGAACGTCGTGAGACAGTTCGGTCTCTATCCGCCGCGCGCGTCAG
AAGCTTGAGGAAACCTGTCCCTAGTACGAGAGGACCGGGACGGACGAACCTCTGGTCTAC
CAGTTGTCCCACCAGGGGCACTGCTGGATAGCTACGTTCGGACAGGATAACCGCTGAAAG
CATCTAAGCGGGAAAC
>NZ_CP011530.1  Mycobacteroides immunogenum
TGCTTAACACATGCAAGTCGAACGGAAAGGCCCTTCGGGGTACTCGAGTGGCGAACGGGT
GAGTAACACGTGGGTGATCTGCCCTGCACTCTGGGATAAGCCTGGGAAACTGGGTCTAAT
ACCGGATAGGACCGCATGCTTCATGGTGTGTGGTGCAAAGCTTTTGCGGTGTGGGATGAG
CCCGCGGCCTATCAGCTTGTTGGTGGGGTAATGGCCTACCAAGGCGACGACGGGTAGCCG
GCCTGAGAGGGTGACCGGCCACACTGGGACTGAGATACGGCCCAGACTCCTACGGGAGGC
AGCAGTGGGGAATATTGCACAATGGGCGCAAGCCTGATGCAGCGACGCCGCGTGAGGGAT
GACGGCCTTCGGGTTGTAAACCTCTTTCAGTAGGGACGAAGCGAAAGTGACGGTACCTAC
AGAAGAAGGACCGGCCAACTACGTGCCAGCAGCCGCGGTAATACGTAGGGTCCGAGCGTT
GTCCGGAATTACTGGGCGTAAAGAGCTCGTAGGTGGTTTGTCGCGTTGTTCGTGAAAACT
CACAGCTTAACTGTGGGCGTGCGGGCGATACGGGCAGACTAGAGTACTGCAGGGGAGACT
GGAATTCCTGGTGTAGCGGTGGAATGCGCAGATATCAGGAGGAACACCGGTGGCGAAGGC
GGGTCTCTGGGCAGTAACTGACGCTGAGGAGCGAAAGCGTGGGTAGCGAACAGGATTAGA
TACCCTGGTAGTCCACGCCGTAAACGGTGGGTACTAGGTGTGGGTTTCCTTCCTTGGGAT
CCGTGCCGTAGCTAACGCATTAAGTACCCCGCCTGGGGAGTACGGTCGCAAGACTAAAAC
TCAAAGGAATTGACGGGGGCCCGCACAAGCGGCGGAGCATGTGGATTAATTCGATGCAAC
GCGAAGAACCTTACCTGGGTTTGACATGCACAGGACGTATCTAGAGATAGGTATTCCCTT
GTGGCCTGTGTGCAGGTGGTGCATGGCTGTCGTCAGCTCGTGTCGTGAGATGTTGGGTTA
AGTCCCGCAACGAGCGCAACCCTTGTCCTATGTTGCCAGCGGGTAATGCCGGGGACTCGT
AGGAGACTGCCGGGGTCAACTCGGAGGAAGGTGGGGATGACGTCAAGTCATCATGCCCCT
TATGTCCAGGGCTTCACACATGCTACAATGGCCAGTACAGAGGGCTGCGAAGCCGTAAGG
TGGAGCGAATCCCTTAAAGCTGGTCTCAGTTCGGATTGGGGTCTGCAACTCGACCCCATG
AAGTCGGAGTCGCTAGTAATCGCAGATCAGCAACGCTGCGGTGAATACGTTCCCGGGCCT
TGTACACACCGCCCGTCACGTCATGAAAGTCGGTAACACCCGAAGCCAGTGGCCTAACCC
TTGTGGAGGGAGCTGTCGAAGGTGGGATCGGCGATTGGGACGAAGTCGTAACAAGGTAGC
CGTACCGGAAGGTGCGGCTGGATCACCTCCTTTCTAAGGAGCACCATTTCCCCGCCGAAT
GAGCGTGGGAACATAAAGCGGGTTTCTGTAGTGGTTTCCTGCTTGGTGAATATGTTTTAT
AAATCCTGTCCGCTCTCGTTATCGAGGTGGATGGGTAGTCGGCAAGACGTCGGACTGTCA
AAAGAATTGGAATGCTGGCACACTGTTGGGTCCTGAGGCAACACATTGTGTTGTCGCCCT
GCTTGGTGGTGGGGTGTGGACTTTGACTTCTGAATAGTGGTTGCGAGCATCTAAACAAGC
CTCGCTCGATTTTTCGGGTGGGGCTGGTTTTTGCAATTTTATTAGCTAAGTTCTTAAGGG
CGCATGGTGAATGCCTTGGCACTAGAAGCCGAAGAAGGACGTAGGAGGCTGCGATAAGCC
TCGGGGAGCTGCCAACCGAGCTTTGATCCGAGGATGTCCGAATGGGGAAACCCAGCACGA
GTGATGTCGTGTTACCCACTGCTGAATATATAGGTTGTGGGAGGAAACGCGGGGAAGTGA
AACATCTCAGTACCCGTAGGAAGAGAAAACAACCGTGATTCCGTGAGTAGTGGCGAGCGA
AAGCGGAAGATGGCTAAACCGTATGCATGTGATACCTGGTAGGGGTTGTGTGTGCGGGGT
TGTGGGAGTTGTACTTGCCGGTTCTACCAGGCCGGCGGACAGTAAAAAAGTGTTGTGATT
AGCGGAAGTGGTCTGGGACGGCCCGCCGCAGACGGTGAGAGTCCGGTACGCGAAAATCCG
ACACCTGTCTCGTACTTCATCCCGAGTAGCAGCGGGCTCGTGGAATCTGCTGTGAATCTG
CCGGGACCACCCGGTAAGCCTAAATACTCTCTAGTGACCGATAGCGGATTAGTACCGTGA
GGGAATGGTGAAAAGTACCCCGGGAGGGGAGTGAAATAGTACCTGAAACCATGTGCCTAC
AATCCGTCAAAGCCTCCTTGTGGGGTGATGGCGTGCCTTTTGAAGAATGAGCCTGCGAGT
CAGGGACACGTCGCGAGGTTAACCCGTGTGGGGTAGCCGTAGCGAAAGCGAGTCTGAATA
GGGCGCCCGTAGTGGCGTGTTCTGGACCCGAAGCGGAGTGATCTACCCATGGCCAGGGTG
AAGCGGCGGTAAGACGCCGTGGAGGCCCGAACCCACTTAGGTTGAAGACTGAGGGGATGA
GCTGTGGGTAGGGGTGAAAGGCCAATCAAACTCCGTGATAGCTGGTTCTCCCCGAAATGC
ATTTAGGTGCAGCGTCGCGTGTTTCTTGTTGGAGGTAGAGCTACTGGATGGCCGATGGGC
CCTACTAGGTTACTGACGTCAGCCAAACTCCGAATGCCAATAAGTGAGAGCGCGGCAGTG
AGACGGCGGGGGAGAAGCTCCGTACGTCGAGAGGGAAACAGCCCAGATCGCCGGCTAAGG
CCCCTAAGCGTGTACTAAGTGGAAAAGGATGTGCAGTCGCGAAGACAACCAGGAGGTTGG
CTTAGAAGCAGCCACCCTTGAAAGAGTGCGTAATAGCTCACTGGTCAAGTGATTGTGCGC
CGACAATGTAGCGGGGCTCAAGTACACCGCCGAAGCCGCGGCATTCATGCAATACATTCC
CTTCGGGGCAGTGGCATGGATGGGTAGGGGAGCGTCCTGCACCCAGCGAAGCTGCGGAGT
AATCCAGCAGTGGAGGGTGCGGGAGTGAGAATGCAGGCATGAGTAGCGACAGGCAAGTGA
GAAACTTGCCCGCCGAATGACCAAGGGTTCCTGGGCCAGGCTAGTCCTCCCAGGGTAAGT
CGGGACCTAAGGCGAGGCCGACAGGCGTAGTCGATGGACAACGGGTTGATATTCCCGTAC
CCGTGTGTGCGCGCCCATGATGAATCATCGGTACTAACCACCCAAAAGGTTCTAGATCAA
TCTCTTCGGAGTGCGACGTGAACCCGCTGCGTGGGACCTTCGGTGGTAGTAGTCAAGCGA
TGGGGTGACGCAGGAAGGTAGCTGTACCGGTTAGTGGTTTACCGGAGCAAGCCCGTAGGA
CGACATCTAGGCAAATCCGGGTGTCATATGTCTGAGAGGTGACGCATAGCCGATTGAGGC
GAATTCAGTGATCCTATGCTGCCAAGAAAAGCCTCTAGTGAGTTCACACACGGCCCGTAC
CCCAAACCAACACAGGTGGTCAGGTAGAGAATACTAAGGCGTACGAGATAACTATGGTTA
AGGAACTCGGCAAAATACCCCCGTAACTTCGGGAGAAGGGGGACCTCGCTTGGTGACCGG
ACTTGCTCCGTGAGCTGATCGGGGTCGCAGAGACCAGTGAGAAGCGACTGTTTACTAAAA
ACACAGGTCCGTGCGAAGTCGCAAGACGATGTATACGGACTGACGCCTGCCCGGTGCTGG
AAGGTTAAGAGGACCCGTTAACCCTTGGGTGAAGCGGAGAATTTAAGCCCCAGTAAACGG
CGGTGGTAACTATAACCATCCTAAGGTAGCGAAATTCCTTGTCGGGTAAGTTCCGACCTG
CACGAATGGCGTAACGACTTCTCAACTGTCTCAACCATAGACTCGGCGAAATTGCACTAC
GAGTAAAGATGCTCGTTACGCGCGGCAGGACGAAAAGACCCCGGGACCTTCACTATAGCT
TGGTATTGGCGTTTGGTTCGGTTTGTGTAGGATAGGTGGGAGACTGTGAAGCAGGCACGC
CAGTGTTTGTGGAGTCATCGTTGAAATACCACTCTGATCGTATTGAACCTCTAACCTCGG
ACCGTATATCCGGTCCAGGGACAGTGCCTGGTGGGTAGTTTAACTGGGGCGGTTGCCTCC
CAAAATGTAACGGAGGCGCCCAAAGGTTCCCTCAACCTGGACGGCAATCAGGTGTTGAGT
GCAAGTGCACAAGGGAGCTTGACTGCGAGACTTACAAGTCGAGCAGGGACGAAAGTCGGG
ACTAGTGATCCGGCACCTCTGAGTGGAAGGGGTGTCGCTCAACGGATAAAAGGTACCCCG
GGGATAACAGGCTGATCTTCCCCAAGAGTCCATATCGACGGGATGGTTTGGCACCTCGAT
GTCGGCTCGTCGCATCCTGGGGCTGGAGCAGGTCCCAAGGGTTGGGCTGTTCGCCCATTA
AAGCGGCACGCGAGCTGGGTTTAGAACGTCGTGAGACAGTTCGGTCTCTATCCGCCGCGC
GCGTCAGAAACTTGAGGAAACCTGTCCCTAGTACGAGAGGACCGGGACGGACGAACCTCT
GGTGTACCAGTTGTTCCACCAGGAGCACGGCTGGATAGCTACGTTCGGACAGGATAACCG
CTGAAAGCATCTAAGCGGGAAAC
>NZ_CP011883.2 Mycobacterium haemophilum
TGCTTAACACATGCAAGTCGAACGGAAAGGTCTCTTCGGAGATACTCGAGTGGCGAACGG
GTGAGTAACACGTGGGTAATCTGCCCTGCACTTCGGGATAAGCCTGGGAAACTGGGTCTA
ATACCGGATAGGACCTCAAGGCGCATGCCTTTGTGGTGGAAAGCTTTTGCGGTGTGGGAT
GGGCCCGCGGCCTATCAGCTTGTTGGTGGGGTGACGGCCTACCAAGGCGACGACGGGTAG
CCGGCCTGAGAGGGTGTCCGGCCACACTGGGACTGAGATACGGCCCAGACTCCTACGGGA
GGCAGCAGTGGGGAATATTGCACAATGGGCGCAAGCCTGATGCAGCGACGCCGCGTGGGG
GATGACGGCCTTCGGGTTGTAAACCTCTTTCACCATCGACGAAGGTTCGGGTTTTCTCGG
ATTGACGGTAGGTGGAGAAGAAGCACCGGCCAACTACGTGCCAGCAGCCGCGGTAATACG
TAGGGTGCGAGCGTTGTCCGGAATTACTGGGCGTAAAGAGCTCGTAGGTGGTTTGTCGCG
TTGTTCGTGAAATCTCACGGCTTAACTGTGAGCGTGCGGGCGATACGGGCAGACTGGAGT
ACTGCAGGGGAGACTGGAATTCCTGGTGTAGCGGTGGAATGCGCAGATATCAGGAGGAAC
ACCGGTGGCGAAGGCGGGTCTCTGGGCAGTAACTGACGCTGAGGAGCGAAAGCGTGGGGA
GCGAACAGGATTAGATACCCTGGTAGTCCACGCCGTAAACGGTGGGTACTAGGTGTGGGT
TTCCTTCCTTGGGATCCGTGCCGTAGCTAACGCATTAAGTACCCCGCCTGGGGAGTACGG
CCGCAAGGCTAAAACTCAAAGGAATTGACGGGGGCCCGCACAAGCGGCGGAGCATGTGGA
TTAATTCGATGCAACGCGAAGAACCTTACCTGGGTTTGACATGCACAGGACGCGTCTAGA
GATAGGCGTTCCCTTGTGGCCTGTGTGCAGGTGGTGCATGGCTGTCGTCAGCTCGTGTCG
TGAGATGTTGGGTTAAGTCCCGCAACGAGCGCAACCCTTATCTTATGTTGCCAGCGGGTA
ATGCCGGGGACTCGTGAGAGACTGCCGGGGTCAACTCGGAGGAAGGTGGGGATGACGTCA
AGTCATCATGCCCCTTATGTCCAGGGCTTCACACATGCTACAATGGCCGGTACAAAGGGC
TGCGATGCCGCAAGGTTAAGCGAATCCTTTTAAAGCCGGTCTCAGTTCGGATCGGGGTCT
GCAACTCGACCCCGTGAAGTCGGAGTCGCTAGTAATCGCAGATCAGCAACGCTGCGGTGA
ATACGTTCCCGGGCCTTGTACACACCGCCCGTCACGTCATGAAAGTCGGTAACACCCGAA
GCCAGTGGCCTAACCCTTGGGAGGGAGCTGTCGAAGGTGGGATCGGCGATTGGGACGAAG
TCGTAACAAGGTAGCCGTACCGGAAGGTGCGGCTGGATCACCTCCTTTCTAAGGAGCACC
ACGAAAAACACTCCAATTGGTGGGGTGTAAGCCGTGAGGGGTTCTCATCTGTAGTGGACG
AGAGCCGGGTGCACAACAGCAAATGAATCGCCAGACACACTGTTGGGTCCTGAGGCAACA
CTCAGGCTTGTCCCATGTTGGGCTTGATCGGGTGCTGTCCCCCCATCTTGGTGGTGGGGT
GTGGTGTTTGAGTATTGGATAGTGGTTGCGAGCATCTAAATGGATACGTTGCCAGTAATG
GTGGCGTGTTCATTGAAAATGTGTAATTTTCTTCTTTGGTTTTGTGTGTAAGTAAGTGCT
TAAGGGCGCATGGTGGATGCCTTGGCATCGAGAGCCGATGAAGGACGTGGGAGGCTGCGA
TATGCCTCGGGGAGCTGTCAACCGAGCGTGGATCCGAGGATTTCCGAATGGGGAAACCCA
GCACGAGTGATGTCGTGTTACCCGTATCTGAATATATAGGGTGCGGGAGGGAACGCGGGG
AAGTGAAACATCTCAGTACCCGTAGGAGAAGAAAACAATTGTGATTCCGCAAGTAGTGGC
GAGCGAACGTGGAATATGGCTAAACCGCACGCATGTGTAACCAGGTAGGGGTTGTGTGTG
CGGGGTTGTGGGAGTGATACATCTCAGTTCTACCTGGCTGAGGGGTAGTCAGAAAGTGTC
GTGGTTAGCGGAAGTGGCCTGGGATGGCCTGCCGTAGACGGTGAGAGCCCAGTACGCGAA
AACCCGGCACCTACCTTGTGTCAATTCCCGAGTAGCAGCGGGCCCGTGGAATCTGCTGTG
AATCTGCCGGGACCACCCGGTAAGCCTAAATACTTCTCGATGACCGATAGCGGATTAGTA
CCGTGAGGGAATGGTGAAAAGTACCCCGGGAGGGGAGTGAAATAGTACCTGAAACCGTGT
GCCTACAATCCGTCAGAGCCTCCTTGTGGGGTGATGGCGTGCCTTTTGAAGAATGAGCCT
GCGAGTCAGGGACATGTCGCGAGGTTAACCCGTGTGGGGTAGCCGCAGCGAAAGCGAGTC
TGAATAGGGCGTATCACGTGTGAGCGTGTGTAGTGGCATGTTCTGGACCCGAAGCGGAGT
GATCTACCCATGGCCAGGGTGAAGCGCGGGTAAGACCGCGTGGAGGCCCGAACCCACTTA
GGTTGAAGACTGAGGGGATGAGCTGTGGGTAGGGGTGAAAGGCCAATCAAACTCCGTGAT
AGCTGGTTCTCCCCGAAATGCATTTAGGTGCAGCGTTGCGTGGTTCACCACGGAGGTAGA
GCTACTGGATGGCCGATGGGCCCTACTAGGTTACTGACGTCAGCCAAACTCCAAATGCCG
TGGTGTAGAGCGTGGCAGTGAGACGGCGGGGGATAAGCTCCGTACGTCGAAAGGGAAACA
GCCCAGATCGCCGGCTAAGGCCCCTAAGCGTGTGCTAAGTGGAAAAGGATGTGCAGTCGC
AAAGACAACCAGGAGGTTGGCTTAGAAGCAGCCACCCTTGAAAGAGTGCGTAATAGCTCA
CTGGTCAAGTGATTGTGCGCCGATAATGTAGCGGGGCTCAAGCACACCGCCGAAGCCGCG
GCACATTCACGTTTACGTGGGTGTGGGTAGGGGAGCGTCCCTCATTCAGCGAAGCCTCCG
GGTAACCGGTGGTGGAGGGTGGGGGAGTGAGAATGCAGGCATGAGTAGCGATAAGGCAAG
TGAGAACCTTGCCCGCCGAAAGACCAAGGGTTCCTGGGCCAGGCCAGTCCGCCCAGGGTG
AGTCGGGACCTAAGGCGAGGCCGACAGGCGTAGTCGATGGACAACGGGTTGATATTCCCG
TACCCGTGTGTGCGCGCCCGTGATGAATCAGCGGTACTAACCACCCAAAACCGGATCGAT
CATTCCCCTTCGGGGGCGTGGAGGTTCGGGGCTGCGTGGGAACTTCGCTGGTAGTAGTCA
AGCGATGGGGTGACGCAGGAAGGTAGCCGTACCAGTCAGTGGTAATACTGGGGCAAGCCC
GTAGGGAGAGCGATAGGCAAATCCGTCGCTCATATATCCTGAGAGGTGATGCATAGCCGA
TTGAGGCAAATTCGGTGATCCTCTGCTGCCAAGAAAAGCCTCTAGCGAGCACACACACGG
CCCGTACCCCAAACCGACACAGGTGGTCAGGTAGAGCATACCAAGGCGTACGAGATAACT
ATGGTTAAGGAACTCGGCAAAATACCCCCGTAACTTCGGGAGAAGGGGGGCCGGAATATC
GTGAACACCCTTGCGGTGGGAGCGAGATCCGGTCGCAGAAACCAGTGAGAAGCGACTGTT
TACTAAAAACACAGGTCCGTGCGAAGTCGCAAGACGATGTATACGGACTGACGCCTGCCC
GGTGCTGGAAGGTTAAGAGGACCCGTTAACTCGAAAGGGTGAAGCGGAGAATTTAAGCCC
CAGTAAACGGCGGTGGTAACTATAACCATCCTAAGGTAGCGAAATTCCTTGTCGGGTAAG
TTCCGACCTGCACGAATGGCGTAACGACTTCTCAACTGTCTCAACCATAGACTCGGCGAA
ATTGCACTACGAGTAAAGATGCTCGTTACGCGCGGCAGGACGAAAAGACCCCGGGACCTT
CACTACAACTTGGTATTGATGTTCGGTACGGTTTGTGTAGGATAGGTGGGAGACTGTGAA
ACCTCGACGCTAGTTGGGGCGGAGTCGTTGTTGAAATACCACTCTGATCGTATTGGACAT
CTAACGTCGAACCGTATATCCGGTTCACGGACAGTGCCTGGCGGGTAGTTTAACTGGGGC
GGTTGCCTCCTAAAATGTAACGGAGGCGCCCAAAGGTTCCCTCAACCTGGACGGCAATCA
GGTGGCGAGTGTAAATGCACAAGGGAGCTTGACTGCGAGACCTACACGTCAAGCAGGGAC
GAAAGTCGGGATTAGTGATCCGGCACCTCTGAGTGGAAGGGGTGTCGCTCAACGGATAAA
AGGTACCCCGGGGATAACAGGCTGATCTTCCCCAAGAGTCCATATCGACGGGATGGTTTG
GCACCTCGATGTCGGCTCGTCGCATCCTGGGGCTGGAGCAGGTCCCAAGGGTTGGGCTGT
TCGCCCATTAAAGCGGCACGCGAGCTGGGTTTAGAACGTCGTGAGACAGTTCGGTCTCTA
TCCGCCGCGCGCGTCAGAAACTTGAGGAAACCTGTCCCTAGTACGAGAGGACCGGGACGG
ACGAACCTCTGGTATACCAGTTGTCCCACCAGGGGCACCGCTGGATAGCCACGTTCGGAC
AGGATAACCGCTGAAAGCATCTAAGCGGGAAAC
>NZ_CP020809.1 Mycobacterium dioxanotrophicus
TGCTTAACACATGCAAGTCGAACGGAAAGGCCCTTCGGGGTGCTCGAGTGGCGAACGGGT
GAGTAACACGTGGGTGATCTGCCCTGCACTTTGGGATAAGCCTGGGAAACTGGGTCTAAT
ACCGGATAGGACCATGGCCTTCATGGGTTGTGGTGGAAAGCTTTTGCGGTGTGGGATGGG
CCCGCGGCCTATCAGCTTGTTGGTGGGGTAATGGCCTACCAAGGCGACGACGGGTAGCCG
GCCTGAGAGGGTGACCGGCCACACTGGGACTGAGATACGGCCCAGACTCCTACGGGAGGC
AGCAGTGGGGAATATTGCACAATGGGCGCAAGCCTGATGCAGCGACGCCGCGTGGGGGAT
GACGGCCTTCGGGTTGTAAACCTCTTTCAGCACAGACGAAGCGTGAGTGACGGTATGTGC
AGAAGAAGCACCGGCCAACTACGTGCCAGCAGCCGCGGTAATACGTAGGGTGCGAGCGTT
GTCCGGAATTACTGGGCGTAAAGAGCTCGTAGGTGGTTTGTCGCGTTGTTCGTGAAAACT
CACAGCTTAACTGTGGGCGTGCGGGCGATACGGGCAGACTGGAGTACTGCAGGGGAGACT
GGAATTCCTGGTGTAGCGGTGGAATGCGCAGATATCAGGAGGAACACCGGTGGCGAAGGC
GGGTCTCTGGGCAGTAACTGACGCTGAGGAGCGAAAGCGTGGGGAGCGAACAGGATTAGA
TACCCTGGTAGTCCACGCCGTAAACGGTGGGTACTAGGTGTGGGTTTCCTTCCTTGGGAT
CCGTGCCGTAGCTAACGCATTAAGTACCCCGCCTGGGGAGTACGGCCGCAAGGCTAAAAC
TCAAAGGAATTGACGGGGGCCCGCACAAGCGGCGGAGCATGTGGATTAATTCGATGCAAC
GCGAAGAACCTTACCTGGGTTTGACATGCACAGGACGCTGGTAGAGATATCAGTTCCCTT
GTGGCCTGTGTGCAGGTGGTGCATGGCTGTCGTCAGCTCGTGTCGTGAGATGTTGGGTTA
AGTCCCGCAACGAGCGCAACCCTTGTCCTATGTTGCCAGCGGGTTATGCCGGGGACTCGT
AGGAGACTGCCGGGGTCAACTCGGAGGAAGGTGGGGATGACGTCAAGTCATCATGCCCCT
TATGTCCAGGGCTTCACACATGCTACAATGGCCGGTACAAAGGGCTGCGATACCGTGAGG
TGGAGCGAATCCTTTCAAAGCCGGTCTCAGTTCGGATCGGGGTCTGCAACTCGACCCCGT
GAAGTCGGAGTCGCTAGTAATCGCAGATCAGCAACGCTGCGGTGAATACGTTCCCGGGCC
TTGTACACACCGCCCGTCACGTCATGAAAGTCGGTAACACCCGAAGCCGGTGGCCTAACC
CCTTGTGGGAGGGAGCCGTCGAAGGTGGGATCGGCGATTGGGACGAAGTCGTAACAAGGT
AGCCGTACCGGAAGGTGCGGCTGGATCACCTCCTTTCTAAGGAGCACCACGAGAGGCATC
CTCTATTGGGGAGGGTGTGAGCCGTGAGGAACCTGTCTGGTTGTAGTGACCGGGGTTTGG
TGCAACAACAAACTTGGCGTGGGATGCGGGAAAGCATCTGCGGAAAATCATCGGACACAC
TATTGGGCTTTGAGACAACAGGCCCGCGGTCCTGTCCCGTTGGGGGCAGGGGGTGTGTTG
TTGCCCTGCTTTGGTGGTGGGGTGTGGTGTTTGATTTGTGGATAGTGGTTGCGAGCATCT
AGCGCGCAAGAATGTGGCATCTGCCTTTGGGTGGGTGTTGTTGTTGTGTGTTGATGTGCA
ATTTCTTTTGAAACTCATTTTTGGTTTTTGTGTTGTAAGTGTTTAAGGGCGCATGGTGGA
TGCCTTGGCACTGGGAGCCGATGAAGGACGTGGGAGGCTGCGATATGCCTCGGGGAGCTG
TCAACCGAGCGTGGATCCGAGGATGTCCGAATGGGGAAACCCGGCACGAGTGATGTCGTG
TCACCCAACGCTGAATACATAGGCGTTGGGGGGGAACGCGGGGAAGTGAAACATCTCAGT
ACCCGTAGGAAGAGAAAACAATGGTGATTCCGTGAGTAGTGGCGAGCGAAAGCGGAGGAT
GGCTAAACCGTATGCATGTGATACCGGGTAGGGGTTGTGTGTGCGGGGTTGTGGGACCCA
TCTTTCTGGGGCTACCTCCTCAGAGGGCAGTGAGAAAATGTTGTGGTTAGCGGAAGTGGC
TTGGGATGGCCTGCCGTAGACGGTGAGAGCCCGGTACGTGAAAACCCGACGTCTGTCTTG
ATGGTGTTCCCGAGTAGCAGCGGGCCCGTGAAATCTGCTGTGAATCTGCCGGGACCACCC
GGTAAGCCTGAATACTTCCCAGTGACCGATAGCGGATGAGTACCGTGAGGGAATGGTGAA
AAGTACCCCGGGAGGGGAGTGAAATAGTACCTGAAACCGTGCGCTTACAATCCGTCAGAG
CCTTCGACTGTGTCGTGGGGTGATGGCGTGCCTTTTGAAGAATGAGCCTGCGAGTCAGGG
ACATGTCGCGAGGTTAACCCGGGTGGGGTAGCCGCAGCGAAAGCGAGTCTGAATAGGGCG
TATCCATCCCGTTGGGGTTGGTGTAGTGGTGTGTTCTGGACCCGAAGCGGAGTGATCTAC
CCATGGCCAGGGTGAAGCGCGGGTAAGACCGTGTGGAGGCCCGAACCCACTTAGGTTGAA
GACTGAGGGGATGAGCTGTGGGTAGGGGTGAAAGGCCAATCAAACTCCGTGATAGCTGGT
TCTCCCCGAAATGCATTTAGGTGCAGCGTCACATGTTTCTTGTTGGAGGTAGAGCTACTG
GATGGCCGATGGGCCCTACTAGGTTACTGACGTCAGCCAAACTCCGAATGCCGACAAGTC
CAAGAGTGTGGCAGTGAGACGGCGGGGGATAAGCTCCGTGCGTCGAGAGGGAAACAGCCC
AGATCGCCGGCTAAGGCCCCTAAGCGTGTGCTAAGTGGAAAAGGATGTGCAGTCGCGAAG
ACAACCAGGAGGTTGGCTTAGAAGCAGCCACCCTTGAAAGAGTGCGTAATAGCTCACTGG
TCAAGTGATTGTGCGCCGATAATGTAGCGGGGCTCAAGCACACCGCCGAAGCCGCGGCAA
CGACCTTGTGTCGTTGGGTAGGGGAGCGTCCTGCGTCCGGTGAAGCCGCCGAGTGATCGA
GTGGTGGAGGGTGTGGGAGTGAGAATGCAGGCATGAGTAGCGAATAGGCAAGTGAGAACC
TTGCCCGCCGAAAGACCAAGGGTTCCTGGGCCAGGCCAGTCCGCCCAGGGTGAGTCGGGA
CCTAAGGCGAGGCCGACAGGCGTAGTCGATGGACAACGGGTTGATATTCCCGTACCCGTG
TGTGTGCGTCCCTGATGAATCAGAGGTACTAACCACCCAAAAGGTGGTCCATCAATCCCT
TCGGGGTGCGAGGATCGCTGGCTGCGTGGGACCTTCTTTGGTAGTAGTCAAGCGATGGGG
TGACGCAGGAAGGTAGCCGTACCGGTCAGTGGTAATACCGGGGTAAGCCTGTAGGGAGGA
ACGTAGGTAAATCCGCGTTTCGTTGATCCTGAGAGGTGATGCATAGCCGAGTGAGGCGAA
TTCGGTGATCCTATGCTGCCAAGAAAAGCCTCTAGCGAGGACATACACGGCCCGTACCCC
AAACCAACACAGGTGGTCAGGTAGAGAATACTAAGGCGTACGAGTGAACTATGGTTAAGG
AACTCGGCAAAATGCCCCCGTAACTTCGGGAGAAGGGGGACCCCCATATCGTGAACACCC
TTGCGGTGGGTAGCGGGAGGGGGGTGGCACAAACCAGTGAGAAGCGACTGTTTACTAAAA
ACACAGGTCCGTGCGAAGTCGCAAGACGATGTATACGGACTGACGCCTGCCCGGTGCTGG
AAGGTTAAGAGGACCCGTTAACTCTTCGGGGGTGAAGCGGAGAATTTAAGCCCCAGTAAA
CGGCGGTGGTAACTATAACCATCCTAAGGTAGCGAAATTCCTTGTCGGGTAAGTTCCGAC
CTGCACGAATGGCGTAACGACTTCTCAACTGTCTCAACCATAGACTCGGCGAAATTGCAC
TACGAGTAAAGATGCTCGTTACGCGCGGCAGGACGAAAAGACCCCGGGACCTTCACTACA
ACTTGGTATTGGTGCTCGATACGGTTTGTGTAGGATAGGTGGGAGACTGTGAAACGCAGA
CGCCAGTTTGTGTGGAGTCGTTGTTGAAATACCACTCTGATCGTATTGGGCCTCTAACCT
CGGACCGTATATCCGGTTCAGGGACAGTGCCTGGTGGGTAGTTTAACTGGGGCGGTTGCC
TCCTAAAATGTAACGGAGGCGCCCAAAGGTTCCCTCAACCTGGACGGCAATCAGGTGTTG
AGTGTAAGTGCACAAGGGAGCTTGACTGCGAGACATACATGTCGAGCAGGGACGAAAGTC
GGGACTAGTGATCCGGCACCTCTGAGTGGAAGGGGTGTCGCTCAACGGATAAAAGGTACC
CCGGGGATAACAGGCTGATCTTCCCCAAGAGTCCATATCGACGGGATGGTTTGGCACCTC
GATGTCGGCTCGTCGCATCCTGGGGCTGGAGCAGGTCCCAAGGGTTGGGCTGTTCGCCCA
TTAAAGCGGCACGCGAGCTGGGTTTAGAACGTCGTGAGACAGTTCGGTCTCTATCCGCCG
CGCGCGTCAGAAGCTTGAGGAAATCTGTCCCTAGTACGAGAGGACCGGGACGGACGAACC
TCTGGTCTACCAGTTGTCCCACCAGGGGCATGGCTGGATAGCCACGTTCGGACAGGATAA
CCGCTGAAAGCATCTAAGCGGGAAAC
>NZ_CP025546.1 Mycobacterium paragordonae
TGCTTAACACATGCAAGTCGAACGGTAAGGCCCTTCGGGGTACACGAGTGGCGAACGGGT
GAGTAACACGTGGGTAATCTGCCCTGCACATCGGGATAAGCCTGGGAAACTGGGTCTAAT
ACCGAATAGGACCACAGAACACATGTCCTGTGGTGGAAAGCTTTTGCGGTGTGGGATGGG
CCCGCGGCCTATCAGCTTGTTGGTGGGGTGATGGCCCACCAAGGCGACGACGGGTAGCCG
GCCTGAGAGGGTGTCCGGCCACACTGGGACTGAGATACGGCCCAGACTCCTACGGGAGGC
AGCAGTGGGGAATATTGCACAATGGGCGAAAGCCTGATGCAGCGACGCCGCGTGGGGGAT
GACGGCCTTCGGGTTGTAAACCTCTTTCACCATCGACGAAGGTTCGGGTTTTCTCGGATT
GACGGTAGGTGGAGAAGAAGCACCGGCCAACTACGTGCCAGCAGCCGCGGTAATACGTAG
GGTGCGAGCGTTGTCCGGAATTACTGGGCGTAAAGAGCTCGTAGGTGGTTTGTCGCGTTG
TTCGTGAAATCTCACGGCTTAACTGTGAGCGTGCGGGCGATACGGGCAGACTTGAGTACT
GCAGGGGAGACTGGAATTCCTGGTGTAGCGGTGGAATGCGCAGATATCAGGAGGAACACC
GGTGGCGAAGGCGGGTCTCTGGGCAGTAACTGACGCTGAGGAGCGAAAGCGTGGGGAGCG
AACAGGATTAGATACCCTGGTAGTCCACGCCGTAAACGGTGGGTACTAGGTGTGGGTTTC
CTTCCTTGGGATCCGTGCCGTAGCTAACGCATTAAGTACCCCGCCTGGGGAGTACGGCCG
CAAGGCTAAAACTCAAAGAAATTGACGGGGGCCCGCACAAGCGGCGGAGCATGTGGATTA
ATTCGATGCAACGCGAAGAACCTTACCTGGGTTTGACATGCACAGGACGCCGGCAGAGAT
GTCGGTTCCCTTGTGGCCTGTGTGCAGGTGGTGCATGGCTGTCGTCAGCTCGTGTCGTGA
GATGTTGGGTTAAGTCCCGCAACGAGCGCAACCCTTGTCTCATGTTGCCAGCGGGTAATG
CCGGGGACTCGTGAGAGACTGCCGGGGTCAACTCGGAGGAAGGTGGGGATGACGTCAAGT
CATCATGCCCCTTATGTCCAGGGCTTCACACATGCTACAATGGCCGGTACAAAGGGCTGC
GATGCCGCGAGGTTAAGCGAATCCTTTTAAAGCCGGTCTCAGTTCGGATCGGGGTCTGCA
ACTCGACCCCGTGAAGTCGGAGTCGCTAGTAATCGCAGATCAGCAACGCTGCGGTGAATA
CGTTCCCGGGCCTTGTACACACCGCCCGTCACGTCATGAAAGTCGGTAACACCCGAAGCC
AGTGGCCTAACCCTTTGGGAGGGAGCTGTCGAAGGTGGGATCGGCGATTGGGACGAAGTC
GTAACAAGGTAGCCGTACCGGAAGGTGCGGCTGGATCACCTCCTTTCTAAGGAGCACCAC
GAAGAGCACTCCAATTGGTGGGGTGCGAGCCGTGAGGGGTCATCGTCTGTAGTGGACGAA
GACCGGGTGCACGACAACAAGCTAAGCCAGACACACTATTGGGTCCTGAGGCAACACCCT
CGGGTGCTGTCCCCCCATCTTGGTGGTGGGGTGTGGTGTTTGAGAATTGGATAGTGGTTG
CGAGCATCAAAATGTATGCGTTGTCGTTCGCGGCAACGTGTTCTTTTTGTGCAATTTTAT
TCTTTGGTTTTTGTAGTGTTTGTAAGTGTCTAAGGGCGCATGGTGGATGCCTTGGCATCG
AGAGCCGATGAAGGACGTGGGAGGCTGCGATATGCCTCGGGGAGCTGTCAACCGAGCGTT
GATCCGAGGATTTCCGAATGGGGAAACCCAGCACGAGTGATGTCGTGTTACCCGTACCTG
AATATATAGGGTGCGGGAGGTAACGCGGGGAAGTGAAACATCTCAGTACCCGTAGGAAGA
GAAAACAATTGTGATTCCGCTAGTAGTGGCGAGCGAACGCGGAAAAGGCTAAACCGCATG
CATGCGATACCGGGTAGGGGTTGTGTGTGCGGGGTTGTGGGAATGATCTTCTCAGCTCTA
CCTGGCTGGGAGGCAGTAAAAAAGTGTCGTAGTTAGCGGAAGTGGCCTGGGACGGTCTGC
CGCAGACGGTGAGAGCCCGGTACGCGAAAACTCGACACCTGCCTTGATCAATCTCCCGAG
TAGCAGCGAGCCCGTGGAATTTGCTGTGAATCTGCCGGGACCACCCGGTAAGCCTAAATA
CTTCTCGATGACCGATAGCGGATTAGTACCGTGAGGGAATGGTGAAAAGTACCCCGGGAG
GGGAGTGAAAGAGTACCTGAAACCGTGCGCCTACAATCCGTCAGAGCCTCCTCGTGGGGT
GATGGCGTGCCTTTTGAAGAATGAGCCTGCGAGTCAGGGACATGTCGCGAGGTTAACCCG
TGTGGGGTAGCCGCAGCGAAAGCGAGTCTGAATAGGGCGTATCCCCGTAAGGGGTGTAGT
GGCATGTTCTGGACCCGAAGCGGAGTGATCTACCCATGGCCAGGGTGAAGCGCGGGTAAG
ACCGCGTGGAGGCCCGAACCCACTTAGGTTGAAGACTGAGGGGATGAGCTGTGGGTAGGG
GTGAAAGGCCAATCAAACTCCGTGATAGCTGGTTCTCCCCGAAATGCATTTAGGTGCAGC
GTTGCGTGGTTCACCACGGAGGTAGAGCTACTGGATGGCCGATGGGCCCTACTAGGTTAC
TGACGTCAGCCAAACTCCGAATGCCGTGGTGTCAAGCGTGGCAGTGAGACGGCGGGGGAT
AAGCTCCGTACGTCGAAAGGGAAACAGCCCAGATCGCCGGCTAAGGCCCCAAAGCGTGTG
CTAAGTGGAAAAGGATGTGCAGTCGCAGAGACAACCAGGAGGTTGGCTTAGAAGCAGCCA
CCCTTGAAAGAGTGCGTAATAGCTCACTGGTCAAGTGATTGTGCGCCGATAATGTAGCGG
GGCTCAAGCACACCGCCGAAGCCGCGGCACATCTACGTAAGTAGGTGTGGGTAGGGGAGC
GTCCCTCATTCAGCGAAGCCATCTGGTAATGGATGGTGGAGGGTGGGGGAGTGAGAATGC
AGGCATGAGTAGCGAATAGGCAAGTGAGAACCTTGCCCGCCGAAAGACCAAGGGTTCCTG
GGCCAGGCCAGTCCGCCCAGGGTGAGTCGGGACCTAAGGCGAGGCCGACAGGCGTAGTCG
ATGGACAACGGGTTGATATTCCCGTACCCGTGTGTGCGCGCCCGTGATGAATCAATTGTG
CTAACCACCCAAATGGTCGCTGATCAATCCCTTCGGGGTGCGACGGTGACCGGCTGCGTG
GGACCCCGGTTGGTAGTAGTCAAGCGATGGGGTGACGCAGGAAGGTAGCCGTACCAGTCA
GTGGTAATACTGGGGCAAGCCCGTAGGGAGAGCGATAGGCAAATCCGTCGCTCATTAATC
CTGAGAGGTGACGCATAGCCGATTGAGGCGAATTCGGTGATCCTCTGCTGCCAAGAAAAG
CCTCTAGCGAGTTCACACACGGCCCGTACCCCAAACCAACACAGGTGGTCAGGTAGAGAA
TACCAAGGCGTACGAGATAACTATGGTTAAGGAACTCGGCAAAATACCCCCGTAACTTCG
GGAGAAGGGGGGCCGGCATATCGTGAACACCTTTTCGGTGGGAGCGGAAGCCGGTCGCAG
AAACCAGTGAGAAGCGACTGTTTACTAAAAACACAGGTCCGTGCGAAGTCGCAAGACGAT
GTATACGGACTGACGCCTGCCCGGTGCTGGAAGGTTAAGAGGACCCGTTAACTCGTAAGG
GTGAAGCGGAGAATTTAAGCCCCAGTAAACGGCGGTGGTAACTATAACCATCCTAAGGTA
GCGAAATTCCTTGTCGGGTAAGTTCCGACCTGCACGAATGGCGTAACGACTTCTCAACTG
TCTCAACCATAGACTCGGCGAAATTGCACTACGAGTAAAGATGCTCGTTACGCGCGGCAG
GACGAAAAGACCCCGGGACCTTCACTATAGCTTGGTATTGGTGTTCGGTACGGTTTGTGT
AGGATAGGTGGGAGACTGTGAAGCTTCGACGCTAGTTGAGGTGGAGTCGTTGTTGAAATA
CCACTCTGATCGTATTGGACTCCTAACGTCGAACCGTATATCCGGTTCACGGACAGTGCC
TGGTGGGTAGTTTAACTGGGGCGGTTGCCTCCTAAAATGTAACGGAGGCGCCCAAAGGTT
CCCTCAACCTGGACGGCAATCAGGTGTTGAGTGTAAATGCACAAGGGAGCTTGACTGCGA
GACTTACAAGTCAAGCAGGGACGAAAGTCGGGATTAGTGATCCGGCACCTCTGAGTGGAA
GGGGTGTCGCTCAACGGATAAAAGGTACCCCGGGGATAACAGGCTGATCTTCCCCAAGAG
TCCATATCGACGGGATGGTTTGGCACCTCGATGTCGGCTCGTCGCATCCTGGGGCTGGAG
CAGGTCCCAAGGGTTGGGCTGTTCGCCCATTAAAGCGGCACGCGAGCTGGGTTTAGAACG
TCGTGAGACAGTTCGGTCTCTATCCGCCGCGCGCGTCAGAAACTTGAGGAAACCTGTCCC
TAGTACGAGAGGACCGGGACGGACGAACCTCTAGTGCACCAGTTGTCCCACCAGGGGCAC
TGCTGGATAGCTACGTTCGGACAGGATAACCGCTGAAAGCATCTAAGCGGGAAAC
>NZ_CP029543.1 Mycobacterium leprae
TGCTTAACACATGCAAGTCGAACGGAAAGGTCTCTAAAAAATCTTTTTTAGAGATACTCG
AGTGGCGAACGGGTGAGTAACACGTGGGTAATCTGCCCTGCACTTCAGGGATAAGCTTGG
GAAACTGGGTCTAATACCGGATAGGACTTCAAGGCGCATGTCTTGTGGTGGAAAGCTTTT
TGCGGTGCAGGATGGGCCCGCGGCCTATCAGCTTGTTGGTGGGGTGACGGCCTACCAAGG
CGACGACGGGTAGCCGGCCTGAGAGGGTGTACGGCCACACTGGGACTGAGATACGGCCCA
GACTCCTACGGGAGGCAGCAGTGGGGAATATTGCACAATGGGCGCAAGCCTGATGCAGCG
ACGCCGCGTGGGGGATGACGGCTTTCGGGTTGTAAACCTCTTTCACCATCGACGAAGGTC
TGGGTTTTCTCGGATTGACGGTAGGTGGAGAAGAAGCACCGGCCAACTACGTGCCAGCAG
CCGCGGTAATACGTAGGGTGCGAGCGTTGTCCGGAATTACTGGGCGTAAAGAGCTCGTAG
GTGGTTTGTCGCGTTGTTCGTGAAATCTCACGGCTTAACTGTGAGCGTGCGGGCGATACG
GGCAGACTGGAGTACTGCAGGGGAGACTGGAATTCCTGGTGTAGCGGTGGAATGCGCAGA
TATCAGGAGGAACACCAGTGGCGAAGGCGGGTCTCTGGGCAGTAACTGACGCTGAGGAGC
GAAAGCGTGGGGAGCAAACAGGATTAGATACCCTGGTAGTCCACGCCGTAAACGGTGGGT
ACTAGGTGTGGGTTTCCTTCCTTGGGATCCGTGCCGTAGCTAACGCATTAAGTACCCCGC
CTGGGGAGTACGGCCGCAAGGCTAAAACTCAAAGGAATTGACGGGGGCCCGCACAAGCGG
CGGAGCATGTGGATTAATTCGATGCAACGCGAAGAACCTTACCTGGGTTTGACATGCACA
GGATGCGTCTAGAGATAGGCACTCCCTTGTGGCCTGTGTGCAGGTGGTGCATGGCTGTCG
TCAGCTCGTGTCGTGAGATGTTGGGTTAAGTCCCGCAACGAGCGCAACCCTTGTCTCATG
TTGCCAGCACGTAATGGTGGGGACTCGTGAGAGACTGCCGCGGTCAACTCGGAGGAAGGT
GGGGATGACGTCAAGTCATCATGCCCCTTATGTCCAGGGCTTCACACATGCTACAATGGC
CGGTACAAAGGGCTGCGATGCCGCAAGGTTAAGCGAATCCTTTTAAAGCCGGTCTCAGTT
CGGATCGGGGTCTGCAACTCGACCCCGTGAAGTCGGAGTCGCTAGTAATCGCAGATCAGC
AACGCTGCGGTGAATACGTTCCCGGGCCTTGTACACACCGCCCGTCACGTCATGAAAGTC
GGTAACACCCGAAGCCAGTGGCCTAACCCTCGGGAGGGAGCTGTCCAAGGTGGGATCGGC
GATTGGGACGAAGTCGTAACAAGGTAGCCGTACCGGAAGGTGCGGCTGGATCACCTCCTT
TCTAAGGAGCACCACGAAAAACACTCTAAATAGTTTAGGGTGTAAGCCGTCAGGGGTTCT
CATCTGTAGTGGATGAGAGCCGGGTGCGCAACAGCAAATATCCAGACACACTGTTGGGTC
CTGAGGCAACACTCGGCTTGATTGGGTGTTGTCCCTCATCTTTGGTGGTGGGGTGTGGTG
TTTGAGTATTGGATAGTGGTTGCGAGCATCTAAATGGATGCGTTGTCAGTTATGTAGTGG
TGGCGTATTCATTGAAAATGTGTAATTTTCTTCTTTGGTTTTGTGTGTAAGTAAGTGCCT
AAGGGCGCATGGTGGATGCCTTGGCATCGAGAGCCGATGAAGGACGTGGGAGGCTGCGAT
ATGCCTCGGGGAGCTGTCAACCGAGCGTGGATCCGAGGATTTCCGAATGGGGAAACCCAA
CACGAGTCACGTCGTGTTACCCGTATCTGAATATATAGGGTTCGGGAGGGAACGCGGGGA
AGTGAAACATCTCAGTACCCGTAGGAGAAGAAAACAATTGTGATTCCGCAAGTAGTGGCG
AGCGAACGTGGAATATGGCTAAACCGCACACATGTCTAACTAGGTAGGGGTTGTGTGTGC
GGTGTTGTGGGATTGGTATGTCTCAACTCTACCTGGTTGAGGGGTAGTCAGAAAGTGCCG
TGGTTAGCGGAAATGGCCTGGGATGGCCTGCCGTAGACGGTGAGAGCCCAGTACGCGAAA
GCCTGGCACCTGCCTTGTATCAATTCCCGAGTAGCAGCGGGCCCGTGGAATCTGCTGTGA
ATCTGCCGGGACCACCCGGTAAGCCTAAATACTTCTCGATGACCGATAGCGGATCAGTAC
CGTGAGGGAATGGTGAAAAGTACCCCGGGAGGGGAGTGAAATAGTACCTGAAACCGTGTG
CCTACAATCCGTCAGAGCCTCTTTGTGGGGTGATGGCGTGCTTTTTGAAGAATGAGCCTG
CGAGTCAGGGACATGTCGCGAGGTTAACCCGTGTGGGGTAGCCGCAGCGAAAGCGAGTCT
GAATAGGGCGTATCACGTGTGAGCGTGTGTAGTGGCGTGTTCTGGACCCGAAGCGGAGTG
ATCTACCCATGGCCAGGGTGAAGCGCGGGTAAGACCGCGTGGAGGCCCGAACCCACTTAA
GTTGAAGATTGAGGGGATGAGTTGTGGGTAGGGGTGAAAGGCCAATCAAACTCCGTGATA
GCTGGTTCTCCCCGAAATGCATTTAGGTGCAGCGTTGCGTGGTTCACCACGGAGGTAGAG
CTACTGGATGGCCGATGGGCCCTACTAGGTTACTGACGTCAGCCAAACTCCGAATGCCGT
GGTTTAAAAGCGTGGCAGTGAGACGGCGGGGGATAAGCTCCGTACGTCGAAAGGGAAACA
GCCCAGATCGCCGGCTAAGGCCCCTAAGCGTGTGCTAAGTGGAAAAGGATGTGCAGTCGC
AAAGACAACCAGGAGGTTGGCTTAGAAGCAGCCACCCTTGAAAGAGTGCGTAATAGCTCA
CTGGTCAAGTGATTGTGCGCCGATAATGTAGCGGGGCTCAAGCACACCGCCGAAGCCGCG
GCACATTCACCTTCTAGGGTGGATGTGGGTAGGGGAGCGTTCCTCATTCAGCGAAGCCTC
CGGGTAACCGGTGGTGGAGGGTGGGGAAGTGAGAATGCAGGCATGAGTAGCGATAAGGCA
AGTGAGAACCTTGCCCGCCGTAAGACCAAGGGTTCCTGGGCCAGGCCAGTCCGCCCAGGG
TGAGTCGGGACCTAAGGCGAGGCCGACAGGCGTAGTCGATGGACAACGGGTTGATATTCC
CGTACCCGTGTGTGTGCGCCCGTGATGAATCAGCGGTACTCACCACCCAAAACCGGATCG
ACCATATCCCCTTCGGGGGCTATGGAGGTTCGGGGCTGCGTGGGAACTTCGTTGGTAGTA
GTCAAGCGATGGGGTGACGCAGGAAGGTAGCCGTACCAGTCAGTGGTAATACTGGAGCAA
GCCCGTAGGGAGAGCGATAGGCAAATCCGTCGTTCGTGAATCCTGAGAGGTGATGCATAG
CCGATTGAGGCGAATTCGGTAAGCCTCTGCTGCCAAGAAAAGCCTCTAGCGAGCATACAT
GCGGCCCGTACCCCAAACCGACACAGGTGGTCAGGTAGAGCATACCAAGGCGTACGAGAT
AACTATGGTTAAGGAACTCGGCAAAATGCCTCCGTAACTTCGGGAGAAGGGGGGCCGGAA
TATCGTGAACACCCTTGCGGTGGGAGCGGGATCCGGTCGCAGAGACCAGTGAGAAGCGAC
TGTTTACTAAAAACACAGGTCCGTGCGAAGTCGTAAGACGATGTATACGGACTGACGCCT
GCCCGGTGCTGGAAGGTTAAGAGGACCTGTTAACCCGAAAGGGTGAAGCGGAGAATTTAA
GCCCCAGTAAACGGCGGTGGTAACTATAACCATCCTAAGGTAGCGAAATTCCTTGTCGGG
TAAGTTCCGACCTGCACGAATGGCGTAACGACTTCTCAACTGTCTCAACCATAGACTCGG
CGAAATTGCACTACGAGTAAAGATGCTCGTTACGTGCGGCAGGACGAAAAGACCCCGGGA
CCTTCACTACAACTTGGTATTGATGTTCGGTGCGGTTTGTGTAGGATAGGTGGGAGACTG
TGAAACTTCGACGCTAGTTGGGGTGGAGTCGTTGTTGAAATACCACTCTGATTGTATTGA
ACATCTAACCTCGAACCGTATATCCGGTTTAGGGACAGTGCCTGGCGGGTAGTTTAACTG
GGGCGGTTGCCTCCTAAAATGTAACGGAGGCGCCCAAAGGTTCCCTCAACCTGGTCGGTA
ATCAGGTGGCGAGTGTAAATGCACAAGGGGGCTTGACTGCGAGACCTACACGTCAAGCAG
GGACGAAAGTCGGGATTAGTGATCCGGCACCTCTGAGTGGAAGGGGTGTCGCTCAACGGA
TAAAAGGTACCCCGGGGATAACAGGCTGATCTTCCCCAAGAGTCCATATCGACGGGATGG
TTTGGCACCTCGATGTCGGCTCGTCGCATCCTGGGGCTGAAGCAGGTCCCAAGGGTTGGG
CTGTTCGCCCATTAAAGCGGCACGCGAGCTGGGTTTAGAACGTCGTGAGACAGTTCGGTC
TCTATCCGCCGCGCGCGTCAGAAACTTGAGGAAATCTGTCCCTAGTACGAGAGGACCGGG
ACGGACGAACCTCTGGTATACCAGTTGTCTCACCAGGGGCACCGCTGGATAGCCACGTTC
GGACAAGATAACCGCTGAAAGCATCTAAGCGGGAAAC
>NZ_CP034181.1 Mycobacteroides abscessus
TGCTTAACACATGCAAGTCGAACGGAAAGGCCCTTCGGGGTACTCGAGTGGCGAACGGGT
GAGTAACACGTGGGTGATCTGCCCTGCACTCTGGGATAAGCCTGGGAAACTGGGTCTAAT
ACCGGATAGGACCACACACTTCATGGTGAGTGGTGCAAAGCTTTTGCGGTGTGGGATGAG
CCCGCGGCCTATCAGCTTGTTGGTGGGGTAATGGCCCACCAAGGCGACGACGGGTAGCCG
GCCTGAGAGGGTGACCGGCCACACTGGGACTGAGATACGGCCCAGACTCCTACGGGAGGC
AGCAGTGGGGAATATTGCACAATGGGCGCAAGCCTGATGCAGCGACGCCGCGTGAGGGAT
GACGGCCTTCGGGTTGTAAACCTCTTTCAGTAGGGACGAAGCGAAAGTGACGGTACCTAC
AGAAGAAGGACCGGCCAACTACGTGCCAGCAGCCGCGGTAATACGTAGGGTCCGAGCGTT
GTCCGGAATTACTGGGCGTAAAGAGCTCGTAGGTGGTTTGTCGCGTTGTTCGTGAAAACT
CACAGCTTAACTGTGGGCGTGCGGGCGATACGGGCAGACTAGAGTACTGCAGGGGAGACT
GGAATTCCTGGTGTAGCGGTGGAATGCGCAGATATCAGGAGGAACACCGGTGGCGAAGGC
GGGTCTCTGGGCAGTAACTGACGCTGAGGAGCGAAAGCGTGGGTAGCGAACAGGATTAGA
TACCCTGGTAGTCCACGCCGTAAACGGTGGGTACTAGGTGTGGGTTTCCTTCCTTGGGAT
CCGTGCCGTAGCTAACGCATTAAGTACCCCGCCTGGGGAGTACGGTCGCAAGACTAAAAC
TCAAAGGAATTGACGGGGGCCCGCACAAGCGGCGGAGCATGTGGATTAATTCGATGCAAC
GCGAAGAACCTTACCTGGGTTTGACATGCACAGGACGTACCTAGAGATAGGTATTCCCTT
GTGGCCTGTGTGCAGGTGGTGCATGGCTGTCGTCAGCTCGTGTCGTGAGATGTTGGGTTA
AGTCCCGCAACGAGCGCAACCCTTGTCCTATGTTGCCAGCGGGTAATGCCGGGGACTCGT
AGGAGACTGCCGGGGTCAACTCGGAGGAAGGTGGGGATGACGTCAAGTCATCATGCCCCT
TATGTCCAGGGCTTCACACATGCTACAATGGCCAGTACAGAGGGCTGCGAAGCCGTAAGG
TGGAGCGAATCCCTTAAAGCTGGTCTCAGTTCGGATTGGGGTCTGCAACTCGACCCCATG
AAGTCGGAGTCGCTAGTAATCGCAGATCAGCAACGCTGCGGTGAATACGTTCCCGGGCCT
TGTACACACCGCCCGTCACGTCATGAAAGTCGGTAACACCCGAAGCCAGTGGCCTAACCT
TTTGGAGGGAGCTGTCGAAGGTGGGATCGGCGATTGGGACGAAGTCGTAACAAGGTAGCC
GTACCGGAAGGTGCGGCTGGATCACCTCCTTTCTAAGGAGCACCATTTCCCAGTCGAATG
AACTAGGGAACATAAAGTAGGCATCTGTAGTGGATATCTACTTGGTGAATATGTTTTGTA
AATCCTGTCCACCCCGTGGATGGGTAGTCGGCAAAACGTCGGACTGTCATAAGAATTGAA
ACGCTGGCACACTGTTGGGTCCTGAGGCAACACGTTGTGTTGTCACCCTGCTTGGTGGTG
GGGTGTGGACTTTGACTTCTGAATAGTGGTTGCGAGCATCTAAACATAGCCTCGCTCGTT
TTCGAGTGGGGCTGGTTTTTGCAATTTTATTAGCTAAGTTCTTAAGGGCGCATGGTGAAT
GCCTTGGCACTAGAAGCCGAAGAAGGACGTAGGAGGCTGCGATAAGCCTCGGGGAGCTGC
CAACCGAGCTTTGATCCGAGGATCTCCGAATGGGGAAACCCAGCACGAGTGATGTCGTGT
TACCCACTGCTGAATATATAGGCTTTGGGAGGAAACGCGGGGAAGTGAAACATCTCAGTA
CCCGTAGGAAGAGAAAACAACCGTGATTCCGTGAGTAGTGGCGAGCGAAAGCGGAAGATG
GCTAAACCGCATGCATGTGATACCTGGTAGGGGTTGTGTGTGCGGGGTTGTGGGAGTTGT
ACTTGCCGGTTCTACCAGGCCGGCGGACAGTAAAAAAGTGTCGTGATTAGCGGAAGTGGT
CTGGGACGGCCCGCCGCAGACGGTGAGAGTCCGGTACGCGAAAATCCGACACCTGTCTCG
TACTTCATCCCGAGTAGCAGCGGGCTCGTGGAATCTGCTGTGAATCTGCCGGGACCACCC
GGTAAGCCTAAATACTCTCTAGTGACCGATAGCGGATTAGTACCGTGAGGGAATGGTGAA
AAGTACCCCGGGAGGGGAGTGAAATAGTACCTGAAACCATGTGCCTACAATCCGTCAAAG
CCTCCTCGTGGGGTGATGGCGTGCCTTTTGAAGAATGAGCCTGCGAGTCAGGGACACGTC
GCGAGGTTAACCCGTGTGGGGTAGCCGTAGCGAAAGCGAGTCTGAATAGGGCGCCCATAG
TGGCGTGTTCTGGACCCGAAGCGGAGTGATCTACCCATGGCCAGGGTGAAGCGGCGGTAA
GACGCCGTGGAGGCCCGAACCCACTTAGGTTGAAGACTGAGGGGATGAGCTGTGGGTAGG
GGTGAAAGGCCAATCAAACTCCGTGATAGCTGGTTCTCCCCGAAATGCATTTAGGTGCAG
CGTCGCGTGTTTCTTGTTGGAGGTAGAGCTACTGGATGGCCGATGGGCCCTACTAGGTTA
CTGACGTCAGCCAAACTCCGAATGCCAATAAGTTAGAGCGCGGCAGTGAGACGGCGGGGG
AGAAGCTCCGTACGTCGAGAGGGAAACAGCCCAGATCGCCGGCTAAGGCCCCTAAGCGTG
TACTAAGTGGAAAAGGATGTGCAGTCGCGAAGACAACCAGGAGGTTGGCTTAGAAGCAGC
CACCCTTGAAAGAGTGCGTAATAGCTCACTGGTCAAGTGATTGTGCGCCGACAATGTAGC
GGGGCTCAAGTACACCGCCGAAGCCGCGGCATTCATGCAATACATTCCCTTCGGGGCAGT
GGCATGGATGGGTAGGGGAGCGTCCTGCACCCAGCGAAGCTGCGAAGTAATTCAGCAGTG
GAGGGTGCGGGAGTGAGAATGCAGGCATGAGTAGCGACAGGCAAGTGAGAAACTTGCCCG
CCGAATGACCAAGGGTTCCTGGGCCAGGCTAGTCCTCCCAGGGTAAGTCGGGACCTAAGG
CGAGGCCGACAGGCGTAGTCGATGGACAACGGGTTGATATTCCCGTACCCGTGTGTGCGC
GCCCATGATGAATCATCGGTACTAACCACCCAAAAGGTTCTAGATCAATCTCTTCGGAGT
GCGACGTGAACCCGCTGCGTGGGACCTTCGGTGGTAGTAGTCAAGCGATGGGGTGACGCA
GGAAGGTAGCTGTACCGGTTAGTGGTTATACCGGAGCAAGCCCGTAGGACGACATCTAGG
CAAATCCGGATGTCATACGTCTGAGAGGTGACGCATAGCCGATTGAGGCGAATTCAGTGA
TCCTATGCTGCCAAGAAAAGCCTCTAGTGAGTTCACACACGGCCCGTACCCCAAACCAAC
ACAGGTGGTCAGGTAGAGAATACTAAGGCGTACGAGATAACTATGGTTAAGGAACTCGGC
AAAATACCCCCGTAACTTCGGGAGAAGGGGGACCTCGCTTGGTGACCGGACTTGCTCCGT
GAGCTGAACGAGGTCGCAGAGACCAGTGAGAAGCGACTGTTTACTAAAAACACAGGTCCG
TGCGAAGTCGCAAGACGATGTATACGGACTGACGCCTGCCCGGTGCTGGAAGGTTAAGAG
GACCCGTTAACCCTTGGGTGAAGCGGAGAATTTAAGCCCCAGTAAACGGCGGTGGTAACT
ATAACCATCCTAAGGTAGCGAAATTCCTTGTCGGGTAAGTTCCGACCTGCACGAATGGCG
TAACGACTTCTCAACTGTCTCAACCATAGACTCGGCGAAATTGCACTACGAGTAAAGATG
CTCGTTACGCGCGGCAGGACGAAAAGACCCCGGGACCTTCACTATAGCTTGGTATTGGCG
TTTGGTTCGGTTTGTGTAGGATAGGTGGGAGACTGTGAAGCAGGCACGCCAGTGTTTGTG
GAGTCATCGTTGAAATACCACTCTGATCGTATTGAACCTCTAACCTCGGACCGTATATCC
GGTCCAGGGACAGTGCCTGGTGGGTAGTTTAACTGGGGCGGTTGCCTCCCAAAATGTAAC
GGAGGCGCCCAAAGGTTCCCTCAACCTGGACGGCAATCAGGTGTTGAGTGCAAGTGCACA
AGGGAGCTTGACTGCGAGACCTACAAGTCAAGCAGGGACGAAAGTCGGGACTAGTGATCC
GGCACCTCTGAGTGGAAGGGGTGTCGCTCAACGGATAAAAGGTACCCCGGGGATAACAGG
CTGATCTTCCCCAAGAGTCCATATCGACGGGATGGTTTGGCACCTCGATGTCGGCTCGTC
GCATCCTGGGGCTGGAGCAGGTCCCAAGGGTTGGGCTGTTCGCCCATTAAAGCGGCACGC
GAGCTGGGTTTAGAACGTCGTGAGACAGTTCGGTCTCTATCCGCCGCGCGCGTCAGAAAC
TTGAGGAAACCTGTCCCTAGTACGAGAGGACCGGGACGGACGAACCTCTGGTGTACCAGT
TGTTCCACCAGGAGCACGGCTGGATAGCTACGTTCGGACAGGATAACCGCTGAAAGCATC
TAAGCGGGAAAC
>NZ_CP038799.1 Mycobacterium frederiksbergense
TGCTTAACACATGCAAGTCGAACGGAAAGGCCCTTCGGGGTACTCGAGTGGCGAACGGGT
GAGTAACACGTGGGTGATCTGCCCTGCACTTTGGGATAAGCCTGGGAAACTGGGTCTAAT
ACCGAATATGACCATGCACTTCCTGGTGTGTGGTGGAAAGCTTTTGCGGTGTGGGATGGG
CCCGCGGCCTATCAGCTTGTTGGTGGGGTAATGGCCTACCAAGGCGACGACGGGTAGCCG
GCCTGAGAGGGTGACCGGCCACACTGGGACTGAGATACGGCCCAGACTCCTACGGGAGGC
AGCAGTGGGGAATATTGCACAATGGGCGCAAGCCTGATGCAGCGACGCCGCGTGAGGGAT
GACGGCCTTCGGGTTGTAAACCTCTTTCAGCACAGACGAAGCGCAAGTGACGGTATGTGC
AGAAGAAGGACCGGCCAACTACGTGCCAGCAGCCGCGGTAATACGTAGGGTCCGAGCGTT
GTCCGGAATTACTGGGCGTAAAGAGCTCGTAGGTGGTTTGTCGCGTTGTTCGTGAAAACT
CACAGCTTAACTGTGGGCGTGCGGGCGATACGGGCAGACTTGAGTACTGCAGGGGAGACT
GGAATTCCTGGTGTAGCGGTGGAATGCGCAGATATCAGGAGGAACACCGGTGGCGAAGGC
GGGTCTCTGGGCAGTAACTGACGCTGAGGAGCGAAAGCGTGGGGAGCGAACAGGATTAGA
TACCCTGGTAGTCCACGCCGTAAACGGTGGGTACTAGGTGTGGGTTTCCTTCCTTGGGAT
CCGTGCCGTAGCTAACGCATTAAGTACCCCGCCTGGGGAGTACGGCCGCAAGGCTAAAAC
TCAAAGAAATTGACGGGGGCCCGCACAAGCGGCGGAGCATGTGGATTAATTCGATGCAAC
GCGAAGAACCTTACCTGGGTTTGACATGCACAGGACGACTGCAGAGATGTGGTTTCCCTT
GTGGCCTGTGTGCAGGTGGTGCATGGCTGTCGTCAGCTCGTGTCGTGAGATGTTGGGTTA
AGTCCCGCAACGAGCGCAACCCTTGTCCTATGTTGCCAGCGGGTTATGCCGGGGACTCGT
AGGAGACTGCCGGGGTCAACTCGGAGGAAGGTGGGGATGACGTCAAGTCATCATGCCCCT
TATGTCCAGGGCTTCACACATGCTACAATGGCCGGTACAAAGGGCTGCGATGCCGTGAGG
TGGAGCGAATCCTTGTAAAGCCGGTCTCAGTTCGGATCGGGGTCTGCAACTCGACCCCGT
GAAGTCGGAGTCGCTAGTAATCGCAGATCAGCAACGCTGCGGTGAATACGTTCCCGGGCC
TTGTACACACCGCCCGTCACGTCATGAAAGTCGGTAACACCCGAAGCCGGTGGCCTAACC
CCTTGTGGGAGGGAGCCGTCGAAGGTGGGATCGGCGATTGGGACGAAGTCGTAACAAGGT
AGCCGTACCGGAAGGTGCGGCTGGATCACCTCCTTTCTAAGGAGCACCACGAGACTTGGC
CAGCCCCGTAGATTGCGGGATCAGCTGTTGCCAGGCGATTCGTTGGATGGACTGTCCTCT
GTAGTGGAGGCAGTTCTGGTGCAACTCAACAAACTTTGGTCCTCCGGGGCGAGATCATCA
GACACACTATTGGGCTTTGAGACAACAGGCCCGCGGGACATCTGCGTTGGTGGGTGTTGC
CGGCCGTGAGTCCGTGAGTTCCCAAGTGTTGGGGGTGATCGGTGAGCGGTTCTTGTTGTT
GCCCCGCTTTGGTGGTGGGGTGTGGTGTTTGATTTGTGGATAGTGGTTGCGAGCATCTAG
CACGCAAGGAGATTGGTTCTTCGGGCTCCCTTTTTGAGGGGGTGTGGGGTTCTGGTTTTG
TTGTGTGTGTTTGATGTGCAATTTTTTTCTTTATTTGGTTTATCTGTGTTGTAAGTGTTT
AAGGGCGCATGGTGGATGCCTTGGCATTGGGAGCCGATGAAGGACGTGGGAGGCTGCGAT
ATGCCTCGGGGAGCTGCCAACCGAGCGTGGATCCGAGGATGTCCGAATGGGGAAACCCAG
CACGAGTGATGTCGTGTTACCCAACGGTGAATATATAGCCGTTGGGGGGAACGCGGGGAA
GTGAAACATCTCAGTACCCGTAGGAAGAGAAAACAAAAGTGATTCCGTGAGTAGTGGCGA
GCGAAAGCGGAGGATGGCTAAACCGTATGCATGTGATACCCGGCGGGGTTGTGTGTGCGG
GGTTGTGGGGCGTTTCTTCTCTGGTCCGCCGACCAGGGCAACAGTGAGAAAAGTGTGTGT
TAGCGGAAGTGGTCTTGGGATGGCCTGCCGTAGACGGTGAGAGCCCGGTACGTGAAAACA
CATGCTCTGTTGTGGGACTGTCCCCGAGTAGCAGCGGGCCCGTGAAATCTGCTGTGAATC
TGCCGGGACCACCCGGTAAGCCTGAATACTTCCCAATGACCGATAGCGGATTAGTACCGT
GAGGGAATGGTGAAAAGTACCCCGGGAGGGGAGTGAAATAGTACCTGAAACCGTGTGCCT
ACAATCCGTCAGAGCCCTCGACTTGTCGTGGGGTGATGGCGTGCCTTTTGAAGAATGAGC
CTGCGAGTCAGGGACATGTCGCGAGGTTAACCCGTGTGGGGTAGCCGCAGCGAAAGCGAG
TCTGAATAGGGCGTATCCAATCCAGAGGGGTTGGTGTAGTGGTGTGTTCTGGACCCGAAG
CGGAGTGATCTACCCATGGCCAGGTTGAAGCAGCAGTAAGATGTTGTGGAGGACCGAACC
CACTTAGGTTGAAGACTGAGGGGATGAGTTGTGGGTAGGGGTGAAAGGCCAATCAAACTC
CGTGATAGCTGGTTCTCCCCGAAATGCATTTAGGTGCAGCGTTGCGTGTTTCTTACCGGA
GGTAGAGCTACTGGATGGCCGATGGGCCTCACAAGGTTACTGACGTCAGCCAAACTCCGA
ATGCCGGTAAGTGAAAGCGTGGCAGTGAGACGGCGGGGGATAAGCTCCGTGCGTCGAGAG
GGAAACAGCCCAGATCGCCGGCTAAGGCCCTAAGCGTGTGCTAAGTGGAAAAGGATGTGC
AGTCGCGAAGACAACCAGGAGGTTGGCTTAGAAGCAGCCACCCTTGAAAGAGTGCGTAAT
AGCTCACTGGTCAAGTGATTGTGCGCCGATAATGTAGCGGGGCTCAAGCACACCGCCGAA
GCCGCGGCAATCAACTTTGTTGATTGGGTAGGGGAGCGTCCTGCATCCAGTGAAGCAGCG
GAGTGATCCAGTTGTGGAGGGTGTGGGAGTGAGAATGCAGGCATGAGTAGCGATAAGGCA
AGTGAGAACCTTGCCCGCCGAAAGACCAAGGGTTCCTGGGGCAGGCCAGTCCGCCCAGGG
TGAGTCGGGACCTAAGGCGAGGCCGACAGGCGTAGTCGATGGACAACGGGTTGATATTCC
CGTACCCGTGTGTGCGCGCCCATGATGAATCAGCGGTACTAACCGCCCAAAACCGTCGTT
ACCGATCGCCTTCGGGTGTGAGGATTGGCGGGGCTGCGCGGGACCTTCGCTGGTAGTAGT
CAAGCGATGGGGTGACGCAGGAAGGTAGCCGTACCAGTCAGTGGTAATACTGGGGCAAGC
CTGTAGGGAGAGGCCTAGGTAAATCCGGGTCTCATATATCCTGAGAGGTGATGCATAGCC
GATTGAGGCGAATTCGGTGATCCTATGCTGCCGAGAAAAGCCTCTAGCGAGCTCACACAC
GGCCCGTACCCCAAACCAACACAGGTGGTCAGGTAGAGAATACTAAGGCGTACGAGTGAA
CTATGGTTAAGGAACTCGGCAAAATGCCCCCGTAACTTCGGGAGAAGGGGACCTCTTACT
GTCATGGCCTTTGCGGCCGGCAGCGGTGGGGGTGGCACAAACCAGTGAGAAGCGACTGTT
TACTAAAAACACAGGTCCGTGCGAAGTCGCAAGACGATGTATACGGACTGACGCCTGCCC
GGTGCTGGAAGGTTAAGAGGACCCGTTAACTCGTAAGGGTGAAGCGGAGAATTTAAGCCC
CAGTAAACGGCGGTGGTAACTATAACCATCCTAAGGTAGCGAAATTCCTTGTCGGGTAAG
TTCCGACCTGCACGAATGGCGTAACGACTTCTCAACTGTCTCAACCATAGACTCGGCGAA
ATTGCACTACGAGTAAAGATGCTCGTTACGCGCGGCAGGACGAAAAGACCCCGGGACCTT
CACTACAACTTGGTATTGGTGCTCGATACGGTTTGTGTAGGATAGGTGGGAGACTGTGAA
GCATGCACGCCAGTGTGTGTGGAGTCATTGTTGAAATACCACTCTGATCGTATTGGGCCT
CTAACTTCGAACCGTATATCCGGTTCAGGGACAGTGCCTGGTGGGTAGTTTAACTGGGGC
GGTTGCCTCCTAAAATGTAACGGAGGCGCCCAAAGGTTCCCTCAACCTGGACGGCAATCA
GGTGTTGAGTGTAAGTGCACAAGGGAGCTTGACTGCGAGACTTACAAGTCGAGCAGGGAC
GAAAGTCGGGACTAGTGATCCGGCACCTCTGAGTGGAAGGGGTGTCGCTCAACGGATAAA
AGGTACCCCGGGGATAACAGGCTGATCTTCCCCAAGAGTCCATATCGACGGGATGGTTTG
GCACCTCGATGTCGGCTCGTCGCATCCTGGGGCTGGAGCAGGTCCCAAGGGTTGGGCTGT
TCGCCCATTAAAGCGGCACGCGAGCTGGGTTTAGAACGTCGTGAGACAGTTCGGTCTCTA
TCCGCCGCGCGCGTCAGAAGCTTGAGGAAACCTGTCCCTAGTACGAGAGGACCGGGACGG
ACGAACCTCTGGTCCACCAGTTGTCCCACCAGGGGCACGGCTGGATAGCCACGTTCGGAC
AGGATAACCGCTGAAAGCATCTAAGCGGGAAAC
>NZ_CP045081.1 Mycobacterium kubicae
TGCTTAACACATGCAAGTCGAACGGAAAGGCCCCTTCGGGGGTACTCGAGTGGCGAACGG
GTGAGTAACACGTGGGTGATCTACCCTGCACTTCGGGATAAGCCTGGGAAACTGGGTCTA
ATACCGGATAGGACCATGAGATGCATGTCTTATGGTGGAAAGCTTTTGCGGTGTGGGATG
GGCCCGCGGCCTATCAGCTTGTTGGTGGGGTGACGGCCTACCAAGGCGACGACGGGTAGC
CGGCCTGAGAGGGTGTCCGGCCACACTGGGACTGAGATACGGCCCAGACTCCTACGGGAG
GCAGCAGTGGGGAATATTGCACAATGGGCGCAAGCCTGATGCAGCGACGCCGCGTGGGGG
ATGACGGCCTTCGGGTTGTAAACCTCTTTCAGCAGGGACGAAGCGCAAGTGACGGTACCT
GCAGAAGAAGCACCGGCCAACTACGTGCCAGCAGCCGCGGTAATACGTAGGGTGCGAGCG
TTGTCCGGAATTACTGGGCGTAAAGAGCTCGTAGGTGGTTTGTCGCGTTGTTCGTGAAAA
CCGGGGGCTTAACCCTCGGCGTGCGGGCGATACGGGCAGACTGGAGTACTGCAGGGGAGA
CTGGAATTCCTGGTGTAGCGGTGGAATGCGCAGATATCAGGAGGAACACCGGTGGCGAAG
GCGGGTCTCTGGGCAGTAACTGACGCTGAGGAGCGAAAGCGTGGGGAGCGAACAGGATTA
GATACCCTGGTAGTCCACGCCGTAAACGGTGGGTACTAGGTGTGGGTTTCCTTCCTTGGG
ATCCGTGCCGTAGCTAACGCATTAAGTACCCCGCCTGGGGAGTACGGCCGCAAGGCTAAA
ACTCAAAGGAATTGACGGGGGCCCGCACAAGCGGCGGAGCATGTGGATTAATTCGATGCA
ACGCGAAGAACCTTACCTGGGTTTGACATGCACAGGACGCGTCTAGAGATAGGCGTTCCC
TTGTGGCCTGTGTGCAGGTGGTGCATGGCTGTCGTCAGCTCGTGTCGTGAGATGTTGGGT
TAAGTCCCGCAACGAGCGCAACCCTTGTCTCATGTTGCCAGCGGGTAATGCCGGGGACTC
GTGAGAGACTGCCGGGGTCAACTCGGAGGAAGGTGGGGATGACGTCAAGTCATCATGCCC
CTTATGTCCAGGGCTTCACACATGCTACAATGGCCGGTACAAAGGGCTGCGATGCCGCGA
GGTTAAGCGAATCCTTTTAAAGCCGGTCTCAGTTCGGATCGGGGTCTGCAACTCGACCCC
GTGAAGTCGGAGTCGCTAGTAATCGCAGATCAGCAACGCTGCGGTGAATACGTTCCCGGG
CCTTGTACACACCGCCCGTCACGTCATGAAAGTCGGTAACACCCGAAGCCAGTGGCCTAA
CCCTTTGGGAGGGAGCTGTCGAAGGTGGGATCGGCGATTGGGACGAAGTCGTAACAAGGT
AGCCGTACCGGAAGGTGCGGCTGGATCACCTCCTTTCTAAGGAGCACCACGAAAAGCACT
CCAATTGGTGGGGTGCAAGCCGTGCGGAGTTCTCGTCTGTAGTGGGCGAGAGCTGGGTGC
ACAACAACAAGCAAGCCAGACACACTATTGGGTCCTGAGACAACACTCGGGCGCTAGCAC
GAAGTGTTGTCCCTCCATCTTGGTGGTGGGGTGTGGTGTTTGAGAACTGGATAGTGGTTG
CGAGCATCAACTGGATGCGCTGCCGGCAACGGTGGCGTGTTCTTTTGTGCAATTTTTATT
CTTTGGTTTTTGTGTTTGTAAGTGTTTAAGGGCACATGGTGGATGCCTTGGCATCGAGAG
CCGATGAAGGACGTGGGAGGCTGCGATATGCCTCGGGGAGCTGTCAACCGAGCGTGGATC
CGAGGATTTCCGAATGGGGAAACCCAGCACGAGTGATGTCGTGTTACCCGTACCTGAATA
TATAGGGTACGGGGGGGAACGCGGGGAAGTGAAACATCTCAGTACCCGTAGGAAGAGAAA
ACAATTGTGATTCCGCTAGTAGTGGCGAGCGAACGCGGAAAATGGCTAAACCGCATGCAT
GTGTAACCGGGTAGGGGTTGTGTGTGCGGGGTTGTGGGAATGATCTTCTCAGCTCTACCT
GGCTGAGGGGCAGTAAAAAAGTGTCGTAGTTAGCGGAAATGGCCTGGGATGGTCTGCCAT
AGACGGTGAGAGCCCGGTACGCGAAAACTCGGCACCTGCCTGGATCAATCTCCCGAGTAG
CAGCGAGCCCGTGGAATTTGCTGTGAATCTGCCGGGACCACCCGGTAAGCCTAAATACTT
CTCGATGACCGATAGCGGATTAGTACCGTGAGGGAATGGTGAAAAGTACCCCGGGAGGGG
AGTGAAAGAGTACCTGAAACCGTGTGCCTACAATCCGTCAGAGCCTCCTTGTGGGGTGAT
GGCGTGCCTTTTGAAGAATGAGCCTGCGAGTCAGGGACATGTCGCGAGGTTAACCCGTGT
GGGGTAGCCGTAGCGAAAGCGAGTCTGAATAGGGCGTATCCCCGCAAGGGGTGTAGTGGC
ATGTTCTGGACCCGAAGCGGAGTGATCTACCCATGGCCAGGGTGAAGCGCGGGTAAGACC
GCGTGGAGGCCCGAACCCACTTAGGTTGAAGACTGAGGGGATGAGCTGTGGGTAGGGGTG
AAAGGCCAATCAAACTCCGTGATAGCTGGTTCTCCCCGAAATGCATTTAGGTGCAGCGTT
GCGTGGTTCACCGCGGAGGTAGAGCTACTGGATGGCCGATGGGCCCTACTAGGTTACTGA
CGTCAGCCAAACTCCGAATGCCGTGGTGTCAAGCGTGGCAGTGAGACGGCGGGGGATAAG
CTCCGTACGTCGAAAGGGAAACAGCCCAGATCGCCGGCTAAGGCCCCAAAGCGTGTGCTA
AGTGGAAAAGGATGTGCAGTCGCAGAGACAACCAGGAGGTTGGCTTAGAAGCAGCCACCC
TTGAAAGAGTGCGTAATAGCTCACTGGTCAAGTGATTGTGCGCCGATAATGTAGCGGGGC
TCAAGCACACCGCCGAAGCCGCGGCACATTCACGTATGTGGATGTGGGTAGGGGAGCGTC
CCTCACTCAGCGAAGCCTCCGGGTGACCGGTGGTGGAGGGTGGGGGAGTGAGAATGCAGG
CATGAGTAGCGATTAGGCAAGTGAGAACCTTGCCCGCCGAAAGACCAAGGGTTCCTGGGC
CAGGCCAGTCCGCCCAGGGTGAGTCGGGACCTAAGGCGAGGCCGACAGGCGTAGTCGATG
GACAACGGGTTGATATTCCCGTACCCGTGTGTGGGCGCCCGTGATGAATCAGCGGTACTA
ACCACCCAAAACCGGATCGATCATTCTCCTTCGGGAGCGTGAAGGTCTGGGGCTGCGTGG
GACCTTCGCTGGTAGTAGTCAAGCGATGGGGTGACGCAGGAAGGCAGCCGTACCAGTCAG
TGGTAATACTGGGGCAAGCCCGTAGGGAGAGCGATAGGCAAATCCGTCGCTCACATTCCT
GAGAGGTGATGCATAGCCGATTGAGGCGAATTCGGTCATCCTCTGCTGCCAAGAAAAGCC
TCTAGCGAGCACACACACGGCCCGTACCCCAAACCAACACAGGTGGTCAGGTAGAGAATA
CCAAGGCGTACGAGATAACTATGGTTAAGGAACTCGGCAAAATACCCCCGTAACTTCGGG
AGAAGGGGGACCGAAATATCGTGAACACCCTTGCGGTGGGAGCGGGATTCGGTCGCAGAA
ACCAGTGAGAAGCGACTGTTTACTAAAAACACAGGTCCGTGCGAAGTCGCAAGACGATGT
ATACGGACTGACGCCTGCCCGGTGCTGGAAGGTTAAGAGGACCCGTTAACCGCAAGGTGA
AGCGGAGAATTTAAGCCCCAGTAAACGGCGGTGGTAACTATAACCATCCTAAGGTAGCGA
AATTCCTTGTCGGGTAAGTTCCGACCTGCACGAATGGCGTAACGACTTCTCAACTGTCTC
AACCATAGACTCGGCGAAATTGCACTACGAGTAAAGATGCTCGTTACGCGCGGCAGGACG
AAAAGACCCCGGGACCTTCACTATAGCTTGGTATTGCTGTTCGGTACGGTTTGTGTAGGA
TAGGTGGGAGACTGTGAAACTCGGACGCCAGTTCGAGTGGAGTCGTTGTTGAAATACCAC
TCTGATCGTATTGGACATCTAACGTCGAACCGTATATCCGGTTCACGGACAGTGCCTGGT
GGGTAGTTTAACTGGGGCGGTTGCCTCCTAAAATGTAACGGAGGCGCCCAAAGGTTCCCT
CAACCTGGACGGCAATCAGGTGTTGAGTGTAAATGCACAAGGGAGCTTGACTGCGAGACT
TACAAGTCAAGCAGGGACGAAAGTCGGGATTAGTGATCCGGCACCCCCGAGTGGAAGGGG
TGTCGCTCAACGGATAAAAGGTACCCCGGGGATAACAGGCTGATCTTCCCCAAGAGTCCA
TATCGACGGGATGGTTTGGCACCTCGATGTCGGCTCGTCGCATCCTGGGGCTGGAGCAGG
TCCCAAGGGTTGGGCTGTTCGCCCATTAAAGCGGCACGCGAGCTGGGTTTAGAACGTCGT
GAGACAGTTCGGTCTCTATCCGCCGCGCGCGTCAGAAGCTTGAGGAAACCTGTCCCTAGT
ACGAGAGGACCGGGACGGACGAACCTCTGGTATACCAGTTGTCCCACCAGGGGCACCGCT
GGATAGCCACGTTCGGACAGGATAACCGCTGAAAGCATCTAAGCGGGAAAC
>NZ_CP046600.1 Mycobacterium spongiae
TGCTTAACACATGCAAGTCGAACGGAAAGGTCTCTTCGGAGATACTCGAGTGGCGAACGG
GTGAGTAACACGTGGGTGATCTGCCCTGCACTTCGGGATAAGCCTGGGAAACCGGGTCTA
ATACCGAATATGACCTCGGGACGCATGTCCTGTGGTGGAAAGCGATTCAGCGGTGTGGGA
TGAGCCCGCGGCCTATCAGCTTGTTGGTGGGGTGACGGCCTACCAAGGCGACGACGGGTA
GCCGGCCTGAGAGGGTGTCCGGCCACACTGGGACTGAGATACGGCCCAGACTCCTACGGG
AGGCAGCAGTGGGGAATATTGCACAATGGGCGCAAGCCTGATGCAGCGACGCCGCGTGGG
GGATGACGGCCTTCGGGTTGTAAACCTCTTTCACCATCGACGAAGGTTCGGGTTTTCTCG
GATTGACGGTAGGTGGAGAAGAAGCACCGGCCAACTACGTGCCAGCAGCCGCGGTAATAC
GTAGGGTGCGAGCGTTGTCCGGAATTACTGGGCGTAAAGAGCTCGTAGGTGGTTTGTCGC
GTTGTTCGTGAAATCTCACGGCTTAACTGTGAGCGTGCGGGCGATACGGGCAGACTAGAG
TACTGCAGGGGAGACTGGAATTCCTGGTGTAGCGGTGGAATGCGCAGATATCAGGAGGAA
CACCGGTGGCGAAGGCGGGTCTCTGGGCAGTAACTGACGCTGAGGAGCGAAAGCGTGGGG
AGCGAACAGGATTAGATACCCTGGTAGTCCACGCCGTAAACGGTGGGTACTAGGTGTGGG
TTTCCTTCCTTGGGATCCGTGCCGTAGCTAACGCATTAAGTACCCCGCCTGGGGAGTACG
GCCGCAAGGCTAAAACTCAAAGGAATTGACGGGGGCCCGCACAAGCGGCGGAGCATGTGG
ATTAATTCGATGCAACGCGAAGAACCTTACCTGGGTTTGACATGCACAGGACGCGCCTAG
AGATAGGCGTTCCCTTGTGGCCTGTGTGCAGGTGGTGCATGGCTGTCGTCAGCTCGTGTC
GTGAGATGTTGGGTTAAGTCCCGCAACGAGCGCAACCCTTGTCTCATGTTGCCAGCACGT
AATGGTGGGGACTCGTGAGAGACTGCCGGGGTCAACTCGGAGGAAGGTGGGGATGACGTC
AAGTCATCATGCCCCTTATGTCCAGGGCTTCACACATGCTACAATGGCCGGTACAAAGGG
CTGCGATGCCGCGAGGCTTAGCGAATCCTTTTAAAGCCGGTCTCAGTTCGGATCGGGGTC
TGCAACTCGACCCCGTGAAGTCGGAGTCGCTAGTAATCGCAGATCAGCAACGCTGCGGTG
AATACGTTCCCGGGCCTTGTACACACCGCCCGTCACGTCATGAAAGTCGGTAACACCCGA
AGCCAGTGGCCTAACCCTCGGGAGGGAGCTGTCGAAGGTGGGATCGGCGATTGGGACGAA
GTCGTAACAAGGTAGCCGTACCGGAAGGTGCGGCTGGATCACCTCCTTTCTAAGGAGCAC
CACGAAAACACTCCAACTGGTGGGGTGTAAGCCGTGAGGGGTTCTCGTCTGTAGTGGACG
CGAGCCGGGTGCACAACAGCAAGCGAATCGCCAGACACACTGTTGGGTCCTGAGGCAACA
CCCTCAGGTGTTGTCGCCCCATCTTGGTGGTGGGGTGTGGTGTTTGAGTATTGGATAGTG
GTTGCGAGCATCAATGGGATGCGCTGCCCTCCGAACCGGAGTGGTGGTGTTTTCTATTGT
GCAATTTTTTCTTTGGTTTTTGTAGTGTTTGTAAGTTAATAAGGGCGCATGGTGAATGCC
TTGGCATCGAGAGCCGATGAAGGACGTGGGAGGCTGCGATATGCCTCGGGGAGCTGTCAA
CCGAGCGTGGATCCGAGGATTTCCGAATGGGGAAACCCAGCACGAGTAATGTCGTGTTAC
CCGTATCTGAATATATAGGGTGCGGGAGGGAACGCGGGGAAGTGAAACATCTCAGTACCC
GTAGGAGAAGAAAACAATTGTGATTCCGCAAGTAGTGGCGAGCGAACGCGGAAAATGGCT
AAACCGCACACATGTTTAACCGGGTAGGGGTTGTGTGTGCGGGGTTGTGGGAGTGATACG
TCTCGGCTCTACCCGGCTGGGAGGCAGTTAGAAAGTGTCGCGGTTAGCGGAAGTGGCCTG
GGATGGTCTGCCGCAGACGGTGAGAGCCCGGTACGCGAAAACCCGGCACCTGCCTAGTAT
CAATTCCCGAGTAGCAGCGGGCCCGTGAAATCTGCTGTGAATCTGCCGGGACCACCCGGT
AAGCCTAAATACTTCTCGATGACCGATAGCGGATTAGTACCGTGAGGGAATGGTGAAAAG
TACCCCGGGAGGGGAGTGAAAGAGTACCTGAAACCGTGTGCCTACAATCCGTCAGAGCCT
CCTTGTGGGGTGATGGCGTGCCTTTTGAAGAATGAGCCTGCGAGTCAGGGACATGTCGCG
AGGTTAACCCGTGAGGGGTAGCCGCAGCGAAAGCGAGTCTGAATAGGGCGTATCACGCGT
AAGCGTGTGTAGTGGCGTGTTCTGGACCCGAAGCGGAGTGATCTACCCATGGCCAGGGTG
AAGCGCGGGTAAGACCGCGTGGAGGCCCGAACCCACTTAGGTTGAAGACTGAGGGGATGA
GTTGTGGGTAGGGGTGAAAGGCCAATCAAACTCCGTGATAGCTGGTTCTCCCCGAAATGC
ATTTAGGTGCAGCGTTGCGTGGTTCACCGCGGAGGTAGAGCTACTGGATGGCCGATGGGC
CCTACTAGGTTACTGACGTCAGCCAAACTCCGAATGCCGTGGTGTCTAGCGTGGCAGTGA
GACGGCGGGGGATAAGCTCCGTACGTCGAAAGGGAAACAGCCCAGATCGCCGGCTAAGGC
CCCTAAGCGTGTGCTAAGTGGGAAAGGATGTGCAGTCGCAAAGACAACCAGGAGGTTGGC
TTAGAAGCAGCCACCCTTGAAAGAGTGCGTAATAGCTCACTGGTCAAGTGATTGTGCGCC
GATAATGTAGCGGGGCTCAAGCACACCGCCGAAGCCGCGGCACATCCACCGTTAGGTGGG
TGTGGGTAGGGGAGCGTCCCTCATTCAGGGAAGCCGCCGGGTGACCGGAGGTGGAGGATG
GGGGAGTGAGAATGCAGGCATGAGTAGCGACAAGGCAAGTGAGAACCTTGCCCGCCGAAA
GACCAAGGGTTCCTGGGCCAGGCCAGTCCGCCCAGGGTGAGTCGGGACCTAAGGCGAGGC
CGACAGGCGTAGTCGATGGACAACGGGTTGATATTCCCGTACCCGTGTGTGGGCGCCCGT
GATGAATCAGCGGTACTAACCACCCAAAACCGGATCGATCACTCCCCTTCGGGGGCGTGG
AGTTTCGGGGCTGCGTGGGACCTTCGCTGGTAGTAGTCAAGCGAAGGGGTGACGCAGGAA
GGTAGCCGTACCAGTCAGTGGTAATACTGGGGCAAACCTGTAGGGAGAGCGATAGGCAAA
TCCGTCGCTCACTAATCCTGAGAGGTGATGCATAGCCGGTTGAGGCGAATTCGGTGATCC
TCTGCTGCCAAGAAAAGCCTCTAGCGAGCACACATACGGCCCGTACCCCAAACCGACACA
GGTGGTCAGGTAGAGCATACCAAGGCGTACGAGATAACTATGGTTAAGGAACTCGGCAAA
ATGCCCCCGTAACTTCGGGAGAAGGGGGACCGGAATATCGTGAACACCCTCGCGGTGGGA
GCGGGATCCGGTCGCAGAAACCAGTGGGGAGCGACTGTTTACTAAAAACACAGGTCCGTG
CGAAGTCGCAAGACGATGTATACGGACTGACGCCTGCCCGGTGCTGGAAGGTTAAGAGGA
CCCGTTAACCCGCAAGGGTGAAGCGGAGAATTTAAGCCCCAGTAAACGGCGGTGGTAACT
ATAACCATCCTAAGGTAGCGAAATTCCTTGTCGGGTAAGTTCCGACCTGCACGAATGGCG
TAACGACTTCTCAACTGTCTCAACCATAGACTCGGCGAAATTGCACTACGAGTAAAGATG
CTCGTTACGCGCGGCAGGACGAAAAGACCCCGGGACCTTCACTACAACTTGGTATTGATG
TTCGGTACGGTTTGTGTAGGATAGGTGGGAGACTGTGAAACTCCAACGCTAGTTGGGGCG
GAGTCGTTGTTGAAATACCACTCTGATCGTATTGGGCCTCTAACCTCGAACCGTATATCC
GGTTCAGGGACAGTGCCTGGTGGGTAGTTTAACTGGGGCGGTTGCCTCCCAAAATGTAAC
GGAGGCGCCCAAAGGTTCCCTCAACCTGGACGGCAATCAGGTGGCGAGTGTAAATGCACA
AGGGAGCTTGACTGCGAGACCTACAAGTCAAGCAGGGACGAAAGTCGGGATTAGTGATCC
GGCACCCCCGAGTGGAAGGGGTGTCGCTCAACGGATAAAAGGTACCCCGGGGATAACAGG
CTGATCTTCCCCAAGAGTCCATATCGACGGGATGGTTTGGCACCTCGATGTCGGCTCGTC
GCATCCTGGGGCTGGAGCAGGTCCCAAGGGTTGGGCTGTTCGCCCATTAAAGCGGCACGC
GAGCTGGGTTTAGAACGTCGTGAGACAGTTCGGTCTCTATCCGCCGCGCGCGTCAGAAAC
TTGAGGAAACCTGTCCCTAGTACGAGAGGACCGGGACGGACGAACCTCTGGTCCACCAGT
TGTCCCACCAGGGGCACCGCTGGATAGCCACGTTCGGATAGGATAACCGCTGAAAGCATC
TAAGCGGGAAAC
>NZ_CP054795.1 Mycolicibacterium smegmatis
TGCTTAACACATGCAAGTCGAACGGAAAGGCCCTTTCGGGGGTACTCGAGTGGCGAACGG
GTGAGTAACACGTGGGTGATCTGCCCTGCACTTTGGGATAAGCCTGGGAAACTGGGTCTA
ATACCGAATACACCCTGCTGGTCGCATGGCCTGGTAGGGGAAAGCTTTTGCGGTGTGGGA
TGGGCCCGCGGCCTATCAGCTTGTTGGTGGGGTGATGGCCTACCAAGGCGACGACGGGTA
GCCGGCCTGAGAGGGTGACCGGCCACACTGGGACTGAGATACGGCCCAGACTCCTACGGG
AGGCAGCAGTGGGGAATATTGCACAATGGGCGCAAGCCTGATGCAGCGACGCCGCGTGAG
GGATGACGGCCTTCGGGTTGTAAACCTCTTTCAGCACAGACGAAGCGCAAGTGACGGTAT
GTGCAGAAGAAGGACCGGCCAACTACGTGCCAGCAGCCGCGGTAATACGTAGGGTCCGAG
CGTTGTCCGGAATTACTGGGCGTAAAGAGCTCGTAGGTGGTTTGTCGCGTTGTTCGTGAA
AACTCACAGCTTAACTGTGGGCGTGCGGGCGATACGGGCAGACTAGAGTACTGCAGGGGA
GACTGGAATTCCTGGTGTAGCGGTGGAATGCGCAGATATCAGGAGGAACACCGGTGGCGA
AGGCGGGTCTCTGGGCAGTAACTGACGCTGAGGAGCGAAAGCGTGGGGAGCGAACAGGAT
TAGATACCCTGGTAGTCCACGCCGTAAACGGTGGGTACTAGGTGTGGGTTTCCTTCCTTG
GGATCCGTGCCGTAGCTAACGCATTAAGTACCCCGCCTGGGGAGTACGGCCGCAAGGCTA
AAACTCAAAGGAATTGACGGGGGCCCGCACAAGCGGCGGAGCATGTGGATTAATTCGATG
CAACGCGAAGAACCTTACCTGGGTTTGACATGCACAGGACGCCGGCAGAGATGTCGGTTC
CCTTGTGGCCTGTGTGCAGGTGGTGCATGGCTGTCGTCAGCTCGTGTCGTGAGATGTTGG
GTTAAGTCCCGCAACGAGCGCAACCCTTGTCTCATGTTGCCAGCACGTTATGGTGGGGAC
TCGTGAGAGACTGCCGGGGTCAACTCGGAGGAAGGTGGGGATGACGTCAAGTCATCATGC
CCCTTATGTCCAGGGCTTCACACATGCTACAATGGCCGGTACAAAGGGCTGCGATGCCGT
GAGGTGGAGCGAATCCTTTCAAAGCCGGTCTCAGTTCGGATCGGGGTCTGCAACTCGACC
CCGTGAAGTCGGAGTCGCTAGTAATCGCAGATCAGCAACGCTGCGGTGAATACGTTCCCG
GGCCTTGTACACACCGCCCGTCACGTCATGAAAGTCGGTAACACCCGAAGCCGGTGGCCT
AACCCTTGTGGAGGGAGCCGTCGAAGGTGGGATCGGCGATTGGGACGAAGTCGTAACAAG
GTAGCCGTACCGGAAGGTGCGGCTGGATCACCTCCTTTCTAAGGAGCACCACGAGAGACA
CTCTCCGTTGGGGAGGGTGTGAGCCGTGAGGAGCTGGAGCGCTGTAGTGGCGCCGGCTTG
GTGCACAGCAAACGTTGAGATGCGGTGTGGGAAACGCTGTTTCGATGGACTGCCAGACAC
ACTATTGGGCCCTGAGACAACAGGCCCGTTGTTCCCTGGCCACTGTGTGTGGTGGGAGGC
GTGTTGTTGCCCTGCTTTGGTGGTGGGGTGTGGTGTTTGATTTGTGGATAGTGGTTGCGA
GCATCTAGTTCGTAAGAGTGTGGCTGCCGGCCTTTGAGGTTGGGTGGCGCATTGTTGCGG
ACAAATTGATGTGCAATTTTTCTTCTGATTATTGGTTTTTTGTGTTGTAAGTGTTTAAGG
GCGCATGGTGGATGCCTTGGCACTGGGAGCCGATGAAGGACGTAGGAGGCTGCGATAAGC
CTCGGGGAGCTGTCAACCGAGCGTTGATCCGAGGATGTCCGAATGGGGAAACCCGGCACG
AGTGATGTCGTGTCACCAGGCGCTGAATATATAGGCGTCTGGGGGGAACGCGGGGAAGTG
AAACATCTCAGTACCCGTAGGAAGAGAAAACAAAATGTGATTCCGTGAGTAGTGGCGAGC
GAAAGCGGAGGATGGCTAAACCGTATGCATGTGATACCGGGTAGGGGTTGTGTGTGCGGG
GTTGTGGGACCTATCTTTCCGGCTCTACCTGGCTGGAGGGCAGTGAGAAAATGTTGTGGT
TAGCGGAAATGGCTTGGGATGGCCTGCCGTAGACGGTGAGAGCCCGGTACGTGAAAACCC
GACGTCTGTCTTGATGGTGTTCCCGAGTAGCAGCGGGCCCGTGGAATCTGCTGTGAATCT
GCCGGGACCACCCGGTAAGCCTGAATACTTCCCAGTGACCGATAGCGGATTAGTACCGTG
AGGGAATGGTGAAAAGTACCCCGGGAGGGGAGTGAAAGAGTACCTGAAACCGTGCGCTTA
CAATCCGTCAGAGCCCTCGACGTGTCGTGGGGTGATGGCGTGCCTTTTGAAGAATGAGCC
TGCGAGTCAGGGACATGTCGCGAGGTTAACCCGGGTGGGGTAGCCGCAGCGAAAGCGAGT
CTGAATAGGGCGTATCCACACAAGAGTGTGTGGTGTAGTGGTGTGTTCTGGACCCGAAGC
GGAGTGATCTACCCATGGCCAGGGTGAAGCGCGGGTAAGACCGCGTGGAGGCCCGAACCC
ACTTAGGTTGAAGACTGAGGGGATGAGCTGTGGGTAGGGGTGAAAGGCCAATCAAACTCC
GTGATAGCTGGTTCTCCCCGAAATGCATTTAGGTGCAGCGTCGCATGTTTCTTGCCGGAG
GTAGAGCTACTGGATGGCCGATGGGCCCCACAGGGTTACTGACGTCAGCCAAACTCCGAA
TGCCGGTAAGTCCAAGAGTGCGGCAGTGAGACGGCGGGGGATAAGCTCCGTGCGTCGAGA
GGGAAACAGCCCAGATCGCCGGCTAAGGCCCCTAAGCGTGTGCTAAGTGGAAAAGGATGT
GCAGTCGCGAAGACAACCAGGAGGTTGGCTTAGAAGCAGCCACCCTTGAAAGAGTGCGTA
ATAGCTCACTGGTCAAGTGATTGTGCGCCGATAATGTAGCGGGGCTCAAGCACACCGCCG
AAGCCGCGGCAGCCAACGTGTTGGCTGGGTAGGGGAGCGTCCTGCATCCGGTGAAGCCGC
CGAGTGATCGAGTGGTGGAGGGTGTGGGAGTGAGAATGCAGGCATGAGTAGCGATTAGGC
AAGTGAGAACCTTGCCCGCCGAAAGACCAAGGGTTCCTGGGCCAGGCCAGTCCGCCCAGG
GTGAGTCGGGACCTAAGGCGAGGCCGACAGGCGTAGTCGATGGACAACGGGTTGATATTC
CCGTACCCGTGTATGTGCGTCCATGATGAATCAGCGGTACTAACCATCCAAAACCACCGT
GACCGCACCTTTCGGGGTGTGGCGTTGGTGGGGCTGCATGGGACCTTCGTTGGTAGTAGT
CAAGCGATGGGGTGACGCAGGAAGGTAGCCGTACCGGTCAGTGGTAATACCGGGGTAAGC
CTGTAGGGAGTCAGATAGGTAAATCCGTCTGGCATATATCCTGAGAGGTGATGCATAGCC
GAGTGAGGCGAATTCGGTGATCCTATGCTGCCGAGAAAAGCCTCTAGCGAGGACATACAC
GGCCCGTACCCCAAACCAACACAGGTGGTCAGGTAGAGAATACTAAGGCGTACGAGTGAA
CTATGGTTAAGGAACTCGGCAAAATGCCCCCGTAACTTCGGGAGAAGGGGGACCCACATG
GCGTGTAAGCCTTTACGGCCCAAGCGTGAGTGGGTGGCACAAACCAGTGAGAAGCGACTG
TTTACTAAAAACACAGGTCCGTGCGAAGTCGCAAGACGATGTATACGGACTGACGCCTGC
CCGGTGCTGGAAGGTTAAGAGGACCCGTTAACTCCCTTTGGGGGTGAAGCGGAGAATTTA
AGCCCCAGTAAACGGCGGTGGTAACTATAACCATCCTAAGGTAGCGAAATTCCTTGTCGG
GTAAGTTCCGACCTGCACGAATGGCGTAACGACTTCTCAACTGTCTCAACCATAGACTCG
GCGAAATTGCACTACGAGTAAAGATGCTCGTTACGCGCGGCAGGACGAAAAGACCCCGGG
ACCTTCACTACAACTTGGTATTGGTGCTCGATACGGTTTGTGTAGGATAGGTGGGAGACT
GTGAAGCTCACACGCCAGTGTGGGTGGAGTCGTTGTTGAAATACCACTCTGATCGTATTG
GGCCTCTAACCTCGGACCGTATATCCGGTTCAGGGACAGTGCCTGGTGGGTAGTTTAACT
GGGGCGGTTGCCTCCTAAAATGTAACGGAGGCGCCCAAAGGTTCCCTCAACCTGGACGGC
AATCAGGTGTTGAGTGTAAGTGCACAAGGGAGCTTGACTGCGAGACGGACATGTCGAGCA
GGGACGAAAGTCGGGACTAGTGATCCGGCACCTCTGAGTGGAAGGGGTGTCGCTCAACGG
ATAAAAGGTACCCCGGGGATAACAGGCTGATCTTCCCCAAGAGTCCATATCGACGGGATG
GTTTGGCACCTCGATGTCGGCTCGTCGCATCCTGGGGCTGGAGCAGGTCCCAAGGGTTGG
GCTGTTCGCCCATTAAAGCGGCACGCGAGCTGGGTTTAGAACGTCGTGAGACAGTTCGGT
CTCTATCCGCCGCGCGCGTCAGAAGCTTGAGGAAACCTGTCCCTAGTACGAGAGGACCGG
GACGGACGAACCTCTGGTATACCAGTTGTCCCACCAGGGGCACGGCTGGATAGCCACGTT
CGGACAGGATAACCGCTGAAAGCATCTAAGCGGGAAAC
>NZ_CP058277.1 Mycobacterium marinum
TGCTTAACACATGCAAGTCGAACGGAAAGGTCTCTTCGGAGATACTCGAGTGGCGAACGG
GTGAGTAACACGTGGGCGATCTGCCCTGCACTTCGGGATAAGCCTGGGAAACTGGGTCTA
ATACCGGATAGGACCACGGGATTCATGTCCTGTGGTGGAAAGCTTTTGCGGTGTGGGATG
GGCCCGCGGCCTATCAGCTTGTTGGTGGGGTAACGGCCTACCAAGGCGACGACGGGTAGC
CGGCCTGAGAGGGTGTCCGGCCACACTGGGACTGAGATACGGCCCAGACTCCTACGGGAG
GCAGCAGTGGGGAATATTGCACAATGGGCGCAAGCCTGATGCAGCGACGCCGCGTGGGGG
ATGACGGCCTTCGGGTTGTAAACCTCTTTCACCATCGACGAAGGTTCGGGTTTTCTCGGA
TTGACGGTAGGTGGAGAAGAAGCACCGGCCAACTACGTGCCAGCAGCCGCGGTAATACGT
AGGGTGCGAGCGTTGTCCGGAATTACTGGGCGTAAAGAGCTCGTAGGTGGTTTGTCGCGT
TGTTCGTGAAATCTCACGGCTTAACTGTGAGCGTGCGGGCGATACGGGCAGACTAGAGTA
CTGCAGGGGAGACTGGAATTCCTGGTGTAGCGGTGGAATGCGCAGATATCAGGAGGAACA
CCGGTGGCGAAGGCGGGTCTCTGGGCAGTAACTGACGCTGAGGAGCGAAAGCGTGGGGAG
CGAACAGGATTAGATACCCTGGTAGTCCACGCCGTAAACGGTGGGTACTAGGTGTGGGTT
TCCTTCCTTGGGATCCGTGCCGTAGCTAACGCATTAAGTACCCCGCCTGGGGAGTACGGC
CGCAAGGCTAAAACTCAAAGGAATTGACGGGGGCCCGCACAAGCGGCGGAGCATGTGGAT
TAATTCGATGCAACGCGAAGAACCTTACCTGGGTTTGACATGCACAGGACGCGTCTAGAG
ATAGGCGTTCCCTTGTGGCCTGTGTGCAGGTGGTGCATGGCTGTCGTCAGCTCGTGTCGT
GAGATGTTGGGTTAAGTCCCGCAACGAGCGCAACCCTTGTCTCATGTTGCCAGCACGTAA
TGGTGGGGACTCGTGAGAGACTGCCGGGGTCAACTCGGAGGAAGGTGGGGATGACGTCAA
GTCATCATGCCCCTTATGTCCAGGGCTTCACACATGCTACAATGGCCGGTACAAAGGGCT
GCGATGCCGCGAGGTTAAGCGAATCCTTTAAAGCCGGTCTCAGTTCGGATCGGGGTCTGC
AACTCGACCCCGTGAAGTCGGAGTCGCTAGTAATCGCAGATCAGCAACGCTGCGGTGAAT
ACGTTCCCGGGCCTTGTACACACCGCCCGTCACGTCATGAAAGTCGGTAACACCCGAAGC
CAGTGGCCTAACCCTTTGGGAGGGAGCTGTCGAAGGTGGGATCGGCGATTGGGACGAAGT
CGTAACAAGGTAGCCGTACCGGAAGGTGCGGCTGGATCACCTCCTTTCTAAGGAGCACCA
CGAGAAACACTCCAATTGGTGGGGTGTAAGCCGTGAGGGGTTCTCGTCTGTAGTGGACGG
AAGCCGGGTGCACAACAACAAGCAAGCCAGACACACTATTGGGTCCTGAGGCAACATCTC
TGTTGGTTTCGGGATGTTGTCCCACCATCTTGGTGGTGGGGTGTGGTGTTTGAGAATTGG
ATAGTGGTTGCGAGCATCAATTGGATGCGCTGCCTTTTGGTGGCGTGTTCTGTTGTGCAA
TTTTATTCTTTGGTTTTTGTGTTTATAAGTGTCTAAGGGCGCATGGTGGATGCCTTGGCA
TCGAGAGCCGATGAAGGACGTGGGAGGCTGCGATATGCCTCGGGGAGCTGTCAACCTAGC
GTGGATCCGAGGATTTCCGAATGGGGAAACCCAGCACGAGTGATGTCGTGTTACCCGCAC
CTGAATATATAGGGTGCGGGGGGGAACGCGGGGAAGTGAAACATCTCAGTACCCGTAGGA
AAAGAAAACAATTGTGATTCCGTAAGTAGTGGCGAGCGAACGCGGAAAATGGCTAAACCG
CACGCATGTTTAACCGGGTAGGGGTTGTGTGTGCGGGGTTGTGGGAATGATATGTCTCAG
CTCTACCTGGCTGAGAGGCAGTCAGAAAGTGTCGCAGTTAACGGAAATGGCCTGGGATGG
TCTGCCGTAGACGGTGAGAGCCCGGTACGTGAAAACCCGGCACCTGCCTAGTATCAACTC
CCGAGTAGCAGCGGGCCCGTGGAATCTGCTGTGAATCTGCCGGGACCACCCGGTAAGCCT
AAATACTACTCGATGACCGATAGCGGATTAGTACCGTGAGGGAATGGTGAAAAGTACCCC
GGGAGGGGAGTGAAAGAGTACCTGAAACCGTGCGCCTACAATCCGTCAGAGCCTCCTCGT
GGGGTGATGGCGTGCCTTTTGAAGAATGAGCCTGCGAGTCAGGGACATGTCGCGAGGTTA
ACCCGAGTGGGGTAGCCGCAGCGAAAGCGAGTCTGAATAGGGCGTATCCCCGTAAGGGGT
GTAGTGGCATGTTCTGGACCCGAAGCGGAGTGATCTACCCATGGCCAGGGTGAAGCGCGG
GTAAGACCGCGTGGAGGCCCGAACCCACTTAGGTTGAAGACTGAGGGGATGAGCTGTGGG
TAGGGGTGAAAGGCCAATCAAACTCCGTGATAGCTGGTTCTCCCCGAAATGCATTTAGGT
GCAGCGTTGCGTGTTTCACCACGGAGGTAGAGCTACTGGATGGCCGATGGGCCCTACTAG
GTTACTGACGTCAGCCAAACTCCGAATGCCGTGGTGTGAAGCGTGGCAGTGAGACGGCGG
GGGATAAGCTCCGTACGTCGAGAGGGAAACAGCCCAGATCGCCGGCTAAGGCCCCAAAGC
GTGTGCTAAGTGGAAAAGGATGTGCAGTCGCAGAGACAACCAGGAGGTTGGCTTAGAAGC
AGCCACCCTTGAAAGAGTGCGTAATAGCTCACTGGTCAAGTGATTGTGCGCCGATAATGT
AGCGGGGCTCAAGCACACCGCCGAAGCCGCGACAACCGCAAGGTTGGGTAGGGGAGCGTC
CCTCATTCAGCGAAGCTGCCGGGTAACCGGTGGTGGAGGATGGGGGAGTGAGAATGCAGG
CATGAGTAGCGATAAGGCAAGTGAGAACCTTGCCCGCCGAAAGACCAAGGGTTCCTGGGC
CAGGCCAGTCCGCCCAGGGTGAGTCGGGACCTAAGGCGAGGCCGACAGGCGTAGTCGATG
GACAACGGGTTGATATTCCCGTACCCGTGTGTGCGCGCCCGTGATGAATCAGCGGTACTA
ACCACCCAAAACCGGATCGATCATTCCCCTTCGGGGGCGTGGAGTTCCGGGGCTGCGTGG
AACCTTCGTTGGTAGTAGTCAAGCGACGGGGTGACGCAGGAAGGCAGCCGTACCAGTCAG
TGGTAATACTGGGGCAAGCCCGTAGGGAGAGCGATAGGCAAATCCGTCGCTCATTAATCC
TGAGAGGTGATGCATAGCCGATTGAGGCGAATTCGGTCATCCTCTGCTGCCAAGAAAAGC
CTCTAGCGAGCACACACACGGCCCGTACCCCAAACCAACACAGGTGGTCAGGTAGAGAAT
ACCAAGGCGTACGAGATAACTATGGTTAAGGAACTCGGCAAAATGCCCCCGTAACTTCGG
GAGAAGGGGGACCGGAATACCGTGAACACCCTTGCGGTGGGAGCGGGATTCGGTCGCAGA
AACCAGTGGGGAGCGACTGTTTACTAAAAACACAGGTCCGTGCGAAGTCGCAAGACGATG
TATACGGACTGACGCCTGCCCGGTGCTGGAAGGTTAAGAGGACCCGTTAACTCGTAAGGG
TGAAGCGGAGAATTTAAGCCCCAGTAAACGGCGGTGGTAACTATAACCATCCTAAGGTAG
CGAAATTCCTTGTCGGGTAAGTTCCGACCTGCACGAATGGCGTAACGACTTCCCAACTGT
CTCAACCATAGACTCGGCGAAATTGCACTACGAGTAAAGATGCTCGTTACGCGCGGCAGG
ACGAAAAGACCCCGGGACCTTCACTACAACTTGGTATTGGTGTTCGGTTCGGTTTGTGTA
GGATAGGTGGGAGACTGTGAAACTCCAACGCCAGTTGGGGCGGAGTCATTGTTGAAATAC
CACTCTGATCGTATTGGACACCTAACGTCGAACCCTGAACCGGGTTCACGGACAGTGCCT
GGCGGGTAGTTTAACTGGGGCGGTTGCCTCCTAAAATGTAACGGAGGCGCCCAAAGGTTC
CCTCAACCTGGACGGCAATCAGGTGACGAGTGTAAGTGCACAAGGGAGCTTGACTGCGAG
ACCTACAAGTCAAGCAGGGACGAAAGTCGGGACTAGTGATCCGGCACCTCTGAGTGGAAG
GGGTGTCGCTCAACGGATAAAAGGTACCCCGGGGATAACAGGCTGATCTTCCCCAAGAGT
CCATATCGACGGGATGGTTTGGCACCTCGATGTCGGCTCGTCGCATCCTGGGGCTGGAGC
AGGTCCCAAGGGTTGGGCTGTTCGCCCATTAAAGCGGCACGCGAGCTGGGTTTAGAACGT
CGTGAGACAGTTCGGTCTCTATCCGCCGCGCGCGTCAGAAACTTGAGGAAACCTGTCCCT
AGTACGAGAGGACCGGGACGGACGAACCTCTGGTACACCAGTTGTCCCACCAGGGGCACC
GCTGGATAGCCACGTTCGGAAAGGATAACCGCTGAAAGCATCTAAGCGGGAAAC
>NZ_CP059165.1 Mycobacterium vicinigordonae
TGCTTAACACATGCAAGTCGAACGGTAAGGCCCTTCGGGGTACACGAGTGGCGAACGGGT
GAGTAACACGTGGGTAATCTGCCCTGCACATCGGGATAAGCCTGGGAAACTGGGTCTAAT
ACCGGATAGGACCACAGAACACATGTCCTGTGGTGGAAAGCTTTTGCGGTGTGGGATGGG
CCCGCGGCCTATCAGCTTGTTGGTGGGGTGATGGCCTACCAAGGCGACGACGGGTAGCCG
GCCTGAGAGGGTGTCCGGCCACACTGGGACTGAGATACGGCCCAGACTCCTACGGGAGGC
AGCAGTGGGGAATATTGCACAATGGGCGAAAGCCTGATGCAGCGACGCCGCGTGGGGGAT
GACGGCCTTCGGGTTGTAAACCTCTTTCACCATCGACGAAGGTTCGGGTTTTCTCGGATT
GACGGTAGGTGGAGAAGAAGCACCGGCCAACTACGTGCCAGCAGCCGCGGTAATACGTAG
GGTGCGAGCGTTGTCCGGAATTACTGGGCGTAAAGAGCTCGTAGGTGGTTTGTCGCGTTG
TTCGTGAAATCTCACGGCTTAACTGTGAGCGTGCGGGCGATACGGGCAGACTTGAGTACT
GCAGGGGAGACTGGAATTCCTGGTGTAGCGGTGGAATGCGCAGATATCAGGAGGAACACC
GGTGGCGAAGGCGGGTCTCTGGGCAGTAACTGACGCTGAGGAGCGAAAGCGTGGGGAGCG
AACAGGATTAGATACCCTGGTAGTCCACGCCGTAAACGGTGGGTACTAGGTGTGGGTTTC
CTTCCTTGGGATCCGTGCCGTAGCTAACGCATTAAGTACCCCGCCTGGGGAGTACGGCCG
CAAGGCTAAAACTCAAAGAAATTGACGGGGGCCCGCACAAGCGGCGGAGCATGTGGATTA
ATTCGATGCAACGCGAAGAACCTTACCTGGGTTTGACATGCACAGGACGCCGGCAGAGAT
GTCGGTTCCCTTGTGGCCTGTGTGCAGGTGGTGCATGGCTGTCGTCAGCTCGTGTCGTGA
GATGTTGGGTTAAGTCCCGCAACGAGCGCAACCCTTGTCTCATGTTGCCAGCGGGTAATG
CCGGGGACTCGTGAGAGACTGCCGGGGTCAACTCGGAGGAAGGTGGGGATGACGTCAAGT
CATCATGCCCCTTATGTCCAGGGCTTCACACATGCTACAATGGCCGGTACAAAGGGCTGC
GATGCCGCGAGGTTAAGCGAATCCTTTTAAAGCCGGTCTCAGTTCGGATCGGGGTCTGCA
ACTCGACCCCGTGAAGTCGGAGTCGCTAGTAATCGCAGATCAGCAACGCTGCGGTGAATA
CGTTCCCGGGCCTTGTACACACCGCCCGTCACGTCATGAAAGTCGGTAACACCCGAAGCC
AGTGGCCTAACCCTTTGGGAGGGAGCTGTCGAAGGTGGGATCGGCGATTGGGACGAAGTC
GTAACAAGGTAGCCGTACCGGAAGGTGCGGCTGGATCACCTCCTTTCTAAGGAGCACCAC
GAAAAGCACTCCAATTGGTGGGGTGCGAGCCGTGAGGGGTTCTCATCTGTAGTGGATGAG
GGCCGGGTGCACAACAACAAGCAAGCCAGACACACTATTGGGTCCTGAGGCAACACTTGA
GTTTGTCCAGGTGTTGTCCCGCCATCTTGATGGTGGGGTGTGGTGTTTGAGAATTGGATA
GTGGTTGCGAGCATCAAAACAGATGCGTTGCCGTTCGCGGTAGCGCGTTCTTTTTTGTGC
AATTTTATTCTTTGGTTTTTGTAGTGTTTGTAAGTGTCTAAGGGCGCATGGTGGATGCCT
TGGCATCGAGAGCCGATGAAGGACGTGGGAGGCTGCGATATGCCTCGGGGAGCTGTCAAC
CGAGCGTTGATCCGAGGATTTCCGAATGGGGAAACCCAGCACGAGTGATGTCGTGTTACC
CGTACCTGAATATATAGGGTACGGGGGGGAACGCGGGGAAGTGAAACATCTCAGTACCCG
TAGGAAGAGAAAACAATTGTGATTCCGCTAGTAGTGGCGAGCGAACGCGGAAAATGGCTA
AACCGCATGCATGTGATACCGGGTAGGGGTTGTGTGTGCGGGGTTGTGGGAGTGATACTT
CTCAGTTCTACCTGGCTGAGGGGCAGTCAAAAAGTGTCGTAGTTAGCGGAAGTGGCCTGG
GATGGTCTGCCATAGACGGTGAGAGCCCGGTACGCGAAAACTCGGCGCCTGCCTCGTATC
AATTTCCCGAGTAGCAGCGAGCCCGTGGAATTTGCTGTGAATCTGCCGGGACCACCCGGT
AAGCCTAAATACTTCTCGATGACCGATAGCGGATTAGTACCGTGAGGGAATGGTGAAAAG
TACCCCGGGAGGGGAGTGAAAGAGTACCTGAAACCGTGTGCCTACAATCCGTCAGAGCCT
CCTTGTGGGGTGATGGCGTGCCTTTTGAAGAATGAGCCTGCGAGTCAGGGACATGTCGCG
AGGTTAACCCGTGTGGGGTAGCCGCAGCGAAAGCGAGTCTGAATAGGGCGCATCCCCGTA
AGGGGTGTAGTGGCATGTTCTGGACCCGAAGCGGAGTGATCTACCCATGGCCAGGGTGAA
GCGCGGGTAAGACCGCGTGGAGGCCCGAACCCACTTAGGTTGAAGACTGAGGGGATGAGC
TGTGGGTAGGGGTGAAAGGCCAATCAAACTCCGTGATAGCTGGTTCTCCCCGAAATGCAT
TTAGGTGCAGCGTTACGTGGTTCACCGCGGAGGTAGAGCTACTGGATGGCCGATGGGCCC
TACTAGGTTACTGACGTCAGCCAAACTCCGAATGCCGTGGTGTCAAGCGTGGCAGTGAGA
CGGCGGGGGATAAGCTCCGTACGTCGAAAGGGAAACAGCCCAGATCGCCGGCTAAGGCCC
CAAAGCGTGTGCTAAGTGGGAAAGGATGTGCAGTCGCAGAGACAACCAGGAGGTTGGCTT
AGAAGCAGCCACCCTTGAAAGAGTGCGTAATAGCTCACTGGTCAAGTGATTGTGCGCCGA
TAATGTAGCGGGGCTCAAGCACACCGCCGAAGCCGCGGCACATCTACGTAAGTAGGTGTG
GGTAGGGGAGCGTCCCTCATTCAGCGAAGCCGTCGGGTAACCGCCGGTGGAGGGTGGGGG
AGTGAGAATGCAGGCATGAGTAGCGAATAGGCAAGTGAGAACCTTGCCCGCCGAAAGACC
AAGGGTTCCTGGGCCAGGCCAGTCCGCCCAGGGTGAGTCGGGACCTAAGGCGAGGCCGAC
AGGCGTAGTCGATGGACAACGGGTTGATATTCCCGTACCCGTGTGTGCGCGCCCGTGATG
AATCAATTGTGCTAACCACCCAAATGGTTGCTGATCAATCCCTTCGGGGTGCGACGGTGA
CCGGCTGCGTGGGACCCCGGTTGGTAGTAGTCAAGCGAAGGGGTGACGCAGGAAGGTAGC
CGTACCAGTCAGTGGTAATACTGGGGCAAGCCCGTAGGGAGAGCGATAGGCAAATCCGTC
GCTCATTAATCCTGAGAGGTGACGCATAGCCGATTGAGGCGAATTCGGTGATCCTCTGCT
GCCAAGAAAAGCCTCTAGCGAGTTCACACACGGCCCGTACCCCAAACCAACACAGGTGGT
CAGGTAGAGAATACCAAGGCGTACGAGATAACTATGGTTAAGGAACTCGGCAAAATACCC
CCGTAACTTCGGGAGAAGGGGGACCGGCATGCCGTGAACACCCTTGCGGTGGGAGCGGAA
ACCGGTCGCAGAAACCAGTGAGAAGCGACTGTTTACTAAAAACACAGGTCCGTGCGAAGT
CGCAAGACGATGTATACGGACTGACGCCTGCCCGGTGCTGGAAGGTTAAGAGGACCCGTT
AACTCGTAAGGGTGAAGCGGAGAATTTAAGCCCCAGTAAACGGCGGTGGTAACTATAACC
ATCCTAAGGTAGCGAAATTCCTTGTCGGGTAAGTTCCGACCTGCACGAATGGCGTAACGA
CTTCTCAACTGTCTCAACCATAGACTCGGCGAAATTGCACTACGAGTAAAGATGCTCGTT
ACGCGCGGCAGGACGAAAAGACCCCGGGACCTTCACTATAGCTTGGTATTGTTGTTCGGT
ACGGTTTGTGTAGGATAGGTGGGAGACTGTGAAACTCTGACGCCAGTCAGGGCGGAGTCG
TTGTTGAAATACCACTCTGATCGTATTGGACACCTAACGTCGAACCGTATATCCGGTTCA
CGGACAGTGCCTGGTGGGTAGTTTAACTGGGGCGGTTGCCTCCTAAAATGTAACGGAGGC
GCCCAAAGGTTCCCTCAACCTGGACGGCAATCAGGTGTTGAGTGTAAATGCACAAGGGAG
CTTGACTGCGAGACTTACAAGTCAAGCAGGGACGAAAGTCGGGATTAGTGATCCGGCACC
TCTGAGTGGAAGGGGTGTCGCTCAACGGATAAAAGGTACCCCGGGGATAACAGGCTGATC
TTCCCCAAGAGTCCATATCGACGGGATGGTTTGGCACCTCGATGTCGGCTCGTCGCATCC
TGGGGCTGGAGCAGGTCCCAAGGGTTGGGCTGTTCGCCCATTAAAGCGGCACGCGAGCTG
GGTTTAGAACGTCGTGAGACAGTTCGGTCTCTATCCGCCGCGCGCGTCAGAAACTTGAGG
AAACCTGTCCCTAGTACGAGAGGACCGGGACGGACGAACCTCTAGTGCACCAGTTGTTCC
ACCAGGAGCACCGCTGGATAGCTACGTTCGGACGGGATAACCGCTGAAAGCATCTAAGCG
GGAAAC
>NZ_CP062008.1 Mycolicibacterium mucogenicum
TGCTTAACACATGCAAGTCGAACGGAAAGGCCCTTCGGGGTACTCGAGTGGCGAACGGGT
GAGTAACACGTGGGTGATCTGCCCTGCACTTTGGGATAAGCCTGGGAAACTGGGTCTAAT
ACCGAATAGGACCACGCGCTTCATGGTGTGTGGTGGAAAGCTTTTGCGGTGTGGGATGGG
CCCGCGGCCTATCAGCTTGTTGGTGGGGTAATGGCCTACCAAGGCGACGACGGGTAGCCG
GCCTGAGAGGGTGACCGGCCACACTGGGACTGAGATACGGCCCAGACTCCTACGGGAGGC
AGCAGTGGGGAATATTGCACAATGGGCGCAAGCCTGATGCAGCGACGCCGCGTGAGGGAT
GACGGCCTTCGGGTTGTAAACCTCTTTCACCAGGGACGAAGCGCAAGTGACGGTACCTGG
AGAAGAAGCACCGGCCAACTACGTGCCAGCAGCCGCGGTAATACGTAGGGTGCGAGCGTT
GTCCGGAATTACTGGGCGTAAAGAGCTCGTAGGTGGTTTGTCGCGTTGTTCGTGAAAACT
CACAGCTTAACTGTGGGCGTGCGGGCGATACGGGCAGACTAGAGTACTGCAGGGGAGACT
GGAATTCCTGGTGTAGCGGTGGAATGCGCAGATATCAGGAGGAACACCGGTGGCGAAGGC
GGGTCTCTGGGCAGTAACTGACGCTGAGGAGCGAAAGCGTGGGGAGCGAACAGGATTAGA
TACCCTGGTAGTCCACGCCGTAAACGGTGGGTACTAGGTGTGGGTTCCTTCCTTGGGATC
CGTGCCGTAGCTAACGCATTAAGTACCCCGCCTGGGGAGTACGGCCGCAAGGCTAAAACT
CAAAGGAATTGACGGGGGCCCGCACAAGCGGCGGAGCATGTGGATTAATTCGATGCAACG
CGAAGAACCTTACCTGGGTTTGACATGCACAGGACGCCGGCAGAGATGTCGGTTCCCTTG
TGGCCTGTGTGCAGGTGGTGCATGGCTGTCGTCAGCTCGTGTCGTGAGATGTTGGGTTAA
GTCCCGCAACGAGCGCAACCCTTGTCCTATGTTGCCAGCGGGTTATGCCGGGGACTCGTA
GGAGACTGCCGGGGTCAACTCGGAGGAAGGTGGGGATGACGTCAAGTCATCATGCCCCTT
ATGTCCAGGGCTTCACACATGCTACAATGGCCGGTACAAAGGGCTGCGATGCCGTGAGGT
GGAGCGAATCCTTTCAAAGCCGGTCTCAGTTCGGATCGGGGTCTGCAACTCGACCCCGTG
AAGTCGGAGTCGCTAGTAATCGCAGATCAGCAACGCTGCGGTGAATACGTTCCCGGGCCT
TGTACACACCGCCCGTCACGTCATGAAAGTCGGTAACACCCGAAGCCGGTGGCCTAACCC
TTGTGGAGGGAGCCGTCGAAGGTGGGATCGGCGATTGGGACGAAGTCGTAACAAGGTAGC
CGTACCGGAAGGTGCGGCTGGATCACCTCCTTTCTAAGGAGCACCATTTACATGCCCTGA
TCCAGGGTTTCCCCCATGCCGGCAACCGTGCCGGGGTTCATGGTTGGGATTGTCGCCGGC
GCCTGTAGTGGGCTTGTCCGGCGGGTGCATATGACAACAAACGCTGATCAGCTGGGATGA
CACGTTGATCGAAGAAATTGCCAGACACACTGTTGGGTCCTGAGACAACAGGCCCGTTCG
CTCCCCTCCTCATGTGGGGGTGGGAGACACCGCTCCGTTGGGGGTGGTGGGGGTTGTTGT
TGCCTCACCGGTTTTGGTGGTGGGGTGTGGTGTTTGATTCGTGGATAGTGGTTGCGAGCA
TCTAATGCACGCAGAATATGTCGCCTACGGCTTCGGTCGTGGGTGTATGTGTCTGTGGTG
TGTTGATGTGCAATTTTGATTCTTGTTTTCAATTGGTTTTTTGTGTCGTAAGTGTTTAAG
GGCGCATGGTGGATGCCTTGGCATCAGAGGCCGATGAAGGACGTAGGAGGCTGCGATAAG
CCTCGGGGAGCTGCCAACCGAGCGTTGATCCGAGGATGTCCGAATGGGGAAACCCAGCAC
GAGTGATGTCGTGTTACCCACGCCTGAATATATAGGGTGTGGGAGGTAACGCGGGGAAGT
GAAACATCTCAGTACCCGTAGGAAGAGAAAACAATTGTGATTCCGTGAGTAGTGGCGAGC
GAAAGCGGATGAGGCTAAACCGTATGCATGTGATACCGGGTAGGGGTTGTGTGTGCGGGG
TTGTGGGACCTATCTTTCCAGGGCTATCCCTCTGGAGGGCAGTAAGAAAATGTCGTGGTT
AACGGAAGTGGCTTGGGATGGCCTGCCGTAGAGGGTGAGAGTCCCGTACGTGAAAACCCG
ATGTCTGCCTTGATGGTGTTCCCGAGTAGCAGCGGGCCCGTGAAATCTGCTGTGAATCTG
CCGAGACCACTCGGTAAGCCTAAATACCTTCTGATGACCGATAGCGGATTAGTACCGTGA
GGGAATGGTGAAAAGTACCCCGGGAGGGGAGTGAAATAGTACCTGAAACCGTGTGCCTAC
AATCCGTCAGAGCCCTCGTTTACGTGGGGTGATGGCGTGCCTTTTGAAGAATGAGCCTGC
GAGTCAGGGACATGTCGCGAGGTTAACCCGTGGGGGGTAGCCGTAGCGAAAGCGAGTCTG
AATAGGGCGTATCCACGCAAGTGGTGTAGTGGCATGTTCTGGACCCGAAGCGGAGTGATC
TACCCATGGCCAGGGTGAAGCGCGGGTAAGACCGCGTGGAGGCCCGAACCCACTTAGGTT
GAAGACTGAGGGGATGAGCTGTGGGTAGGGGTGAAAGGCCAATCAAACTCCGTGATAGCT
GGTTCTCCCCGAAATGCATTTAGGTGCAGCGTTGCGTGTTTCTTGCCGGAGGTAGAGCTA
CTGGATGGCCGATGGGCCTCACCAGGTTACTGACGTCAGCCAAACTCCGAATGCCGGTAA
GACAAAAGCGTGGCAGTGAGACGGCGGGGGATAAGCTCCGTGCGTCGAGAGGGAAACAGC
CCAGATCGCCGACTAAGGCCCCTAAGCGTGTGCTAAGTGGAAAAGGATGTGCAGTCGCGA
AGACAACCAGGAGGTTGGCTTAGAAGCAGCCACCCTTGAAAGAGTGCGTAATAGCTCACT
GGTCAAGTGATTGTGCGCCGATAATGTAGCGGGGCTCAAGCACACCGCCGAAGTCGCGGC
ATCCGCAAGGATGGGTAGGGGAGCGTCCTGCATCCGGTGAAGCAGCCGAGTGATCGAGTT
GTGGAGGGTGTGGGAGTGAGAATGCAGGCATGAGTAGCGAATAGGCAAGTGAGAACCTTG
CCCGCCGAAAGACCAAGGGTTCCTGGGGCAGGCCAGTCCGCCCAGGGTGAGTCGGGACCT
AAGGCGAGGCCGACAGGCGTAGTCGATGGACAACGGGTTGATATTCCCGTACCCGTGTGT
GTGCGTCCGTGATGAATCCATTGTGCTAACCATCCAAATGGCACGTGATGATCCTTTCGG
GGATCACGTGTTGCCGGCTGCGTGGGACCCTGGTGGGTAGTAGTCAAGCGATGGGGTGAC
GCAGGAAGGTAGCCGTACCGGTCAGTGGTAATACCGGGGTAAGCCTGTAGGACGAACGAT
AGGCAAATCCGTCGTTCATGTGTCTGAGAGGTGATGCATAGCCGAGTGAGGCGAATTCGG
TGATCCTATGCTGCCAAGAAAAGCCTCTAGCGAGTGCACACATGGCCCGTACCCCAAACC
AACACAGGTGGTCAGGTAGAGAATACTAAGGCGTACGAGTTAACTATGGTTAAGGAACTC
GGCAAAATGCCCCCGTAACTTCGGGAGAAGGGGGACCTCCATACCGTCAACACCCTTGCG
GTGGGTAGCGGGAGGGGGTGGCACAAACCAGTGAGAAGCGACTGTTTACTAAAAACACAG
GTCCGTGCGAAGTCGCAAGACGATGTATACGGACTGACGCCTGCCCGGTGCTGGAAGGTT
AAGAGGACCTGTTAACTCCTTCGGGGGTGAAGCGGAGAATTTAAGCCCCAGTAAACGGCG
GTGGTAACTATAACCATCCTAAGGTAGCGAAATTCCTTGTCGGGTAAGTTCCGACCTGCA
CGAATGGCGTAACGACTTCTCAACTGTCTCAACCATAGACTCGGCGAAATTGCACTACGA
GTAAAGATGCTCGTTACGCGCGGCAGGACGAAAAGACCCCGGGACCTTCACTACAACTTG
GTATTGGAGTTCGGTACGGTTTGTGTAGGATAGGTGGGAGACTGTGAAGCGCACACGCCA
GTGTGTGTGGAGTCGTTGTTGAAATACCACTCTGATCGTATTGGGCTTCTAACCTCGGAC
CGTATATCCGGTCCAGGGACAGTGCCTGGTGGGTAGTTTAACTGGGGCGGTTGCCTCCTA
AAATGTAACGGAGGCGCCCAAAGGTTCCCTCAACCTGGACGGCAATCAGGTGTTGAGTGT
AAGTGCACAAGGGAGCTTGACTGCGAGACCTACAAGTCGAGCAGGGACGAAAGTCGGGAC
TAGTGATCCGGCACCCCCGAGTGGAAGGGGTGTCGCTCAACGGATAAAAGGTACCCCGGG
GATAACAGGCTGATCTTCCCCAAGAGTCCATATCGACGGGATGGTTTGGCACCTCGATGT
CGGCTCGTCGCATCCTGGGGCTGGAGCAGGTCCCAAGGGTTGGGCTGTTCGCCCATTAAA
GCGGCACGCGAGCTGGGTTTAGAACGTCGTGAGACAGTTCGGTCTCTATCCGCCGCGCGC
GTCAGAAACTTGAGGAAACCTGTCCCTAGTACGAGAGGACCGGGACGGACGAACCTCTGG
TCTACCAGTTGTCCCACCAGGGGCACCGCTGGATAGCTACGTTCGGACAGGATAACCGCT
GAAAGCATCTAAGCGGGAAAC
>NZ_CP070349.1 Mycolicibacterium septicum
TGCTTAACACATGCAAGTCGAACGGAAAGGCCCTTCGGGGTACTCGAGTGGCGAACGGGT
GAGTAACACGTGGGTGATCTGCCCTGCACTTTGGGATAAGCCTGGGAAACTGGGTCTAAT
ACCGAATATGACCGCGCACTTCCTGGTGTGTGGTGGAAAGCTTTTGCGGTGTGGGATGGG
CCCGCGGCCTATCAGCTTGTTGGTGGGGTAATGGCCTACCAAGGCGACGACGGGTAGCCG
GCCTGAGAGGGTGACCGGCCACACTGGGACTGAGATACGGCCCAGACTCCTACGGGAGGC
AGCAGTGGGGAATATTGCACAATGGGCGCAAGCCTGATGCAGCGACGCCGCGTGAGGGAT
GACGGCCTTCGGGTTGTAAACCTCTTTCAATAGGGACGAAGCGCAAGTGACGGTACCTAT
AGAAGAAGGACCGGCCAACTACGTGCCAGCAGCCGCGGTAATACGTAGGGTCCGAGCGTT
GTCCGGAATTACTGGGCGTAAAGAGCTCGTAGGTGGTTTGTCGCGTTGTTCGTGAAAACT
CACAGCTTAACTGTGGGCGTGCGGGCGATACGGGCAGACTAGAGTACTGCAGGGGAGACT
GGAATTCCTGGTGTAGCGGTGGAATGCGCAGATATCAGGAGGAACACCGGTGGCGAAGGC
GGGTCTCTGGGCAGTAACTGACGCTGAGGAGCGAAAGCGTGGGGAGCGAACAGGATTAGA
TACCCTGGTAGTCCACGCCGTAAACGGTGGGTACTAGGTGTGGGTTTCCTTCCTTGGGAT
CCGTGCCGTAGCTAACGCATTAAGTACCCCGCCTGGGGAGTACGGCCGCAAGGCTAAAAC
TCAAAGAAATTGACGGGGGCCCGCACAAGCGGCGGAGCATGTGGATTAATTCGATGCAAC
GCGAAGAACCTTACCTGGGTTTGACATGCACAGGACGCCAGTAGAGATATTGGTTCCCTT
GTGGCCTGTGTGCAGGTGGTGCATGGCTGTCGTCAGCTCGTGTCGTGAGATGTTGGGTTA
AGTCCCGCAACGAGCGCAACCCTTGTCTCATGTTGCCAGCACGTAATGGTGGGGACTCGT
GAGAGACTGCCGGGGTCAACTCGGAGGAAGGTGGGGATGACGTCAAGTCATCATGCCCCT
TATGTCCAGGGCTTCACACATGCTACAATGGCCGGTACAAAGGGCTGCGATGCCGTGAGG
TGGAGCGAATCCTTTCAAAGCCGGTCTCAGTTCGGATCGGGGTCTGCAACTCGACCCCGT
GAAGTCGGAGTCGCTAGTAATCGCAGATCAGCAACGCTGCGGTGAATACGTTCCCGGGCC
TTGTACACACCGCCCGTCACGTCATGAAAGTCGGTAACACCCGAAGCCGGTGGCCTAACC
CTTGTGGAGGGAGCCGTCGAAGGTGGGATCGGCGATTGGGACGAAGTCGTAACAAGGTAG
CCGTACCGGAAGGTGCGGCTGGATCACCTCCTTTCTAAGGAGCACCACGAGACCTGGGCC
GGCCCCGTAAATCGCGGGATCAGCTGAGCTTTCAGGCGATTCGTTGGATGGCCCTCTTAC
CTGTAGTGGGTGGGGGTCTGGTGCACGACAAACTTGTAAAACTGCCAGACACACTATTGG
GCTTTGAGACAACAGGCCCGTGCCCCTTTCGGGGGGTGGCATCCCGTTGGGGGTGTCGGC
GTGTTGTTGCCTCACACTTTGGTGGTGGGGTGTGGTGTTTGATTTGTGGATAGTGGTTGC
GAGCATCTAGCACGCAAAATGTGTGGTCTCACTCCTTGTGGGTGGGGCCTGGTTTTGTGT
GTTGATGTGCAATTTCTTTTGAAACTCATTTTTTGGTTTTTGTGTTGTAAGTGTTTAAGG
GCGCATGGTGGATGCCTTGGCACTGGGAGCCGATGAAGGACGTTGGAGGCTGCGATATGC
CTCGGGGAGCTGCCAACCGAGCGTTGATCCGAGGATGTCCGAATGGGGAAACCCAGCACG
AGTGATGTCGTGTTACCTGTATCTGAATACATAGGGTGCAGGAGGGAACGCGGGGAAGTG
AAACATCTCAGTACCCGTAGGAAGAGAAAACAAAAGTGATTCCGTGAGTAGTGGCGAGCG
AAAGCGGAGGATGGCTAAACCGTATGCATGTGATACCGGGTAGGGGTTGTGTGTGCGGGG
TTGTGGGACCTGTTTTTCCAGTTCTACCTGACTGGAGGGTAGTGAGAAAATGTCGTGGTT
AACGGAAATGGTTTGGGATGACCTGCCGTAGACGGTGAGAGCCCGGTACGTGAAAACCTG
ACATCTACCTTAATGGTGTTCCCGAGTAGCAGCGGGCCCGTGAAATCTGCTGTGAATCTG
CCGGGACCACCCGGTAAGCCTGAATACTTCCCAGTGACCGATAGCGGATTAGTACCGTGA
GGGAATGGTGAAAAGTACCCCGGGAGGGGAGTGAAATAGTACCTGAAACCGTGCGCTTAC
AATCCGTCAGAGCCTTCGACTTTGTCGTGGGGTGATGGCGTGCCTTTTGAAGAATGAGCC
TGCGAGTCAGGGACATGTCGCGAGGTTAACCCGTGTGGGGTAGCCGCAGCGAAAGCGAGT
CTGAATAGGGCGTATCCACACAACAGTGTGTGGTGTAGTGGTGTGTTCTGGACCCGAAGC
GGAGTGATCTACCCATGGCCAGGGTGAAGCGCGGGTAAGACCGCGTGGAGGCCCGAACCC
ACTTAGGTTGAAGACTGAGGGGATGAGCTGTGGGTAGGGGTGAAAGGCCAATCAAACTCC
GTGATAGCTGGTTCTCCCCGAAATGCATTTAGGTGCAGCGTCACATGTTTCTTGTTGGAG
GTAGAGCTACTGGATGGCCGATGGGCCCCACAGGGTTACTGACGTCAGCCAAACTCCGAA
TGCCGACAAGTCCAAGAATGTGGCAGTGAGACGGCGGGGGATAAGCTCCGTACGTCGAGA
GGGAAACAGCCCAGATCGCCGGCTAAGGCCCCTAAGCGTGTACTAAGTGGAAAAGGATGT
GCAGTCGCGAAGACAACCAGGAGGTTGGCTTAGAAGCAGCCACCCTTGAAAGAGTGCGTA
ATAGCTCACTGGTCAAGTGATTGTGCGCCGATAATGTAGCGGGGCTCAAGTACACCGCCG
AAGCCGCGGCAACGTACTTTGTACGTTGGGTAGGGGAGCGTCCTGCATCCGGTGAAGCAG
CAGAGTGATCTAGCTGTGGAGGGTGTGGGAGTGAGAATGCAGGCATGAGTAGCGAATAGG
CAAGTGAGAACCTTGCCCGCCGAAAGACCAAGGGTTCCTGGGCCAGGCCAGTCCTCCCAG
GGTGAGTCGGGACCTAAGGCGAGGCCGACAGGCGTAGTCGATGGACAACGGGTTGATATT
CCCGTACCCGTGTATGTGCGTCCATGATGAATCCATTGTGCTAACCATCCAAAACCGTCG
TGACCGATCCCTTCGGGGTGAGGCGTTGACGGGGCTGCGTGGGACCCCGGTGGGTAGTAG
TCAAGCGATGGGGTGACGCAGGAAGGTAGCCGTACCAGTCAGTGGTTGTACTGGGGTAAG
CCGGTAGGGAGTCAGATAGGTAAATCCGTCTGGCATTAATCCTGAGAGGTGATGCATAGC
CGTTTGAGGCGAATTCGGTGATCCTATGCTGCCAAGAAAAGCCTCTAGCGAGGACATACA
CGGCCCGTACCCCAAACCAACACAGGTGGTCAGGTAGAGAATACTAAGGCGTACGAGTGA
ACTATGGTTAAGGAACTCGGCAAAATGCCCCCGTAACTTCGGGAGAAGGGGGACCCCCAT
ATCGTCAAGGCTCTTGCGGCCGGCAGCGGGAGGGGGTGGCACAAACCAGTGAGAAGCGAC
TGTTTACTAAAAACACAGGTCCGTGCGAAGTCGCAAGACGATGTATACGGACTGACGCCT
GCCCGGTGCTGGAAGGTTAAGAGGACCTGTTAACCCTTCGGGGTGAAGCAGAGAATTTAA
GCCCCAGTAAACGGCGGTGGTAACTATAACCATCCTAAGGTAGCGAAATTCCTTGTCGGG
TAAGTTCCGACCTGCACGAATGGCGTAACGACTTCTCAACTGTCTCAACCATAGACTCGG
CGAAATTGCACTACGAGTAAAGATGCTCGTTACGCGCGGCAGGACGAAAAGACCCCGGGA
CCTTCACTACAACTTGGTATTGGTGCTCGATACGGTTTGTGTAGGATAGGTGGGAGACTG
TGAAATTCACACGCCAGTGTGGGTGGAGTCGTTGTTGAAATACCACTCTGATCGTATTGG
GCCTCTAACCTCGGACCGTATATCCGGTTCAGGGACAGTGCCTGGTGGGTAGTTTAACTG
GGGCGGTTGCCTCCCAAAATGTAACGGAGGCGCCCAAAGGTTCCCTCAACCTGGACGGCA
ATCAGGTGTTGAGTGTAAGTGCACAAGGGAGCTTGACTGCGAGACATACATGTCGAGCAG
GGACGAAAGTCGGGACTAGTGATCCGGCACCTCTGAGTGGAAGGGGTGTCGCTCAACGGA
TAAAAGGTACCCCGGGGATAACAGGCTGATCTTCCCCAAGAGTCCATATCGACGGGATGG
TTTGGCACCTCGATGTCGGCTCGTCGCATCCTGGGGCTGGAGCAGGTCCCAAGGGTTGGG
CTGTTCGCCCATTAAAGCGGCACGCGAGCTGGGTTTAGAACGTCGTGAGACAGTTCGGTC
TCTATCCGCCGCGCGCGTCAGAAGCTTGAGGAAATCTGTCCCTAGTACGAGAGGACCGGG
ACGGACGAACCTCTGGTATACCAGTTGTTCCACCAGGAGCACCGCTGGATAGCCACGTTC
GGACAGGATAACCGCTGAAAGCATCTAAGCGGGAAAC
>NZ_CP074376.1 Mycolicibacterium neoaurum
TGCTTAACACATGCAAGTCGAACGGAAAGGCCCTTCGGGGTACTCGAGTGGCGAACGGGT
GAGTAACACGTGGGTGATCTGCCCTGCACTTTGGGATAAGCCTGGGAAACTGGGTCTAAT
ACCGAATATGATCATCGGCTTCATGGTCGGTGGTGGAAAGCTTTTGCGGTGTGGGATGGG
CCCGCGGCCTATCAGCTTGTTGGTGGGGTAATGGCCTACCAAGGCGACGACGGGTAGCCG
GCCTGAGAGGGTGACCGGCCACACTGGGACTGAGATACGGCCCAGACTCCTACGGGAGGC
AGCAGTGGGGAATATTGCACAATGGGCGCAAGCCTGATGCAGCGACGCCGCGTGAGGGAT
GACGGCCTTCGGGTTGTAAACCTCTTTCAGCACAGACGAAGCGCAAGTGACGGTATGTGC
AGAAGAAGGACCGGCCAACTACGTGCCAGCAGCCGCGGTAATACGTAGGGTCCGAGCGTT
GTCCGGAATTACTGGGCGTAAAGAGCTCGTAGGTGGTTTGTCGCGTTGTTCGTGAAAACT
CACAGCTTAACTGTGGGCGTGCGGGCGATACGGGCAGACTAGAGTACTGCAGGGGAGACT
GGAATTCCTGGTGTAGCGGTGGAATGCGCAGATATCAGGAGGAACACCGGTGGCGAAGGC
GGGTCTCTGGGCAGTAACTGACGCTGAGGAGCGAAAGCGTGGGGAGCGAACAGGATTAGA
TACCCTGGTAGTCCACGCCGTAAACGGTGGGTACTAGGTGTGGGTTTCCTTCCTTGGGAT
CCGTGCCGTAGCTAACGCATTAAGTACCCCGCCTGGGGAGTACGGCCGCAAGGCTAAAAC
TCAAAGGAATTGACGGGGCCCGCACAAGCGGCGGAGCATGTGGATTAATTCGATGCAACG
CGAAGAACCTTACCTGGGTTTGACATGCACAGGACGCTGGTAGAGATATCAGTTCCCTTG
TGGCCTGTGTGCAGGTGGTGCATGGCTGTCGTCAGCTCGTGTCGTGAGATGTTGGGTTAA
GTCCCGCAACGAGCGCAACCCTTGTCCTATGTTGCCAGCGGGTTATGCCGGGGACTCGTA
GGAGACTGCCGGGGTCAACTCGGAGGAAGGTGGGGATGACGTCAAGTCATCATGCCCCTT
ATGTCCAGGGCTTCACACATGCTACAATGGCCGGTACAAAGGGCTGCGATGCCGTGAGGT
GGAGCGAATCCTTTCAAAGCCGGTCTCAGTTCGGATCGGGGTCTGCAACTCGACCCCGTG
AAGTCGGAGTCGCTAGTAATCGCAGATCAGCAACGCTGCGGTGAATACGTTCCCGGGCCT
TGTACACACCGCCCGTCACGTCATGAAAGTCGGTAACACCCGAAGCCGGTGGCCTAACCC
TTGTGGAGGGAGCCGTCGAAGGTGGGATCGGCGATTGGGACGAAGTCGTAACAAGGTAGC
CGTACCGGAAGGTGCGGCTGGATCACCTCCTTTCTAAGGAGCACCACGAGAACCTGGCCC
GCCCACATCGTGTGGGAGTTCGGTGACCTTGGTCGATTCGTTGGATGGCCTTCGCCTGTA
GTGGGTGGGGGTCTGGTGCAACAACAAACAAACTTTATGACCGCCAGACACACTATTGGG
CTTTGAGACAACAGGCCCAGCGGGACCTTCGCTCTACGGAGAAGGGGGTTGCCGGCCGTG
CGTGCCCCGTTGGGGGTCAGGCGGTTGCTGTTGTCGCCCTGCTTTGGTGGTGGGGTGTGG
TGTTTGATTTGTGGATAGTGGTTGCGAGCATCTAGCACGCAAGGAGACCCTGACTGGGGG
CGCTGGCTTTTAGCTGGTGTTGTTGGTTGGGGTGTTGTTGTGTGTGTTTGATGTGCAATT
TCTTTTTTCTTTTTCTGGTTTTTTGTGTTGTAAGTGTTTAAGGGCGCATGGTGGATGCCT
TGGCATTAGGAGCCGATGAAGGACGTGGGAGGCTGCGATATGCCTCGGGGAGCTGCCAAC
CGAGCGTGGATCCGAGGATGTCCGAATGGGGAAACCCAGCACGAGTGATGTCGTGTTACC
TGCATCTGAATATATAGGGTGCAGGGGGGAACGCGGGGAAGTGAAACATCTCAGTACCCG
TAGGAAGAGAAAACAATTGTGATTCCGTGAGTAGTGGCGAGCGAAAGCGGAGGATGGCTA
AACCGTATGCATGTGATACCCGGCGGGGGTTGTGTGTGCGGGGTTGTGGGGCGTTTCTTC
TCAGCACCGCCGTGCTGGGCGACAGTGAGAAAAGTGTGTGTTAGTCGAAGGGCCTGGGAT
GGTCTGTCGTAGAGGGTGAGAGTCCCGTAGGCGAAAACATGCACTCTGTTGGGAGACTGT
TCCCCGAGTAGCAGCGGGCCCGTGAAATCTGCTGTGAATCTGCCGGGACCACCCGGTAAG
CCTGAATACTTCCTAATGACCGATAGCGGATTAGTACCGTGAGGGAATGGTGAAAAGTAC
CCCGGGAGGGGAGTGAAATAGTACCTGAAACCGTGTGCCTACAATCCGTCAGAGCCCTCG
CTTGCGTGGGGTGATGGCGTGCCTTTTGAAGAATGAGCCTGCGAGTCAGGGACATGTCGC
GAGGTTAACCCGTGTGGGGTAGCCGCAGCGAAAGCGAGTCTGAATAGGGCGTATCCGCAC
AAGAGTGTGTGGTGTAGTGGTGTGTTCTGGACCCGAAGCGGAGTGATCTACCCATGGCCA
GGGTGAAGCAGCAGTAAGATGTTGTGGAGGCCCGAACCCACTTAGGTTGAAGACTGAGGG
GATGAGTTGTGGGTAGGGGTGAAAGGCCAATCAAACTCCGTGATAGCTGGTTCTCCCCGA
AATGCATTTAGGTGCAGCGTTGCGTGTTTCTTACTGGAGGTAGAGCTACTGGATGGCCGA
TGGGCCTCACAAGGTTACTGACGTCAGCCAAACTCCGAATGCCGGTAAGTGAAAGCGTGG
CAGTGAGACGGCGGGGGATAAGCTCCGTGCGTCGAGAGGGAAACAGCCCAGATCGCCGGC
TAAGGCCCCTAAGCGTGTGCTAAGTGGAAAAGGATGTGCAGTCGCGAAGACAACCAGGAG
GTTGGCTTAGAAGCAGCCACCCTTGAAAGAGTGCGTAATAGCTCACTGGTCAAGTGATTG
TGCGCCGATAATGTAGCGGGGCTCAAGCACACCGCCGAAGCCGCGGCAATCAGATGTATG
TCTGGTTGGGTAGGGGAGCGTCCTGCACCCAGTGAAGCAGCCTGGTAATGGAGCTGTGGA
GGGTGTGGGAGTGAGAATGCAGGCATGAGTAGCGATAAGGCAAGTGAGAACCTTGCCCGC
CGAAAGACCAAGGGTTCCTGGGGCAGGCCAGTCCGCCCAGGGTGAGTCGGGACCTAAGGC
GAGGCCGACAGGCGTAGTCGATGGACAACGGGTTGATATTCCCGTACCCGTGTGTGCGCG
CCCATGATGAATCAGAGGTACTAACCACCCAAATGGTGGCCTATCCAATCCTTCGGGAGC
GGAAAGTCGCCGGCTGCGTGGGACCTTCTCTGGTAGTAGTCAAGCGATGGGGTGACGCAG
GAAGGTAGCCGTACCAGTCAGTGGTAATACTGGGGCAAGCCTGTAGGACGAGACATAGGC
AAATCCGTGTCTCATATGTCTGAGAGGTGATGCATAGCCGAGTGAGGCGAATTCGGTGAT
CCTATGCTGCCGAGAAAAGCCTCTAGCGAGCTCACACACGGCCCGTACCCCAAACCAACA
CAGGTGGTCAGGTAGAGAATACTAAGGCGTACGAGTTAACTATGGTTAAGGAACTCGGCA
AAATGCCCCCGTAACTTCGGGAGAAGGGGGACCTCCATACCGTCAACACCTTTGCGGTGG
GTAGCGGGAGGGGGTGGCACAAACCAGTGAGAAGCGACTGTTTACTAAAAACACAGGTCC
GTGCGAAGTCGCAAGACGATGTATACGGACTGACGCCTGCCCGGTGCTGGAAGGTTAAGA
GGACCCGTTAATCCTTCGGGGTGAAGCGGAGAATTTAAGCCCCAGTAAACGGCGGTGGTA
ACTATAACCATCCTAAGGTAGCGAAATTCCTTGTCGGGTAAGTTCCGACCTGCACGAATG
GCGTAACGACTTCTCAACTGTCTCAACCATAGACTCGGCGAAATTGCACTACGAGTAAAG
ATGCTCGTTACGCGCGGCAGGACGAAAAGACCCCGGGACCTTCACTACAACTTGGTATTG
GTGCTCGATACGGTTTGTGTAGGATAGGTGGGAGACTGTGAAGCATGCACGCCAGTGTGT
GTGGAGTCGTTGTTGAAATACCACTCTGATCGTATTGGGCCTCTAACTTCGAACCGTATA
TCCGGTTCAGGGACAGTGCCTGGTGGGTAGTTTAACTGGGGCGGTTGCCTCCTAAAATGT
AACGGAGGCGCCCAAAGGTTCCCTCAACCTGGACGGCAATCAGGTGTTGAGTGTAAGTGC
ACAAGGGAGCTTGACTGCGAGACGTACATGTCGAGCAGGGACGAAAGTCGGGACTAGTGA
TCCGGCACCTCTGAGTGGAAGGGGTGTCGCTCAACGGATAAAAGGTACCCCGGGGATAAC
AGGCTGATCTTCCCCAAGAGTCCATATCGACGGGATGGTTTGGCACCTCGATGTCGGCTC
GTCGCATCCTGGGGCTGGAGCAGGTCCCAAGGGTTGGGCTGTTCGCCCATTAAAGCGGCA
CGCGAGCTGGGTTTAGAACGTCGTGAGACAGTTCGGTCTCTATCCGCCGCGCGCGTCAGA
AGCTTGAGGAAACCTGTCCCTAGTACGAGAGGACCGGGACGGACGAACCTCTGGTCTACC
AGTTGTCCCACCAGGGGCACTGCTGGATAGCTACGTTCGGACAGGATAACCGCTGAAAGC
ATCTAAGCGGGAAAC
>NZ_CP080333.1 Mycolicibacterium pallens
TGCTTAACACATGCAAGTCGAACGGAAAGTGCTCTTCGGAGTGACTCGAGTGGCGAACGG
GTGAGTAACACGTGGGTGATCTGCCCTGCACTTTGGGATAAGCCTGGGAAACTGGGTCTA
ATACCGGATAGGACCACGGCCTTCATGGGTTGTGGTGGAAAGCTTTTGCGGTGTGGGATG
GGCCCGCGGCCTATCAGCTTGTTGGTGGGGTAATGGCCTACCAAGGCGACGACGGGTAGC
CGGCCTGAGAGGGTGTCCGGCCACACTGGGACTGAGATACGGCCCAGACTCCTACGGGAG
GCAGCAGTGGGGAATATTGCACAATGGGCGCAAGCCTGATGCAGCGACGCCGCGTGAGGG
ATGACGGCCTTCGGGTTGTAAACCTCTTTCAGTAGGGACGAAGCGCAAGTGACGGTACCT
GTAGAAGAAGCACCGGCCAACTACGTGCCAGCAGCCGCGGTAATACGTAGGGTGCGAGCG
TTGTCCGGAATTACTGGGCGTAAAGAGCTCGTAGGTGGTTTGTCGCGTTGTTCGTGAAAA
CTCACAGCTTAACTGTGGGCGTGCGGGCGATACGGGCAGACTGGAGTACTGCAGGGGAGA
CTGGAATTCCTGGTGTAGCGGTGGAATGCGCAGATATCAGGAGGAACACCGGTGGCGAAG
GCGGGTCTCTGGGCAGTAACTGACGCTGAGGAGCGAAAGCGTGGGGAGCGAACAGGATTA
GATACCCTGGTAGTCCACGCCGTAAACGGTGGGTACTAGGTGTGGGTTTCCTTCCTTGGG
ATCCGTGCCGTAGCTAACGCATTAAGTACCCCGCCTGGGGAGTACGGCCGCAAGGCTAAA
ACTCAAAGGAATTGACGGGGGCCCGCACAAGCGGCGGAGCATGTGGATTAATTCGATGCA
ACGCGAAGAACCTTACCTGGGTTTGACATGCACAGGACGCCGGCAGAGATGTCGGTTCCC
TTGTGGCCTGTGTGCAGGTGGTGCATGGCTGTCGTCAGCTCGTGTCGTGAGATGTTGGGT
TAAGTCCCGCAACGAGCGCAACCCTTGTCTCATGTTGCCAGCACGTTATGGTGGGGACTC
GTGAGAGACTGCCGGGGTCAACTCGGAGGAAGGTGGGGATGACGTCAAGTCATCATGCCC
CTTATGTCCAGGGCTTCACACATGCTACAATGGCCGGTACAAAGGGCTGCGATGCCGTGA
GGTGGAGCGAATCCTTTCAAAGCCGGTCTCAGTTCGGATCGGGGTCTGCAACTCGACCCC
GTGAAGTCGGAGTCGCTAGTAATCGCAGATCAGCAACGCTGCGGTGAATACGTTCCCGGG
CCTTGTACACACCGCCCGTCACGTCATGAAAGTCGGTAACACCCGAAGCCGGTGGCCTAA
CCCCTTGTGGGAGGGAGCCGTCGAAGGTGGGATCGGCGATTGGGACGAAGTCGTAACAAG
GTAGCCGTACCGGAAGGTGCGGCTGGATCACCTCCTTTCTAAGGAGCACCACGAAAACGG
TTGAGACACTGGGTCTTACCGGAGCCGTGAGGAATCGTCGCCTGTAGTGGGTGTCGGTTT
GGTGCACAACAAACGTTCGGCCGGCGGGGATGCCGGTCGTGAGGAATTGCCAGACACACT
GTTGGGTCCTGAGACAACAGACCCGTCTCTGCTTGGACTGCGGTTCAGGAGGGCTGTTGT
TGCTCCACTTTGGTGGTGGGGTGTGGTGTTTGATTTGTGGATAGTGGTTGCGAGCATCGA
GCACGCAAGTTCGCGTCGGTTCTGTGAAGAGTCGGCGTGTGTTTGTGTGTGTAAGATGTG
CAATTTCTTTTTTCGAATTGGTTTTTTGTGTTGTAAGTGTTTAAGAGCGCATGGTGGATG
CCTTGGCACTGGGAGCCGATGAAGGACGTGGGAGGCTGCGTTATGCCTCGGGGAGCTGTC
AACCGAGCGTTGATCCGAGGATGTCCGAATGGGGAAACCCGGCACGAGTGATGTCGTGTC
ACCCGTACCTGAATACATAGGGTATGGGGGGGAACGCGGGGAAGTGAAACATCTCAGTAC
CCGTAGGAAGAGAAAACAATTGTGATTCCGTTAGTAGTGGCGAGCGAACGCGGAGGATGG
CTAAACCGTATGCATGTGATACTCGGCAGGGGTTGTGTGTGCGGTGTTGTGGGACGTTTC
GTCTTCGGTCTGCCGGCCGGGGCGGGAGTGATAAACCGTGGTGTTAGGTGAAGTGGCCTG
GGATGGTCTGCCGTAGTGGGTGAGAGCCCCGTAACTGAAAACATGACGGCTCCTGTGGAA
CTGTTCCCGAGTAGCAGCGGGCCCGTGGAATCTGCTGTGAATCTGCCGGGACCACCCGGT
AAGCCTGAATACTTCTCAGTGACCGATAGCGGATTAGTACCGTGAGGGAATGGTGAAAAG
TACCCCGGGAGGGGAGTGAAAGAGTACCTGAAACCGTGCGCTTACAATCCGTCAGAGCCC
TCGACGTGTCGTGGGGTGATGGCGTGCCTTTTGAAGAATGAGCCTGCGAGTCAGGGACAT
GTCGCGAGGTTAACCCGGGTGGGGTAGCCGTAGCGAAAGCGAGTCTGAATAGGGCGTATC
CACACAACAGTGTGTGGTGTAGTGGTGTGTTCTGGACCCGAAGCGGAGTGATCTACCCAT
GGCCAGGGTGAAGCGCGGGTAAGACCGCGTGGAGGCCCGAACCCACTTAGGTTGAAGACT
GAGGGGATGAGTTGTGGGTAGGGGTGAAAGGCCAATCAAACTCCGTGATAGCTGGTTCTC
CCCGAAATGCATTTAGGTGCAGCGTTGCGTGTTTCTTGCCGGAGGTAGAGCTACTGGATG
GCCGATGGGCCCTACTAGGTTACTGACGTCAGCCAAACTCCGAATGCCGGTAAGTGAAAG
CGTGGCAGTGAGACGGCGGGGGATAAGCTCCGTGCGTCGAGAGGGAAACAGCCCAGATCG
CCGGCTAAGGCCCCTAAGCGTGTGCTAAGTGGAAAAGGATGTGCAGTCGCAGAGACAACC
AGGAGGTTGGCTTAGAAGCAGCCACCCTTGAAAGAGTGCGTAATAGCTCACTGGTCAAGT
GATTGTGCGCCGATAATGTAGCGGGGCTCAAGCACACCGCCGAAGCCGCGGCAATACACG
TTTGTGTATTGGGTAGGGGAGCGTCCTGCACTCCGGTGAAGCAGCCTGGTAATGGAGCTG
TGGAGGGTGTGGGAGTGAGAATGCAGGCATGAGTAGCGATAAGGCAAGTGAGAACCTTGC
CCGCCGAAAGACCAAGGGTTCCTGGGCCAGGCCAGTCCGCCCAGGGTGAGTCGGGACCTA
AGGCGAGGCCGACAGGCGTAGTCGATGGACAACGGGTTGATATTCCCGTACCCGTGTATA
AGCGTCCCTGATGAATCAGAGGTACTAACCGCCCAAATCCAGAATCACGGATCCCTTCGG
GGTGATGGTTTCTGGGGCTGCGCGGGACCTTCTCTGGTAGTAGTCAAGCGATGGGGTGAC
GCAGGTAGGTAGCCGTACCAGTCAGTGGTAATACTGGGGTAAACCTGTAGGGAGAAACGT
AGGCAAATCCGCGTTTCATATATCCTGAGAGGTGATGCATAGCCGAGTGAGGCGAATTCG
GTGATCCTTTGCTGCCAAGAAAAGCCTCTAGCGAGCGTATACACGGCCCGTACCCCAAAC
CAACACAGGTGGTCAGGTAGAGAATACCAAGGCGTACGAGTGAACTATGGTTAAGGAACT
CGGCAAAATACCCCCGTAACTTCGGGAGAAGGGGACCCCTACTGTCATCACCCTTGCGGT
GGGCAGCGGTGGGGGGTGGCACAAACCAGTGAGAAGCGACTGTTTACTAAAAACACAGGT
CCGTGCGAAGTCGCAAGACGATGTATACGGACTGACGCCTGCCCGGTGCTGGAAGGTTAA
GAGGACCCGTTAACTCTTTTAGGGTGAAGCGGAGAATTTAAGCCCCAGTAAACGGCGGTG
GTAACTATAACCATCCTAAGGTAGCGAAATTCCTTGTCGGGTAAGTTCCGACCTGCACGA
ATGGCGTAACGACTTCTCAACTGTCTCAACCATAGACTCGGCGAAATTGCACTACGAGTA
AAGATGCTCGTTACGCGCGGCAGGACGAAAAGACCCCGGGACCTTCACTATAGCTTGGTA
TTGGCGTTCGATACGGTTTGTGTAGGATAGGTGGGAGACTGTGAAACTCACACGCCAGTG
TGGGTGGAGTCATTGTTGAAATACCACTCTGATCGTATTGGACTTCTAACCTCGGACCGT
ATATCCGGTCCAGGGACAGTGCCTGGTGGGTAGTTTAACTGGGGCGGTTGCCTCCCAAAA
TGTAACGGAGGCGCCCAAAGGTTCCCTCAACCTGGACGGCAATCAGGTGTTGAGTGCAAG
TGCACAAGGGAGCTTGACTGCGAGACGGACATGTCAAGCAGGGACGAAAGTCGGGACTAG
TGATCCGGCACCCCCGAGTGGAAGGGGTGTCGCTCAACGGATAAAAGGTACCCCGGGGAT
AACAGGCTGATCTTCCCCAAGAGTCCATATCGACGGGATGGTTTGGCACCTCGATGTCGG
CTCGTCGCATCCTGGGGCTGGAGCAGGTCCCAAGGGTTGGGCTGTTCGCCCATTAAAGCG
GCACGCGAGCTGGGTTTAGAACGTCGTGAGACAGTTCGGTCTCTATCCGCCGCGCGCGTC
AGAAACTTGAGGAAACCTGTCCCTAGTACGAGAGGACCGGGACGGACGAACCTCTGGTAC
ACCAGTTGTCCCACCAGGGGCACCGCTGGATAGCCACGTTCGGACAGGATAACCGCTGAA
AGCATCTAAGCGGGAAAC
>CP080997.1 Mycolicibacter heraklionensis
TGCTTAACACATGCAAGTCGAACGGAAAGGCCCTTTCGGGGGTACTCGAGTGGCGAACGG
GTGAGTAACACGTGGGTGATCTGCCCTGCACTTTGGGATAAGCCTGGGAAACTGGGTCTA
ATACCGAATAGGACCGCATGCTTCATGGTGTGTGGTGGAAAGCTTTTGCGGTGTGGGATG
GGCCCGCGGCCTATCAGCTTGTTGGTGGGGTAATGGCCTACCAAGGCGACGACGGGTAGC
GGCCTGAGAGGGTGTCCGGCCACACTGGGACTGAGATACGGCCCAGACTCCTACGGGAGG
CAGCAGTGGGGAATATTGCACAATGGGCGCAAGCCTGATGCAGCGACGCCGCGTGGGGGA
TGACGGCCTTCGGGTTGTAAACCTCTTTCAGTATCGGCGAAGCTCCGGGATTTTTCTTGG
GGTGACGGTAGGTACAGAAGAAGCACCGGCCAACTACGTGCCAGCAGCCGCGGTAATACG
TAGGGTGCGAGCGTTGTCCGGAATTACTGGGCGTAAAGAGCTCGTAGGTGGTTTGTCACG
TTGTCCGTGAAAACTCACAGCTTAACTGTGGGCGTGCGGGCGATACGGGCAGACTGGAGT
ACTGTAGGGGAGACTGGAATTCCTGGTGTAGCGGTGGAATGCGCAGATATCAGGAGGAAC
ACCGGTGGCGAAGGCGGGTCTCTGGGCAGTAACTGACGCTGAGGAGCGAAAGCGTGGGGA
GCGAACAGGATTAGATACCCTGGTAGTCCACGCCGTAAACGGTGGGTACTAGGTGTGGGT
TTCCTTCCTTTAGGGATCCGTGCCGTAGCTAACGCATTAAGTACCCCGCCTGGGGAGTAC
GGCCGCAAGGCTAAAACTCAAAGGAATTGACGGGGGCCCGCACAAGCGGCGGAGCATGTG
GATTAATTCGATGCAACGCGAAGAACCTTACCTGGGTTTGACATGCACAGGACGCCAGCA
GAGATGTTGGTTCCCTTGTGGCCTGTGTGCAGGTGGTGCATGGCTGTCGTCAGCTCGTGT
CGTGAGATGTTGGGTTAAGTCCCGCAACGAGCGCAACCCTTGTCTCATGTTGCCAGCACG
TTATGGTGGGGACTCGTGAGAGACTGCCGGGGTCAACTCGGAGGAAGGTGGGGATGACGT
CAAGTCATCATGCCCCTTATGTCCAGGGCTTCACACATGCTACAATGGCCGGTACAAAGG
GCTGCGATCCCGTGAGGGTTAGCGAATCCTTTAAAGCCGGTCTCAGTTCGGATTGGGGTC
TGCAACTCGACCCCATGAAGTCGGAGTCGCTAGTAATCGCAGATCAGCAACGCTGCGGTG
AATACGTTCCCGGGCCTTGTACACACCGCCCGTCACGTCATGAAAGTCGGTAACACCCGA
AGCCGGTGGCCTAACCCTTGTGGAGGGAGCCGTCGAAGGTGGGATCGGCGATTGGGACGA
AGTCGTAACAAGGTAGCCGTACCGGAAGGTGCGGCTGGATCACCTCCTTTCTAAGGAGCA
CCATGTTCCCCCGTTCCTCACATGGGTGAGGGTGATGCGGTTGGGAGATTTTTCGCCGGC
GCCTGTAGTGGGTTGTCCGGTGGTGCAGATAATTTGAACGACAACAGCTTTGATCACCAA
CCGGCGCGGCCTCTTCGGGGGTGGTGTCGGCCGGCTGTGGCTGGGCACACTGTTGGGTCC
TGAGGCAACAGGCCCGTTTGTTGCTCCTTTCGGGGGGTGGGTGTGTTGTCGCTCCATCTT
GGTGGTGGGGTGTGGTGTTTGTTTTGTGGATAGTGGTTGCGAGCATCTAACAAGCGAGAC
TGTGTGTCTTGTTTGTTTTGCAATTTTTGTTTCTTGGTTTTTGTGTTTGTAAGTGTTTAA
GGGCGCATGGTGGATGCCTTGGCATCGAGAGCCGATGAAGGACGTGGGAGGCTGCGATAT
GCCTCGGGGAGCTGCCAACCGAGCGTGGATCCGAGGATGTCCGAATGGGGAAACCCGGCA
CGAGTGATGTCGTGTCACCCGCTGGTGAATGTATAGCTGGTGGGGAGGTAACGCGGGGAA
GTGAAACATCTCAGTACCCGTAGGAAGAGAAAACAAAATGTGATTCCGTGAGTAGTGGCG
AGCGAAAGCGGAGGATGGCTAAACCGTATGCATGTGATACCGGGTAGGGGTTGTGTGTGC
GGGGTTGTGGGAGTGTTGTGTCCGGTTCTACCTGGCCGGAGGGCAGTGAGAAAGTGTTGT
GGTTAGCGGAAGTGGCCTGGGATGGTCTGCCGTAGACGGTGAGAGCCCGGTACGTGAAAA
CCCGATACCTGCCTTGCGATGTTTCCCGAGTAGCAGCGGGCCCGTGGAATCTGCTGTGAA
TCTGCCGGGACCACCCGGTAAGCCTGAATACTACTCGATGACCGATAGCGGATTAGTACC
GTGAGGGAATGGTGAAAAGTACCCCGGGAGGGGAGTGAAATAGTACCTGAAACCATGTGC
CTACAATCCGTCAGAGCCCTCCCTTGTGGTGGGGTGATGGCGTGCCTTTTGAAGAATGAG
CCTGCGAGTCACCGGCACGTCGCGAGGTTAACCCGTGTGGGGTAGCCGCAGCGAAAGCGA
GTCTGAATAGGGCGTATCCAATCCGTTGGGGTTGGTGTAGTGGCGTGTTGTGGACCCGAA
GCGGAGTGATCTACCCATGGCCAGGGTGAAGCGCGGGTAAGACCGCGTGGAGGCCCGAAC
CCACTTAGGTTGAAGACTGAGGGGATGAGTTGTGGGTAGGGGTGAAAGGCCAATCAAACT
CCGTGATAGCTGGTTCTCCCCGAAATGCATTTAGGTGCAGCGTTGCGTGTTTCTCACCGG
AGGTAGAGCTACTGGATGGCCGATGGGCCCTACTAGGTTACTGACGTCAGCCAAACTCCG
AATGCCGGTGAGTGTAAGCGTGGCAGTGAGACGGCGGGGGATAAGCTCCGTGCGTCGAGA
GGGAAACAGCCCAGATCGCCGGCTAAGGCCCCAAAGCGTGTGCTAAGTGGAAAAGGATGT
GCAGTCGCTTAGACAACCAGGAGGTTGGCTTAGAAGCAGCCACCCTTGAAAGAGTGCGTA
ATAGCTCACTGGTCAAGTGATTGTGCGCCGATAATGTAGCGGGGCTCAAGCACACCGCCG
AAGCCGCGGCAATACGTCAAGTATTGGGTAGGGGAGCGTCCTGCATCCGGTGAAGCCACA
GAGTGATCTAGTGGTGGAGGGTGTGGGAGTGAGAATGCAGGCATGAGTAGCGATGAGGCA
AGTGAGAACCTTGCCCGCCGAAAGACCAAGGGTTCCTGGGCCAGGCCAGTCCTCCCAGGG
TGAGTCGGGACCTAAGGCGAGGCCGACAGGCGTAGTCGATGGACAACGGGTTGATATTCC
CGTACCCGTGTGTGCGCGCCCATGATGAATCAGTGGTACTAACCACCCAAAACCATGGTT
ACTTCGATCCCTTCGGGGTGAGGGGGACTGTGGGGCTGCGTGGGACCTTCGCTGGTAGTA
GTCAAGCGATGGGGTGACGCAGGAAGGTAGCCGTACCAGTCAGTGGTAATACTGGGGCAA
GCCCGTAGGACGAGATCTAGGCAAATCCGGGTCTCATGAGTCCGAGAGGTGATGCATAGC
CGATTGCGGCGAATTCGGTGATCCTATGCTGCCGAGAAAAGCCTCTAGCGAGCACACACA
CGGCCCGTACCCCAAACCAACACAGGTGGTCAGGTAGAGAATACCAAGGCGTACGAGTGA
ACTATGGTTAAGGAACTCGGCAAAATACCCCCGTAACTTCGGGAGAAGGGGGACCCTCAT
ACCGTCATGGCCTTTACGGTTAAGCAGCGGGAGGGGGTCGCAGAAACCAGTGAGAAGCGA
CTGTTTACTAAAAACACAGGTCCGTGCGAAGTCGCAAGACGATGTATACGGACTGACGCC
TGCCCGGTGCTGGAAGGTTAAGAGGACCGGTTAACCCTTCGGGGTGAAGCTGAGAATTTA
AGCCCCAGTAAACGGCGGTGGTAACTATAACCATCCTAAGGTAGCGAAATTCCTTGTCGG
GTAAGTTCCGACCTGCACGAATGGCGTAACGACTTCTCAACTGTCTCAACCATAGACTCG
GCGAAATTGCATTACGAGTAAAGATGCTCGTTACGCGCGGCAGGACGAAAAGACCCCGGG
ACCTTCACTATAGCTTGGTATTGATGTTCGATGCGGTTTGTGTAGGATAGGTGGGAGACT
GTGAAACCCGCACGCCAGTGTGGGTGGAGTCGTTGTTGAAATACCACTCTGATCGTATTG
GACCTCTAACTTCGAACCATGAAGCTGGTTCAGGGACAGTGCCTGGTGGGTAGTTTAACT
GGGGCGGTTGCCTCCTAAAATGTAACGGAGGCGCCCAAAGGTTCCCTCAACCTGGACGGC
AATCAGGTGTTGAGTGTAAGTGCACAAGGGAGCTTGACTGTAAGACTGACACGTCAAACA
GGGACGAAAGTCGGGACTAGTGATCCGGCACCCCCGAGTGGAAGGGGTGTCGCTCAACGG
ATAAAAGGTACCCCGGGGATAACAGGCTGATCTTCCCCAAGAGTCCATATCGACGGGATG
GTTTGGCACCTCGATGTCGGCTCGTCGCATCCTGGGGCTGGAGCAGGTCCCAAGGGTTGG
GCTGTTCGCCCATTAAAGCGGCACGCGAGCTGGGTTTAGAACGTCGTGAGACAGTTCGGT
CTCTATCCGCCGCGCGCGTCAGAATCTTGAGGAAACCTGTCCCTAGTACGAGAGGACCGG
GACGGACGAACCTCTGGTATACCAGTTGTTCCACCAGGAGCACGGCTGGATAGCCACGTT
CGGACAGGATAACCGCTGAAAGCATCTAAGCGGGAAAC
>NZ_CP080998.1 Mycolicibacterium holsaticum
TGCTTAACACATGCAAGTCGAACGGAAAGGCCCTTTCGGGGGTGCTCGAGTGGCGAACGG
GTGAGTAACACGTGGGTGATCTGCCCTGCACTTTGGGATAAGCCTGGGAAACTGGGTCTA
ATACCGAATAGGACCATGGGATGCATGTCTTGTGGTGGAAAGCTTTTGCGGTGTGGGATG
GGCCCGCGGCCTATCAGCTTGTTGGTGGGGTGATGGCCTACCAAGGCGACGACGGGTAGC
CGGCCTGAGAGGGTGTCCGGCCACACTGGGACTGAGATACGGCCCAGACTCCTACGGGAG
GCAGCAGTGGGGAATATTGCACAATGGGCGCAAGCCTGATGCAGCGACGCCGCGTGGGGG
ATGACGGCCTTCGGGTTGTAAACCCCTTTCAGTACCGACGAAGCGTAAGTGACGGTAGGT
ACAGAAGAAGCACCGGCCAACTACGTGCCAGCAGCCGCGGTAATACGTAGGGTGCGAGCG
TTGTCCGGAATTACTGGGCGTAAAGAGCTCGTAGGTGGTTTGTCGCGTTGTCCGTGAAAA
CTCACAACTCAATTGTGGGCGTGCGGGCGATACGGGCAGACTGGAGTACTGCAGGGGAGA
CTGGAATTCCTGGTGTAGCGGTGGAATGCGCAGATATCAGGAGGAACACCGGTGGCGAAG
GCGGGTCTCTGGGCAGTAACTGACGCTGAGGAGCGAAAGCGTGGGGAGCGAACAGGATTA
GATACCCTGGTAGTCCACGCCGTAAACGGTGGGTACTAGGTGTGGGTTTCCTTCCTTGGG
ATCCGTGCCGTAGCTAACGCATTAAGTACCCCGCCTGGGGAGTACGGCCGCAAGGCTAAA
ACTCAAAGGAATTGACGGGGGCCGCACAAGCGGCGGAGCATGTGGATTAATTCGATGCAA
CGCGAAGAACCTTACCTGGGTTTGACATGCACAGGACGCGTCTAGAGATAGGCGTTCCCT
TGTGGCCTGTGTGCAGGTGGTGCATGGCTGTCGTCAGCTCGTGTCGTGAGATGTTGGGTT
AAGTCCCGCAACGAGCGCAACCCTTGTCTCATGTTGCCAGCGCGTTATGGCGGGGACTCG
TGAGAGACTGCCGGGGTCAACTCGGAGGAAGGTGGGGATGACGTCAAGTCATCATGCCCC
TTATGTCCAGGGCTTCACACATGCTACAATGGCCGGTACAAAGGGCTGCGATGCCGTGAG
GTGGAGCGAATCCTTTCAAAGCCGGTCTCAGTTCGGATCGGGGTCTGCAACTCGACCCCG
TGAAGTCGGAGTCGCTAGTAATCGCAGATCAGCAACGCTGCGGTGAATACGTTCCCGGGC
CTTGTACACACCGCCCGTCACGTCATGAAAGTCGGTAACACCCGAAGCCGGTGGCCTAAC
CCCTTGTGGGAGGGAGCCGTCGAAGGTGGGATCGGCGATTGGGACGAAGTCGTAACAAGG
TAGCCGTACCGGAAGGTGCGGCTGGATCACCTCCTTTCTAAGGAGCACCACGAGACCTGA
GCCCGCCCACATCGTGTGGGAGTTCGGTGACTTCAGGCGATTCGTTGGATGGCCTTCACC
TGTAGTGGGTGGGGGTCTGGTGCACGACAAACGTTGAGCCGGTACGGGTTTCGAGTGATC
GAGCCGGTGATGGATTGCCAGACACACTATTGGGCTTTGAGGCAACAGGCCCGCTATCTC
TTTGTCCCGTTGTGGGAAACCGGGGGTAGGGAGTTGGTTGTCGCCCCGTCTTTGGTGGTG
GGGTGTGGTGTTTGATTTGTGGATAGTGGTTGCGAGTATCTGGCAGAAGGGCCCTGGTGG
GGTTCTTTTGTTGGGTAATGCAATTTTTGATTCTTCCGAGAATTTTTAACTGTTTTGTGT
GTAAGTGTTTAAGGGCGCATGGTGGATGCCTTGGCACTAGGAGCCGATGAAGGACGTGGG
AGGCTGCGTTATGCCTCGGGGAGCTGCCAACCGAGCGTGGATCCGAGGATGTCCGAATGG
GGAAACCCGGCACGAGTGATGTCGTGTCACCCAGCGCTGAATGTATAGGCGTTGGGGGGG
AACGCGGGGAAGTGAAACATCTCAGTACCCGTAGGAAGAGAAAACAACATGTGATTCCGT
GAGTAGTGGCGAGCGAAAGCGGAGGATGGCTAAACCGTGTGTATGTGATACCCGGCGGGG
GTTGTGCATGCGGTGTTGTGGGGTCTGTGTTCTGTTTACCGCCGTGAACAGCAGCAGTGA
TAAAGCAGTGTGTTAGTTCAAGTGGCCTGGGATGGTCTGCCGTAGAGGGTGAGAGCCCCG
TCGACGAAAACATGCTGCCTGCTGTCGCAGGATCCCCGAGTAGCAGCGGGCCCGTGGAAT
CTGCTGTGAATCTGCCGGGACCACCCGGTAAGCCTGAATACTTCCTAGTGACCGATAGCG
GATTAGTACCGTGAGGGAATGGTGAAAAGTACCCCGGGAGGGGAGTGAAAGAGTACCTGA
AACCGTGTGCCTACAATCCGTCAGAGCCCTCGACTTTGTTGTGGGGTGATGGCGTGCCTT
TTGAAGAATGAGCCTGCGAGTCAGGGACATGTCGCGAGGTTAACCCGGGTGGGGTAGCCG
CAGCGAAAGCGAGTCTGAATAGGGCGTATCCACACAATAGTGTGTGGTGTAGTGGTGTGT
TCTGGACCCGAAGCGGAGTGATCTACCCATGGCCAGGGTGAAGCGCGGGTAAGACCGCGT
GGAGGCCCGAACCCACTTAGGTTGAAGACTGAGGGGATGAGTTGTGGGTAGGGGTGAAAG
GCCAATCAAACTCCGTGATAGCTGGTTCTCCCCGAAATGCATTTAGGTGCAGCGTCACAT
GTTTCTTGTTGGAGGTAGAGCTACTGGATGGCCGATGGGCCCTACTAGGTTACTGACGTC
AGCCAAACTCCGAATGCCGACAAGCAAGAGTGTGGCAGTGAGACGGCGGGGGATAAGCTC
CGTACGTCGAGAGGGAAACAGCCCAGATCGCCGGCTAAGGCCCCTAAGCGTGTGCTAAGT
GGAAAAGGATGTGCAGTCGCGAAGACAACCAGGAGGTTGGCTTAGAAGCAGCCACCCTTG
AAAGAGTGCGTAATAGCTCACTGGTCAAGTGATTGTGCGCCGATAATGTAGCGGGGCTCA
AGCACACCGCCGAAGCCGCGGCAGCATCACCGTTGTGGTGGTGTTGGGTAGGGGAGCGTC
CTGCATCCGGTGAAGCCACAGAGTGATCTAGTGGTGGAGGGTGTGGGAGTGAGAATGCAG
GCATGAGTAGCGATAAGGCAAGTGAGAACCTTGCCCGCCGGAAGACCAAGGGTTCCTGGG
CCAGGCCAGTCCGCCCAGGGTGAGTCGGGACCTAAGGCGAGGCCGACAGGCGTAGTCGAT
GGACAACGGGTTGATATTCCCGTACCCGTGTATGAGCGTCCCTGATGAATCCATACTGCT
AACCACCCAAAAGGTGGCCGACCAATCCCTTCGGGGTGCGGGGGTCACCGGCTGCGTGGG
ACCCGTGTGGGTAGTAGTCAAGCGATGGGGTGACGCAGGAAGGCAGCCGTACCAGTCAGT
GGTAATACTGGGGCAAACCTGTAGGGAGAAACCTAGGCAAATCCGGGTTTCACATATCCT
GAGAGGTGATGCATAGCCGAGTGAGGCGAATTCGGTGATCCTATGCTGTCGAGAAAAGCC
TCTAGCGAGTCCATACACGGCCCGTACCCCAAACCAACACAGGTGGTCAGGTAGAGAATA
CCAAGGCGTACGAGTGAACTATGGTTAAGGAACTCGGCAAAATGCCCCCGTAACTTCGGG
AGAAGGGGGACCCCATTACCGTCAACACCCTCGCGGTGGGCAGCGGGAAGGGGTGGCACA
AACCAGTGAGAAGCGACTGTTTACTAAAAACACAGGTCCGTGCGAAGTCGCAAGACGATG
TATACGGACTGACGCCTGCCCGGTGCTGGAAGGTTAAGAGGACCCGTCAACCCCTTCCGG
GGGTGAAGCGGAGAATTTAAGCCCCAGTAAACGGCGGTGGTAACTATAACCATCCTAAGG
TAGCGAAATTCCTTGTCGGGTAAGTTCCGACCTGCACGAATGGCGTAACGACTTCTCAGC
TGTCTCAACCATAGACTCGGCGAAATTGCATTACGAGTAAAGATGCTCGTTACGCGCGGC
AGGACGAAAAGACCCCGGGACCTTCACTACAACTTGGTATTGGTGCTCGATACGGTTTGT
GTAGGATAGGTGGGAGACTATGAAGCAGTCACGCCAGTGATTGTGGAGTCGTTGTTGAAA
TACCACTCTGATCGTATTGGGCCTCTAACCTCGAACCGTCTATCCGGTTCAGGGACAGTG
CCTGGCGGGTAGTTTAACTGGGGCGGTTGCCTCCTAAAAAGTAACGGAGGCGCCCAAAGG
TTCCCTCAACCTGGACGGCAATCAGGTGTTGAGTGTAAGTGCACAAGGGAGCTTGACTGC
GAGACGAACATGTCAAGCAGGGACGAAAGTCGGGACTAGTGATCCGGCACCCCCGAGTGG
AAGGGGTGTCGCTCAACGGATAAAAGGTACCCCGGGGATAACAGGCTGATCTTCCCCAAG
AGTCCATATCGACGGGATGGTTTGGCACCTCGATGTCGGCTCGTCGCATCCTGGGGCTGG
AGCAGGTCCCAAGGGTTGGGCTGTTCGCCCATTAAAGCGGCACGCGAGCTGGGTTTAGAA
CGTCGTGAGACAGTTCGGTCTCTATCCGCCGCGCGCGTCAGAAGCTTGAGGAAACCTGTC
CCTAGTACGAGAGGACCGGGACGGACGAACCTCTGGTCCACCAGTTGTCCCACCAGGGGC
ACCGCTGGATAGCCACGTTCGGACAGGATAACCGCTGAAAGCATCTAAGCGGGAAAC
>NZ_CP080999.1 Mycobacterium malmoense
TGCTTAACACATGCAAGTCGAACGGAAAGGTCTCTTCGGAGATACTCGAGTGGCGAACGG
GTGAGTAACACGTGGGTAATCTGCCCTGCACTTCGGGATAAGCCTGGGAAACTGGGTCTA
ATACCGAATAGGACCCCGAGGCGCATGCCTTGGGGTGGAAAGCTTTTGCGGTGTGGGATG
GGCCCGCGGCCTATCAGCTTGTTGGTGGGGTGACGGCCTACCAAGGCGACGACGGGTAGC
CGGCCTGAGAGGGTGTCCGGCCACACTGGGACTGAGATACGGCCCAGACTCCTACGGGAG
GCAGCAGTGGGGAATATTGCACAATGGGCGCAAGCCTGATGCAGCGACGCCGCGTGGGGG
ATGACGGCCTTCGGGTTGTAAACCTCTTTCACCATCGACGAAGGTCCGGGTTTTCTCGGA
TTGACGGTAGGTGGAGAAGAAGCACCGGCCAACTACGTGCCAGCAGCCGCGGTAATACGT
AGGGTGCGAGCGTTGTCCGGAATTACTGGGCGTAAAGAGCTCGTAGGTGGTTTGTCGCGT
TGTTCGTGAAATCTCACGGCTTAACTGTGAGCGTGCGGGCGATACGGGCAGACTGGAGTA
CTGCAGGGGAGACTGGAATTCCTGGTGTAGCGGTGGAATGCGCAGATATCAGGAGGAACA
CCGGTGGCGAAGGCGGGTCTCTGGGCAGTAACTGACGCTGAGGAGCGAAAGCGTGGGGAG
CGAACAGGATTAGATACCCTGGTAGTCCACGCCGTAAACGGTGGGTACTAGGTGTGGGTT
TCCTTCCTTGGGATCCGTGCCGTAGCTAACGCATTAAGTACCCCGCCTGGGGAGTACGGC
CGCAAGGCTAAAACTCAAAGGAATTGACGGGGGCCCGCACAAGCGGCGGAGCATGTGGAT
TAATTCGATGCAACGCGAAGAACCTTACCTGGGTTTGACATGCACAGGACGCGTCTAGAG
ATAGGCGTTCCCTTGTGGCCTGTGTGCAGGTGGTGCATGGCTGTCGTCAGCTCGTGTCGT
GAGATGTTGGGTTAAGTCCCGCAACGAGCGCAACCCTTGTCTCATGTTGCCAGCGGGTAA
TGCCGGGGACTCGTGAGAGACTGCCGGGGTCAACTCGGAGGAAGGTGGGGATGACGTCAA
GTCATCATGCCCCTTATGTCCAGGGCTTCACACATGCTACAATGGCCGGTACAAAGGGCT
GCGATGCCGCAAGGTTAAGCGAATCCTTTTAAAGCCGGTCTCAGTTCGGATCGGGGTCTG
CAACTCGACCCCGTGAAGTCGGAGTCGCTAGTAATCGCAGATCAGCAACGCTGCGGTGAA
TACGTTCCCGGGCCTTGTACACACCGCCCGTCACGTCATGAAAGTCGGTAACACCCGAAG
CCAGTGGCCTAACCCTCGGGAGGGAGCTGTCGAAGGTGGGATCGGCGATTGGGACGAAGT
CGTAACAAGGTAGCCGTACCGGAAGGTGCGGCTGGATCACCTCCTTTCTAAGGAGCACCA
CGAAAAGCGCCCCAACTGGTGGGGTGCAAGCCGTGAGGGGTTCTCGCCTGTAGTGGGCGG
GGGCCGGGTGCGCAACAGCAAATGATTGCCAGACACACTATTGGGCCCTGAGACAACACT
CGGCCAGTCCGCGTGGTGTCCCCCCATCTTGGTGGTGGGGTGTGGTGTTTGAGTATTGGA
TAGTGGTTGCGAGCATCTAAACGGATGCGCTGCCCGTAGGGACGCGTATTCGTTTTGTGT
AATTTCTTCTTTGGTTTTTGTGTTAGTAAGTGCTTAAGGGCGCATGGTGGATGCCTTGGC
ATCGAGAGCCGATGAAGGACGTGGGAGGCTGCGATATGCCTCGGGGAGCTGTCAACCGAG
CGTTGATCCGAGGATTTCCGAATGGGGAAACCCAGCACGAGTGATGTCGTGTTACCCGTA
TCTGAATATATAGGGTGCGGGAGGGAACGCGGGGAAGTGAAACATCTCAGTACCCGTAGG
AGAAGAAAACAATTGTGATTCCGTTAGTAGTGGCGAGCGAACGCGGAACATGGCTAAACC
GCACGCATGGGTAACCGGGTAGGGGTTGTGTGTGCGGGGTTGTGGGATTGATACGTCTCA
GCTCTACCTGGCTGAGGGGTAGTCAGAAAGTGTCGTGGTTAGCGGAAATGGCCTGGGATG
GTCTGCCATAGACGGTGAGAGCCCGGTACGCGAAAATCCGGCACCTGCCTAGTATCAACT
CCCGAGTAGCAGCGGGCCCGTGGAATCTGCTGTGAATCTGCCGGGACCACCCGGTAAGCC
TAAATACTTCTCGATGACCGATAGCGGATTAGTACCGTGAGGGAATGGTGAAAAGTACCC
CGGGAGGGGAGTGAAAAAGTACCTGAAACCGTGTGCCTACAATCCGTCAGAGCCTCTTTA
TGGGGTGATGGCGTGCCTTTTGAAGAATGAGCCTGCGAGTCAGGGACACGTCGCAAGGTT
AACCCGTGTGGGGTAGCCGCAGCGAAAGCGAGTCTGAATAGGGCGTTTCAGTGGCGTGTT
CTGGACCCGAAGCGGAGTGATCTACCCATGGCCAGGGTGAAGCGCGGGTAAGACCGCGTG
GAGGCCCGAACCCACTTAGGTTGAAGACTGAGGGGATGAGTTGTGGGTAGGGGTGAAAGG
CCAATCAAACTCCGTGATAGCTGGTTCTCCCCGAAATGCATTTAGGTGCAGCGTTGCGTG
TTTCACCACGGAGGTAGAGCTACTGGATGGCCGATGGGCCCTACTAGGTTACTGACGTCA
GCCAAACTCCGAATGCCGTGGTGTATAGCGTGGCAGTGAGACGGCGGGGGATAAGCTCCG
TACGTCGAAAGGGAAACAGCCCAGATCGCCGGCTAAGGCCCCTAAGCGTGTGCTAAGTGG
GAAAGGATGTGCAGTCGCAAAGACAACCAGGAGGTTGGCTTAGAAGCAGCCACCCTTGAA
AGAGTGCGTAATAGCTCACTGGTCAAGTGATTGTGCGCCGATAATGTAGCGGGGCTCAAG
CACACCGCCGAAGCCGCGACAACCGCAAGGTTGGGTAGGGGAGCGTCCCTCATTCTGCGA
AGCCGCCGGGTGACCGGTGGTGGAGGGTGGGGGAGTGAGAATGCAGGCATGAGTAGCGAT
AAGGCAAGTGAGAACCTTGCCCGCCGTAAGACCAAGGGTTCCTGGGCCAGGCCAGTCCGC
CCAGGGTGAGTCGGGACCTAAGGCGAGGCCGACAGGCGTAGTCGATGGACAACGGGTTGA
TATTCCCGTACCCGTGTGTGGGCGCCCGTGATGAATCAGCGGTACTAACCACCCAAAACC
GGATCGATCATGCCCCTTCGGGGGTGTGGAGGTTCGGGGCTGCGTGGAACCTTCGCTGGT
AGTAGTCAAGCAATGGGGTGACGCAGGAAGGTAGCCGTACCAGTCAGTGGTAATACTGGG
GTAAACCTGTAGGGAGAGCGATAGGCAAATCCGTCGCTCATTAATCCCGAGAGGTGATGC
ATAGCCGATTGAGGCGAATTCGGTGATCCTCTGCTGCCAAGAAAAGCCTCTAGCGAGCAC
ACACACGGCCCGTACCCCAAACCGACACAGGTGGTCAGGTAGAGCATACCGAGGCGTACG
AGATAACTATGGTTAAGGAACTCGGCAAAATGCCCCCGTAACTTCGGGAGAAGGGGGACC
GGAACACCGTGAACGGCCTTGCGCCGGGAGCGGGATCTGGTCGCAGAAACCAGCGAGAAG
CGACTGTTTACTAAAAACACAGGTCCGTGCGAAGTCGCAAGACGATGTATACGGACTGAC
GCCTGCCCGGTGCTGGAAGGTTAAGAGGACCCGTTAACCCGCAAGGGTGAAGCGGAGAAT
TTAAGCCCCAGTAAACGGCGGTGGTAACTATAACCATCCTAAGGTAGCGAAATTCCTTGT
CGGGTAAGTTCCGACCTGCACGAATGGCGTAACGACTTCTCGACTGTCTCAACCATAGAC
TCGGCGAAATTGCACTACGAGTAAAGATGCTCGTTACGCGCGGCAGGACGAAAAGACCCC
GGGACCTTCACTACAACTTGGTATTGGTGTTCGGTACGGTTTGTGTAGGATAGGTGGGAG
ACTGTGAAACCTCAACGCCAGTTGGGGCGGAGTCGTTGTTGAAATACCACTCTGATCGTA
TTGGACACCTAACGTCGAACCGTATATCCGGTTCACGGACAGTGCCTGGCGGGTAGTTTA
ACTGGGGCGGTTGCCTCCTAAAATGTAACGGAGGCGCCCAAAGGTTCCCTCAACCTGGAC
GGCAATCAGGTGGCGAGTGTAAATGCACAAGGGAGCTTGACTGCGAGACCTACACGTCAA
GCAGGGACGAAAGTCGGGATTAGTGATCCGGCACCCCCGAGTGGAAGGGGTGTCGCTCAA
CGGATAAAAGGTACCCCGGGGATAACAGGCTGATCTTCCCCAAGAGTCCATATCGACGGG
ATGGTTTGGCACCTCGATGTCGGCTCGTCGCATCCTGGGGCTGGAGCAGGTCCCAAGGGT
TGGGCTGTTCGCCCATTAAAGCGGCACGCGAGCTGGGTTTAGAACGTCGTGAGACAGTTC
GGTCTCTATCCGCCGCGCGCGTCAGAAACTTGAGGAAACCTGTCCCTAGTACGAGAGGAC
CGGGACGGACGAACCTCTGGTCCACCAGTTGTCCCACCAGGGGCACCGCTGGATAGCCAC
GTTCGGACAGGATAACCGCTGAAAGCATCTAAGCGGGAAAC
>NZ_CP081000.1 Mycolicibacterium senegalense
TGCTTAACACATGCAAGTCGAACGGAAAGGCCCTTCGGGGTACTCGAGTGGCGAACGGGT
GAGTAACACGTGGGTGATCTGCCCTGCACTTTGGGATAAGCCTGGGAAACTGGGTCTAAT
ACCGGATAGGACCACGCGCTTCATGGTGTGTGGTGGAAAGCTTTTGCGGTGTGGGATGGG
CCCGCGGCCTATCAGCTTGTTGGTGGGGTAATGGCCTACCAAGGCGACGACGGGTAGCCG
GCCTGAGAGGGTGACCGGCCACACTGGGACTGAGATACGGCCCAGACTCCTACGGGAGGC
AGCAGTGGGGAATATTGCACAATGGGCGCAAGCCTGATGCAGCGACGCCGCGTGAGGGAT
GACGGCCTTCGGGTTGTAAACCTCTTTCAATAGGGACGAAGCGCAAGTGACGGTACCTAT
AGAAGAAGGACCGGCCAACTACGTGCCAGCAGCCGCGGTAATACGTAGGGTCCGAGCGTT
GTCCGGAATTACTGGGCGTAAAGAGCTCGTAGGTGGTTTGTCGCGTTGTTCGTGAAAACT
CACAGCTTAACTGTGGGCGTGCGGGCGATACGGGCAGACTAGAGTACTGCAGGGGAGACT
GGAATTCCTGGTGTAGCGGTGGAATGCGCAGATATCAGGAGGAACACCGGTGGCGAAGGC
GGGTCTCTGGGCAGTAACTGACGCTGAGGAGCGAAAGCGTGGGGAGCGAACAGGATTAGA
TACCCTGGTAGTCCACGCCGTAAACGGTGGGTACTAGGTGTGGGTTTCCTTCCTTGGGAT
CCGTGCCGTAGCTAACGCATTAAGTACCCCGCCTGGGGAGTACGGCCGCAAGGCTAAAAC
TCAAAGGAATTGACGGGGGCCCGCACAAGCGGCGGAGCATGTGGATTAATTCGATGCAAC
GCGAAGAACCTTACCTGGGTTTGACATGCACAGGACGCCAGTAGAGATATTGGTTCCCTT
GTGGCCTGTGTGCAGGTGGTGCATGGCTGTCGTCAGCTCGTGTCGTGAGATGTTGGGTTA
AGTCCCGCAACGAGCGCAACCCTTGTCTCATGTTGCCAGCACGTTATGGTGGGGACTCGT
GAGAGACTGCCGGGGTCAACTCGGAGGAAGGTGGGGATGACGTCAAGTCATCATGCCCCT
TATGTCCAGGGCTTCACACATGCTACAATGGCCGGTACAAAGGGCTGCGATGCCGTGAGG
TGGAGCGAATCCTTTCAAAGCCGGTCTCAGTTCGGATCGGGGTCTGCAACTCGACCCCGT
GAAGTCGGAGTCGCTAGTAATCGCAGATCAGCAACGCTGCGGTGAATACGTTCCCGGGCC
TTGTACACACCGCCCGTCACGTCATGAAAGTCGGTAACACCCGAAGCCGGTGGCCTAACC
CTTGTGGAGGGAGCCGTCGAAGGTGGGATCGGCGATTGGGACGAAGTCGTAACAAGGTAG
CCGTACCGGAAGGTGCGGCTGGATCACCTCCTTTCTAAGGAGCACCACGAAAAGGGTTGA
GACACTGGGTCTTACCCGAGCCGTGAGGAGTCTGTGCGCTGTAGTGGCGCCGGCTTGGTG
CACAACAAACTTCTTTGACTGCCAGACACACTATTGGGCTTTGAGACAACAGGCCCGTGC
CCCTTTTCGGGGGGTGGCTTCCGGTTGCGGAGGTCGGCGTGTTGTTGCCTCACTTTGGTG
GTGGGGTGTGGTGTTTGATTTGTGGATAGTGGTTGCGAGCATCTAGCACGCAAGGGAACG
GGTCGCCGACTCCTCTTTTTGGGGGGTTGGCTGCTGTGTTCTTGTGTGTTGATGTGCAAT
TTCTTTTGAAACTCATTTTTGGTTTTTGTGTTGTAAGTGTTTAAGGGCGCATGGTGGATG
CCTTGGCACTGGGAGCCGATGAAGGACGTTGGAGGCTGCGATATGCCTCGGGGAGCTGCC
AACCGAGCGTTGATCCGAGGATGTCCGAATGGGGAAACCCGGCACGAGTGATGTCGTGTC
ACCCTGCACTGAATACATAGGTGTAGGGAGGGAACGCGGGGAAGTGAAACATCTCAGTAC
CCGTAGGAAGAGAAAACAAAATGTGATTCCGTGAGTAGTGGCGAGCGAAAGCGGAGGATG
GCTAAACCGTATGCATGTGATACCGGGTAGGGGTTGTGTGTGCGGGGTTGTGGGACCTGT
TTTTCCAGCTCTACCTGGCTGGAGGGTAGTGAGAAAATGTTGTGGTTAGCGGAAGTGGTT
TGGGATGACCTGCCGTAGACGGTGAGAGCCCGGTACGTGAAAACCTGACATCTACCTTAA
TGGTGTTCCCGAGTAGCAGCGGGCCCGTGAAATCTGCTGTGAATCTGCCGGGACCACCCG
GTAAGCCTGAATACTTCCCAGTGACCGATAGCGGATTAGTACCGTGAGGGAATGGTGAAA
AGTACCCCGGGAGGGGAGTGAAATAGTACCTGAAACCGTGCGCTTACAATCCGTCAGAGC
CCTCCTTCGTGGTGGGGTGATGGCGTGCCTTTTGAAGAATGAGCCTGCGAGTCAGGGACA
TGTCGCGAGGTTAACCCGGGTGGGGTAGCCGCAGCGAAAGCGAGTCTGAATAGGGCGTAT
CCACACAGTAGTGTGTGGTGTAGTGGTGTGTTCTGGACCCGAAGCGGAGTGATCTACCCA
TGGCCAGGGTGAAGCGCGGGTAAGACCGCGTGGAGGCCCGAACCCACTTAGGTTGAAGAC
TGAGGGGATGAGCTGTGGGTAGGGGTGAAAGGCCAATCAAACTCCGTGATAGCTGGTTCT
CCCCGAAATGCATTTAGGTGCAGCGTCACATGTTTCTTGTTGGAGGTAGAGCTACTGGAT
GGCCGATGGGCCCCACAGGGTTACTGACGTCAGCCAAACTCCGAATGCCGACAAGTCCAA
GAGTGTGGCAGTGAGACGGCGGGGGATAAGCTCCGTGCGTCGAGAGGGAAACAGCCCAGA
TCGCCGGCTAAGGCCCCTAAGCGTGTGCTAAGTGGAAAAGGATGTGCAGTCGCGAAGACA
ACCAGGAGGTTGGCTTAGAAGCAGCCACCCTTGAAAGAGTGCGTAATAGCTCACTGGTCA
AGTGATTGTGCGCCGATAATGTAGCGGGGCTCAAGCACACCGCCGAAGCCGCGGCAGCCA
TTTATGGCTGGGTAGGGGAGCGTCCTGCATCCGGTGAAGCAGCAGAGTGATCTAGCTGTG
GAGGGTGTGGGAGTGAGAATGCAGGCATGAGTAGCGAATAGGCAAGTGAGAACCTTGCCC
GCCGAAAGACCAAGGGTTCCTGGGCCAGGCCAGTCCTCCCAGGGTGAGTCGGGACCTAAG
GCGAGGCCGACAGGCGTAGTCGATGGACAACGGGTTGATATTCCCGTACCCGTGTATGTG
CGTCCCTGATGAATCCATTGTGCTAACCATCCAAAACCACCGTGACCAATCCCTTCGGGG
TGCGGCGTTGGTGGGGCTGCGTGGGACCCCGGTGGGTAGTAGTCAAGCGATGGGGTGACG
CAGGAAGGTAGCCGTACCAGTCAGTGGTTGTACTGGGGTAAGCCGGTAGGGCGAAACGTA
GGCAAATCCGCGTTTCATTAAGCCTGAGAGGTGATGCATAGCCGTTTGAGGCGAATTCGG
TGATCCTATGCTGCCAAGAAAAGCCTCTAGCGAGGACATACACGGCCCGTACCCCAAACC
AACACAGGTGGTCAGGTAGAGAATACTAAGGCGTACGAGTGAACTATGGTTAAGGAACTC
GGCAAAATGCCCCCGTAACTTCGGGAGAAGGGGGACCCCCATATCGTCAAGGCTCTTGCG
GCCGGCAGCGGGAGGGGGTGGCACAAACCAGTGAGAAGCGACTGTTTACTAAAAACACAG
GTCCGTGCGAAGTCGCAAGACGATGTATACGGACTGACGCCTGCCCGGTGCTGGAAGGTT
AAGAGGACCTGTTAACCCTTCGGGGTGAAGCAGAGAATTTAAGCCCCAGTAAACGGCGGT
GGTAACTATAACCATCCTAAAGGTAGCGAAATTCCTTGTCGGGTAAGTTCCGACCTGCAC
GAATGGCGTAACGACTTCTCAACTGTCTCAACCATAGACTCGGCGAAATTGCACTACGAG
TAAAGATGCTCGTTACGCGCGGCAGGACGAAAAGACCCCGGGACCTTCACTACAACTTGG
TATTGGTGCTCGATACGGTTTGTGTAGGATAGGTGGGAGACTGTGAAGCTCACACGCCAG
TGTGGGTGGAGTCGTTGTTGAAATACCACTCTGATCGTATTGGGCCTCTAACCTCGGACC
GTATATCCGGTTCAGGGACAGTGCCTGGTGGGTAGTTTAACTGGGGCGGTTGCCTCCCAA
AATGTAACGGAGGCGCCCAAAGGTTCCCTCAACCTGGACGGCAATCAGGTGTTGAGTGTA
AGTGCACAAGGGAGCTTGACTGCGAGACGTACATGTCGAGCAGGGACGAAAGTCGGGACT
AGTGATCCGGCACCTCTGAGTGGAAGGGGTGTCGCTCAACGGATAAAAGGTACCCCGGGG
ATAACAGGCTGATCTTCCCCAAGAGTCCATATCGACGGGATGGTTTGGCACCTCGATGTC
GGCTCGTCGCATCCTGGGGCTGGAGCAGGTCCCAAGGGTTGGGCTGTTCGCCCATTAAAG
CGGCACGCGAGCTGGGTTTAGAACGTCGTGAGACAGTTCGGTCTCTATCCGCCGCGCGCG
TCAGAAGCTTGAGGAAATCTGTCCCTAGTACGAGAGGACCGGGACGGACGAACCTCTGGT
ATACCAGTTGTTCCACCAGGAGCACCGCTGGATAGCCACGTTCGGACAGGATAACCGCTG
AAAGCATCTAAGCGGGAAAC
>NZ_CP081673.1 Mycolicibacterium farcinogenes
TGCTTAACACATGCAAGTCGAACGGAAAGGCCCTTCGGGGTACTCGAGTGGCGAACGGGT
GAGTAACACGTGGGTGATCTGCCCTGCACTTTGGGATAAGCCTGGGAAACTGGGTCTAAT
ACCGGATAGGACCACGCGCTTCATGGTGTGTGGTGGAAAGCTTTTGCGGTGTGGGATGGG
CCCGCGGCCTATCAGCTTGTTGGTGGGGTAATGGCCTACCAAGGCGACGACGGGTAGCCG
GCCTGAGAGGGTGACCGGCCACACTGGGACTGAGATACGGCCCAGACTCCTACGGGAGGC
AGCAGTGGGGAATATTGCACAATGGGCGCAAGCCTGATGCAGCGACGCCGCGTGAGGGAT
GACGGCCTTCGGGTTGTAAACCTCTTTCAATAGGGACGAAGCGCAAGTGACGGTACCTAT
AGAAGAAGGACCGGCCAACTACGTGCCAGCAGCCGCGGTAATACGTAGGGTCCGAGCGTT
GTCCGGAATTACTGGGCGTAAAGAGCTCGTAGGTGGTTTGTCGCGTTGTTCGTGAAAACT
CACAGCTTAACTGTGGGCGTGCGGGCGATACGGGCAGACTAGAGTACTGCAGGGGAGACT
GGAATTCCTGGTGTAGCGGTGGAATGCGCAGATATCAGGAGGAACACCGGTGGCGAAGGC
GGGTCTCTGGGCAGTAACTGACGCTGAGGAGCGAAAGCGTGGGGAGCGAACAGGATTAGA
TACCCTGGTAGTCCACGCCGTAAACGGTGGGTACTAGGTGTGGGTTTCCTTCCTTGGGAT
CCGTGCCGTAGCTAACGCATTAAGTACCCCGCCTGGGGAGTACGGCCGCAAGGCTAAAAC
TCAAAGGAATTGACGGGGGCCCGCACAAGCGGCGGAGCATGTGGATTAATTCGATGCAAC
GCGAAGAACCTTACCTGGGTTTGACATGCACAGGACGCCAGTAGAGATATTGGTTCCCTT
GTGGCCTGTGTGCAGGTGGTGCATGGCTGTCGTCAGCTCGTGTCGTGAGATGTTGGGTTA
AGTCCCGCAACGAGCGCAACCCTTGTCTCATGTTGCCAGCACGTTATGGTGGGGACTCGT
GAGAGACTGCCGGGGTCAACTCGGAGGAAGGTGGGGATGACGTCAAGTCATCATGCCCCT
TATGTCCAGGGCTTCACACATGCTACAATGGCCGGTACAAAGGGCTGCGATGCCGTGAGG
TGGAGCGAATCCTTTCAAAGCCGGTCTCAGTTCGGATCGGGGTCTGCAACTCGACCCCGT
GAAGTCGGAGTCGCTAGTAATCGCAGATCAGCAACGCTGCGGTGAATACGTTCCCGGGCC
TTGTACACACCGCCCGTCACGTCATGAAAGTCGGTAACACCCGAAGCCGGTGGCCTAACC
CTTGTGGAGGGAGCCGTCGAAGGTGGGATCGGCGATTGGGACGAAGTCGTAACAAGGTAG
CCGTACCGGAAGGTGCGGCTGGATCACCTCCTTTCTAAGGAGCACCACGAAAAGGGTTGA
GACACTGGGTCTTACCCGAGCCGTGAGGAGTCTGTGCGCTGTAGTGGCGCCGGCTTGGTG
CACAACAAACTTCTATGACTGCCAGACACACTATTGGGCTTTGAGACAACAGGCCCGTGC
CCCTTTTCGGGGGGTGGCATCCGGTTGCGGGTGTCGGCGTGTTGTTGCTCCGCTTTGGTG
GTGGGGTGTGGTGTTTGAATTGTGGATAGTGGTTGCGAGCATCTAGCACGCAGAGTGTGG
CGCCGGCCTTCGGGTGGGTGTCGCTTTTGTGTGTTGATGTGCAATTTCTTTTGAAACTCA
TTTTTGGTTTTTGTGTTGTAAGTGTTTAAGGGCGCATGGTGGATGCCTTGGCACTGGGAG
CCGATGAAGGACGTTGGAGGCTGCGATATGCCTCGGGGAGCTGCCAACCGAGCGTTGATC
CGAGGATGTCCGAATGGGGAAACCCGGCACGAGTGATGTCGTGTCACCCTGCACTGAATA
CATAGGTGTAGGGAGGGAACGCGGGGAAGTGAAACATCTCAGTACCCGTAGGAAGAGAAA
ACAAAATGTGATTCCGTGAGTAGTGGCGAGCGAAAGCGGAGGATGGCTAAACCGTATGCA
TGTGATACCGGGTAGGGGTTGTGTGTGCGGGGTTGTGGGACCTGTTTTTCCAGCTCTACC
TGGCTGGAGGGTAGTGAGAAAATGTTGTGGTTAGCGGAAGTGGTTTGGGATGACCTGCCG
TAGACGGTGAGAGCCCGGTACGTGAAAACCTGACATCTACCTTAATGGTGTTCCCGAGTA
GCAGCGGGCCCGTGAAATCTGCTGTGAATCTGCCGGGACCACCCGGTAAGCCTGAATACT
TCCCAGTGACCGATAGCGGATTAGTACCGTGAGGGAATGGTGAAAAGTACCCCGGGAGGG
GAGTGAAATAGTACCTGAAACCGTGCGCTTACAATCCGTCAGAGCCCTCCTTCGTGGTGG
GGTGATGGCGTGCCTTTTGAAGAATGAGCCTGCGAGTCAGGGACATGTCGCGAGGTTAAC
CCGGGTGGGGTAGCCGCAGCGAAAGCGAGTCTGAATAGGGCGTATCCGCACAGTAGTGTG
TGGTGTAGTGGTGTGTTCTGGACCCGAAGCGGAGTGATCTACCCATGGCCAGGGTGAAGC
GCGGGTAAGACCGCGTGGAGGCCCGAACCCACTTAGGTTGAAGACTGAGGGGATGAGCTG
TGGGTAGGGGTGAAAGGCCAATCAAACTCCGTGATAGCTGGTTCTCCCCGAAATGCATTT
AGGTGCAGCGTCACATGTTTCTTGTTGGAGGTAGAGCTACTGGATGGCCGATGGGCCCCA
CAGGGTTACTGACGTCAGCCAAACTCCGAATGCCGACAAGTCCAAGAGTGTGGCAGTGAG
ACGGCGGGGGATAAGCTCCGTGCGTCGAGAGGGAAACAGCCCAGATCGCCGGCTAAGGCC
CCTAAGCGTGTGCTAAGTGGAAAAGGATGTGCAGTCGCGAAGACAACCAGGAGGTTGGCT
TAGAAGCAGCCACCCTTGAAAGAGTGCGTAATAGCTCACTGGTCAAGTGATTGTGCGCCG
ATAATGTAGCGGGGCTCAAGCACACCGCCGAAGCCGCGGCAGCCATTTATGGCTGGGTAG
GGGAGCGTCCTGCATCCGGTGAAGCAGCAGAGTGATCTAGCTGTGGAGGGTGTGGGAGTG
AGAATGCAGGCATGAGTAGCGAATAGGCAAGTGAGAACCTTGCCCGCCGAAAGACCAAGG
GTTCCTGGGCCAGGCCAGTCCTCCCAGGGTGAGTCGGGACCTAAGGCGAGGCCGACAGGC
GTAGTCGATGGACAACGGGTTGATATTCCCGTACCCGTGTATGTGCGTCCCTGATGAATC
CATTGTGCTAACCATCCAAAACCACCGTGACCAATCCCTTCGGGGTGCGGCGTTGGTGGG
GCTGCGTGGGACCCCGGTGGGTAGTAGTCAAGCGATGGGGTGACGCAGGAAGGTAGCCGT
ACCAGTCAGTGGTTGTACTGGGGTAAGCCGGTAGGGCGAAACGTAGGCAAATCCGCGTTT
CATACAGCCTGAGAGGTGATGCATAGCCGTTTGAGGCGAATTCGGTGATCCTATGCTGCC
AAGAAAAGCCTCTAGCGAGGACATACACGGCCCGTACCCCAAACCAACACAGGTGGTCAG
GTAGAGAATACTAAGGCGTACGAGTGAACTATGGTTAAGGAACTCGGCAAAATGCCCCCG
TAACTTCGGGAGAAGGGGGACCCCCATATCGTCAAGGCTCTTGCGGCCGGCAGCGGGAGG
GGGTGGCACAAACCAGTGAGAAGCGACTGTTTACTAAAAACACAGGTCCGTGCGAAGTCG
CAAGACGATGTATACGGACTGACGCCTGCCCGGTGCTGGAAGGTTAAGAGGACCTGTTAA
CCCTTCGGGGTGAAGCAGAGAATTTAAGCCCCAGTAAACGGCGGTGGTAACTATAACCAT
CCTAAGGTAGCGAAATTCCTTGTCGGGTAAGTTCCGACCTGCACGAATGGCGTAACGACT
TCTCAACTGTCTCAACCATAGACTCGGCGAAATTGCACTACGAGTAAAGATGCTCGTTAC
GCGCGGCAGGACGAAAAGACCCCGGGACCTTCACTACAACTTGGTATTGGTGCTCGATAC
GGTTTGTGTAGGATAGGTGGGAGACTGTGAAGCTCACACGCCAGTGTGGGTGGAGTCGTT
GTTGAAATACCACTCTGATCGTATTGGGCCTCTAACCTCGGACCGTATATCCGGTTCAGG
GACAGTGCCTGGTGGGTAGTTTAACTGGGGCGGTTGCCTCCCAAAATGTAACGGAGGCGC
CCAAAGGTTCCCTCAACCTGGACGGCAATCAGGTGTTGAGTGTAAGTGCACAAGGGAGCT
TGACTGCGAGACGTACATGTCGAGCAGGGACGAAAGTCGGGACTAGTGATCCGGCACCTC
TGAGTGGAAGGGGTGTCGCTCAACGGATAAAAGGTACCCCGGGGATAACAGGCTGATCTT
CCCCAAGAGTCCATATCGACGGGATGGTTTGGCACCTCGATGTCGGCTCGTCGCATCCTG
GGGCTGGAGCAGGTCCCAAGGGTTGGGCTGTTCGCCCATTAAAGCGGCACGCGAGCTGGG
TTTAGAACGTCGTGAGACAGTTCGGTCTCTATCCGCCGCGCGCGTCAGAAGCTTGAGGAA
ATCTGTCCCTAGTACGAGAGGACCGGGACGGACGAACCTCTGGTATACCAGTTGTTCCAC
CAGGAGCACCGCTGGATAGCCACGTTCGGACAGGATAACCGCTGAAAGCATCTAAGCGGG
AAAC
>NZ_CP083405.1 Mycobacterium lepromatosis
TGCTTAACACATGCAAGTCGAACGGAAAGGTCTCTTAATACTTAAACCTATTAAAGATAC
TCGAGTGGCGAACGGGTGAGTAACACGTGGGTAATCTACCCTGCACTTCAGGGATAAGCC
TGGGAAACCGGGTCTAATACCGGATAGGACTTCAAGGCGCATGTCTTGTGGTGGAAAGCT
TTTGCGGTGCGGGATGGGCCCGCGGCCTATCAGCTTGTTGGTGGGGTGACGGCCTACCAA
GGCGACGACGGGTAGCCGGCCTGAGAGGGTGTCCGGCCACACTGGGACTGAGATACGGCC
CAGACTCCTACGGGAGGCAGCAGTGGGGAATATTGCACAATGGGCGCAAGCCTGATGCAG
CGACGCCGCGTGGGGGATGACGGCTTTCGGGTTGTAAACCTCTTTCACCATTGACGAAGA
TCTGGGTTTTCTCGGATTGACGGTAGGTGGAGAAGAAGCACCGGCCAACTACGTGCCAGC
AGCCGCGGTAATACGTAGGGTGCGAGCGTTGTCCGGAATTACTGGGCGTAAAGAGCTCGT
AGGTGGTTTGTCGCGTTGTTCGTGAAATCTCACGGCTTAACTGTGAGCGTGCGGGCGATA
CGGGCAGACTGGAGTACTGCAGGGGAGACTGGAATTCCTGGTGTAGCGGTGGAATGCGCA
GATATCAGGAGGAACACCGGTGGCGAAGGCGGGTCTCTGGGCAGTAACTGACGCTGAGGA
GCGAAAGCGTGGGGAGCGAACAGGATTAGATACCCTGGTAGTCCACGCCGTAAACGGTGG
GTACTAGGTGTGGGTTTCCTTCCTTGGGATCCGTGCCGTAGCTAACGCATTAAGTACCCC
GCCTGGGGAGTACGGCCGCAAGGCTAAAACTCAAAGGAATTGACGGGGGCCCGCACAAGC
GGCGGAGCATGTGGATTAATTCGATGCAACGCGAAGAACCTTACCTGGGTTTGACATGCA
CAGGACGCGTCTAGAGATAGGCGTTCCTTTTTGGCCTGTGTGCAGGTGGTGCATGGCTGT
CGTCAGCTCGTGTCGTGAGATGTTGGGTTAAGTCCCGCAACGAGCGCAACCCTTGTCTCA
TGTTGCCAGCACGTAATGGTGGGGACTCGTGAGAGACTGCCGCGGTCAACTCGGAGGAAG
GTGGGGATGACGTCAAGTCATCATGCCCCTTATGTCCAGGGCTTCACACATGCTACAATG
GCCGGTACAAAGGGCTGCGATGCCGCAAGGTTAAGCGAATCCTTATTAAAGCCGGTCTCA
GTTCGGATCGGGGTCTGCAACTCGACCCCGTGAAGCCGGAGTCGCTAGTAATCGCAGATC
AGCAACGCTGCGGTGAATACGTTCCCGGGCCTTGTACACACCGCCCGTCACGTCATGAAA
GTCGGTAACACCCGAAGCCAGTGGCCTAACCCTCGGGAGGGAGCTGTCGAAGGTGGGATC
GGCGATTGGGACGAAGTCGTAACAAGGTAGCCGTACCGGAAGGTGCGGCTGGATCACCTC
CTTTCTAAGGAGCACCACGAAAAACACTCCAATGGTTTAGGGTGTAAGCCGTTAGGGGTT
CTCATCTGTAGTGGACGAGAGCCGGGTGCGCAACAGCAAATGGGTATCCAGACACACTGT
TGGGTCCTGAGACAACACTCGTCTTGATTTGAGTGTTGTGCCTCATCTTGATGGTGAGGT
GTGGTGTTTGAGTATTGGATAGTGGTTGCGAGCATCTAGATGGATGTGTTGCCAGCATGT
AGTGGTGACGTATTCATTGAGAATGTGTATTTTTCTTCTTTGGTTTTGTGTGTAAGTAAG
TGTTTAAGGGCGCATGGTGGATGCCTTGGCATCGAGAGCCGATGAAGGACGTGGGAGGCT
GCGATATGCCTCGGGGAGCTGTCAACCGAGCGTAGATCCGAGGATTTCCGAATGGGGAAA
CCTAGCACGAGTGATGTCGTGTTACCCGTATCTGAATATATAGGGTGCGGGAGGGAACGC
GGGGAAGTGAAACATCTCAGTACCCGTAGGAGAAGAAAACAATTGTGATTCCGCAAGTAG
TGGCGAGCGAACGTGGAATAGGGCTAAACCGTATACATGTCTAACTAGGTAGGGGTTGTG
TGTGCGGTGTTGTGGGAGTGGTAAGTCTCAGCTCTACCTGGCTGAGGGGTAGTCAGAAAG
TGTCGTAGTTAGCGGAAATGGCCTGGGATGGCCTGCCGTAGACGGTGAGAGCCCAGTACG
CGAAAACTTGGCACCTACCTTGTATCAATTCCCGAGTAGCAGCGGGCCCGTGGAATCTGC
TGTGAATCTGCCGGGACCACCCGGTAAGCCTAAATACTTCTCGATGACCGATAGCGGATT
AGTACCGTGAGGGAATGGTGAAAAGTACCCCGGGAGGGGAGTGAAATAGTACCTGAAACC
GTGTGCCTACAATCCGTCAGAGCCTCCTTGTGGGGTGATGGCGTGCCTTTTGAAGAATGA
GCCTGCGAGTCAGGGATATGTCGCGAGGTTAACCCGTGTGGGGTAGCCGCAGCGAAAGCG
AGTCTGAATAGGGCGTATCACGTGTGAGCGTGTGTAGTGGCATGTTCTGGACCCGAAGCG
GAGTGATCTACCCATGGCCAGGGTGAAGCGCGGGTAAGACCGCGTGGAGGCCCGAACCCA
CTTAAGTTGAAGATTGAGGGGATGAGTTGTGGGTAGGGGTGAAAGGCCAATCAAACTCCG
TGATAGCTGGTTCTCCCCGAAATGCATTTAGGTGCAGCGTTGCGTGGTTTACCACGGAGG
TAGAGCTACTGGATGACTGATGGGCCCTACTAGGTTACTGACGTCAGCCAAACTCCGAAT
GCCGTGGTTTAGAGCGTGGCAGTGAGACGGCGGGGGATAAGCTCCGTACGTCGAGAGGGA
AACAGCCCAGATCGCCGGCTAAGGCCCCTAAGCGTGTGCTAAGTGGAAAAGGATGTGCAG
TCGCAAAGACAACCAGGAGGTTGGCTTAGAAGCAGCCACCCTTGAAAGAGTGCGTAATAG
CTCACTGGTCAAGTGATTGTGCGCCGATAATGTAACGGGGCTCAAGCACACCGCCGAAGC
CGCGGCACGCCCACCCTAGTAGGGTGGGCGTGGGTAGGGGAGCGTTCCTCATTCAGCGAA
GTCTCCGGGTAACCGGTGGTGGAGGGTGAGGGAGTGAGAATGCAGGCATGAGTAGCGATA
AGGCAAGTGAGAACCTTGCCCGCCGTAAGACCAAGGGTTCCTGGGCCAGGCCAGTCCGCC
CAGGGTGAGTCGGGACCTAAGGCGAGGCCGACAGGCGTAGTCGATGGACAACGGGTTGAT
ATTCCCGTACCCGTGTGTGTGCGCCCGTGATGAATCAGCGGTACTCACCACCCAAAACCG
GATCGATCCATTCCCCTTCGGGGGCCGTGGAGGTTCGGGACTGCGTGGGAACTTCGTTGG
TAGTAGTCAAGCGATGGGGTGACGCAGGAAGGTAGCCGTACCAGTCAGTGGTAATACTGG
GGTAAGCCTGTAGGGAGAGCGATAGGCAAATCCGTCGTTCGTGAATCCTGAGAGGTGATA
CATAGCCGATTGAGGCAAATTCGGTGAGCCTCTGCTGCCAAGAAAAGCCTCTAGCGAGCA
CATATACGGCCCGTACCCCAAACCGACACAGGTGGTCAGGTAGAGCATACCAAGGCGTAC
GAGATAACTATGGTTAAGGAACTCGGCAAAATGCCTCCGTAACTTCGGGAGAAGGGGGGC
CGGAATATCGTGAACACCCTTGCGGTGGGAGCGGGATCCGGTCGCAGAAATCAGTGAGAA
GCGACTGTTTACTAAAAACACAGGTCCGTGCGAAGTCGTAAGACGATGTATACGGACTGA
CGCCTGCCCGGTGCTGGAAGGTTAAGAGGACCTGTTAACCCGAAAGGGTGAAGCGGAGAA
TTTAAGCCCCAGTAAACGGCGGTGGTAACTATAACCATCCTAAGGTAGCGAAATTCCTTG
TCGGGTAAGTTCCGACCTGCACGAATGGCGTAACGACTTCTCAACTGTCTCAACCATAGA
CTCGGCGAAATTGCATTACGAGTAAAGATGCTCGTTACGTGCGGCAGGACGAAAAGACCC
CGGGACCTTCACTACAACTTGGTATTGATGTTCGGTACGGTTTGTGTAGGATAAGTGGGA
GACTGTGAAACCTCGACGCTAGTTGGGGTGGAGTCGTTGTTGAAATACCACTCTGATCGT
ATTGGACATCTAACCTCGAACCGTGTATCCGGTTCAGGGACAGTGCCTGGTGGGTAGTTT
AACTGGGGCGGTTGCCTCCTAAAATGTAACGGAGGCGCCCAAAGGTTCCCTCAACCTGGT
CGGCAATCAGGTGGCGAGTGTAAATGCACAAGGGAGCTTGACTGCGAGACTTACACGTCA
AGCAGGGACGAAAGTCGGGATTAGTGATCCGGCACCTCTGAGTGGAAGGGGTGTCGCTCA
ACGGATAAAAGGTACCCCGGGGATAACAGGCTTATCTTCCCCAAGAGTCCATATCGACGG
GATGGTTTGGCACCTCGATGTCGGCTCGTCGCATCCTGGGGCTGAAGCAGGTCCCAAGGG
TTGGGCTGTTCGCCCATTAAAGCGGCACGCGAGCTGGGTTTAGAACGTCGTGAGACAGTT
CGGTCTCTATCCGCCGCGCGCGTCAGAAACTTGAGGAAAGCTGTCCCTAGTACGAGAGGA
CCGGGACGGACGAACCTCTGGTATACCAGTTGTCCCACCAGGGGCACCGCTGGATAGCCA
CGTTCGGACAGGATAACCGCTGAAAGCATCTAAGCGGGAAAC
>NZ_CP085200.1  Mycobacterium ulcerans
TGCTTAACACATGCAAGTCGAACGGAAAGGTCTCTTCGGAGATACTCGAGTGGCGAACGG
GTGAGTAACACGTGGGCGATCTGCCCTGCACTTCGGGATAAGCCTGGGAAACTGGGTCTA
ATACCGGATAGGACCACGGGATTCATGTCCTGTGGTGGAAAGCTTTTGCGGTGTGGGATG
GGCCCGCGGCCTATCAGCTTGTTGGTGGGGTAACGGCCTACCAAGGCGACGACGGGTAGC
CGGCCTGAGAGGGTGTCCGGCCACACTGGGACTGAGATACGGCCCAGACTCCTACGGGAG
GCAGCAGTGGGGAATATTGCACAATGGGCGCAAGCCTGATGCAGCGACGCCGCGTGGGGG
ATGACGGCCTTCGGGTTGTAAACCTCTTTCACCATCGACGAAGGTTCGGGTTTTCTCGGA
TTGACGGTAGGTGGAGAAGAAGCACCGGCCAACTACGTGCCAGCAGCCGCGGTAATACGT
AGGGTGCGAGCGTTGTCCGGAATTACTGGGCGTAAAGAGCTCGTAGGTGGTTTGTCGCGT
TGTTCGTGAAATCTCACGGCTTAACTGTGAGCGTGCGGGCGATACGGGCAGACTAGAGTA
CTGCAGGGGAGACTGGAATTCCTGGTGTAGCGGTGGAATGCGCAGATATCAGGAGGAACA
CCGGTGGCGAAGGCGGGTCTCTGGGCAGTAACTGACGCTGAGGAGCGAAAGCGTGGGGAG
CGAACAGGATTAGATACCCTGGTAGTCCACGCCGTAAACGGTGGGTACTAGGTGTGGGTT
TCCTTCCTTGGGATCCGTGCCGTAGCTAACGCATTAAGTACCCCGCCTGGGGAGTACGGC
CGCAAGGCTAAAACTCAAAGGAATTGACGGGGGCCCGCACAAGCGGCGGAGCATGTGGAT
TAATTCGATGCAACGCGAAGAACCTTACCTGGGTTTGACATGCACAGGACGCGTCTAGAG
ATAGGCGTTCCCTTGTGGCCTGTGTGCAGGTGGTGCATGGCTGTCGTCAGCTCGTGTCGT
GAGATGTTGGGTTAAGTCCCGCAACGAGCGCAACCCTTGTCTCATGTTGCCAGCACGTAA
TGGTGGGGACTCGTGAGAGACTGCCGGGGTCAACTCGGAGGAAGGTGGGGATGACGTCAA
GTCATCATGCCCCTTATGTCCAGGGCTTCACACATGCTACAATGGCCGGTGCAAAGGGCT
GCGATGCCGCGAGGTTAAGCGAATCCTTTAACGCCGGTCTCAGTTCGGATCGGGGTCTGC
AACTCGACCCCGTGAAGTCGGAGTCGCTAGTAATCGCAGATCAGCAACGCTGCGGTGAAT
ACGTTCCCGGGCCTTGTACACACCGCCCGTCACGTCATGAAAGTCGGTAACACCCGAAGC
CAGTGGCCTAACCCTTTGGGAGGGAGCTGTCGAAGGTGGGATCGGCGATTGGGACGAAGT
CGTAACAAGGTAGCCGTACCGGAAGGTGCGGCTGGATCACCTCCTTTCTAAGGAGCACCA
CGAGAAACACTCCAATTGGTGGGGTGTAAGCCGTGAGGGGTTCTCGTCTGTAGTGGACGG
AAGCCGGGTGCACAACAACAAGCAAGCCAGACACACTATTGGGTCCTGAGGCAACATCTC
TGTTGGTTTCGGGATGTTGTCCCACCATCTTGGTGGTGGGGTGTGGTGTTTGAGAATTGG
ATAGTGGTTGCGAGCATCAATTGGATGCGCTGCCTTTTGGTGGCGTGTTCTGTTGTGCAA
TTTTATTCTTTGGTTTTTGTGTTTATAAGTGTCTAAGGGCGCATGGTGGATGCCTTGGCA
TCGACAGCCGATGAAGGACGTGGGAGGCTGCGATATGCCTCGGGGAGCTGTCAACCTAGC
GTGGATCCGAGGATTTCCGAATGGGGAAACCCAGCACGAGTGATGTCGTGTTACCCGCAC
CTGAATATATAGGGTGCGGGGGGGGAACGCGGGGAAGTGAAACATCTCAGTACCCGTAGG
AAAAGAAAACAATTGTGATTCCGTAAGTAGTGGCGAGCGAACGCGGAAAATGGCTAAACC
GCACGCATGTTTAACCGGGTAGGGGTTGTGTGTGCGGGGTTGTGGGAATGATATGTCTCA
GCTCTACCTGGCTGAGAGGCAGTCAGAAAGTGTCGCAGTTAACGGAAATGGCCTGGGATG
GTCTGCCGTAGACGGTGAGAGCCCGGTACGTGAAAACCCGGCACCTGCCTAGTATCAACT
CCCGAGTAGCAGCGGGCCCGTGGAATCTGCTGTGAATCTGCCGGGACCACCCGGTAAGCC
TAAATACTACTCGATGACCGATAGCGGATTAGTACCGTGAGGGAATGGTGAAAAGTACCC
CGGGAGGGGAGTGAAAGAGTACCTGAAACCGTGCGCCTACAATCCGTCAGAGCCTCCTCG
TGGGGTGATGGCGTGCCTTTTGAAGAATGAGCCTGCGAGTCAGGGACATGTCGCGAGGTT
AACCCGAGTGGGGTAGCCGCAGCGAAAGCGAGTCTGAATAGGGCGTATCCCCGTTAGGGG
TGTAGTGGCATGTTCTGGACCCGAAGCGGAGTGATCTACCCATGGCCAGGGTGAAGCGCG
GGTAAGACCGCGTGGAGGCCCGAACCCACTTAGGTTGAAGACTGAGGGGATGAGCTGTGG
GTAGGGGTGAAAGGCCAATCAAACTCCGTGATAGCTGGTTCTCCCCGAAATGCATTTAGG
TGCAGCGTTGCGTGTTTCACCACGGAGGTAGAGCTACTGGATGGCCGATGGGCCCTACTA
GGTTACTGACGTCAGCCAAACTCCGAATGCCGTGGTGTGAAGCGTGGCAGTGAGACGGCG
GGGGATAAGCTCCGTACGTCGAGAGGGAAACAGCCCAGATCGCCGGCTAAGGCCCCAAAG
CGTGTGCTAAGTGGAAAAGGATGTGCAGTCGCAGAGACAACCAGGAGGTTGGCTTAGAAG
CAGCCACCCTTGAAAGAGTGCGTAATAGCTCACTGGTCAAGTGATTGTGCGCCGATAATG
TAGCGGGGCTCAAGCACACCGCCGAAGCCGCGACAACCGCAAGGTTGGGTAGGGGAGCGT
CCCTCATTCAGCGAAGCTGCCGGGTAACCGGTGGTGGAGGATGGGGGAGTGAGAATGCAG
GCATGAGTAGCGATAAGGCAAGTGAGAACCTTGCCCGCCGAAAGACCAAGGGTTCCTGGG
CCAGGCCAGTCCGCCCAGGGTGAGTCGGGACCTAAGGCGAGGCCGACAGGCGTAGTCGAT
GGACAACGGGTTGATATTCCCGTACCCGTGTGTGCGCGCCCGTGATGAATCAGCGGTACT
AACCACCCAAAACCGGATCGATCATTCCTCTTCGGGGGCGTGGAGTTCCGGGGCTGCGTG
GAACCTTCGTTGGTAGTAGTCAAGCGACGGGGTGACGCAGGAAGGCAGCCGTACCAGTCA
GTGGTAATACTGGGGCAAGCCCGTAGGGAGAGCGATAGGCAAATCCGTCGCTCATTAATC
CTGAGAGGTGATGCATAGCCGATTGAGGCGAATTCGGTCATCCTCTGCTGCCAAGAAAAG
CCTCTAGCGAGCGCACACACGGCCCGTACCCCAAACCAACACAGGTGGTCAGGTAGAGAA
TACCAAGGCGTACGAGATAACTATGGTTAAGGAACTCGGCAAAATGCCCCCGTAACTTCG
GGAGAAGGGGGACCGGAATACCGTGAACACCCTTGCGGTGGGAGCGGGATTCGGTCGCAG
AAACCAGTGGGGAGCGACTGTTTACTAAAAACACAGGTCCGTGCGAAGTCGCAAGACGAT
GTATACGGACTGACGCCTGCCCGGTGCTGGAAGGTTAAGAGGACCCGTTAATTCGTAAGG
GTGAAGCGGAGAATTTAAGCCCCAGTAAACGGCGGTGGTAACTATAACCATCCTAAGGTA
GCGAAATTCCTTGTCGGGTAAGTTCCGACCTGCACGAATGGCGTAACGACTTCCCAACTG
TCTCAACCATAGACTCGGCGAAATTGCACTACGAGTTAAGATGCTCGTTACGCGCGGCAG
GACGAAAAGACCCCGGGACCTTCACTACAACTTGGTATTGGTGTTCGGTTCGGTTTGTGT
AGGATAGGTGGGAGACTGTGAAACTCCAACGCCAGTTGGGGCGGAGTCATTGTTGAAATA
CCACTCTGATCGTATTGGACACCTAACGTCGAACCCTGAACCGGGTTCACGGACAGTGCC
TGGCGGGTAGTTTAACTGGGGCGGTTGCCTCCTAAAATGTAACGGAGGCGCCCAAAGGTT
CCCTCAACCTGGACGGCAATCAGGTGACGAGTGTAAGTGCACAAGGGAGCTTGACTGCGA
GACCTACAAGTCAAGCAGGGACGAAAGTCGGGACTAGTGATCCGGCACCTCTGAGTGGAA
GGGGTGTCGCTCAACGGATAAAAGGTACCCCGGGGATAACAGGCTGATCTTCCCCAAGAG
TCCATATCGACGGGATGGTTTGGCACCTCGATGTCGGCTCGTCGCATCCTGGGGCTGGAG
CAGGTCCCAAGGGTTGGGCTGTTCGCCCATTAAAGCGGCACGCGAGCTGGGTTTAGAACG
TCGTGAGACAGTTCGGTCTCTATCCGCCGCGCGCGTCAGAAACTTGAGGAAACCTGTCCC
TAGTACGAGAGGACCGGGACGGACGAACCTCTGGTACACCAGTTGTCCCACCAGGGGCAC
CGCTGGATAGCCACGTTCGGAAAGGATAACCGCTGAAAGCATCTAAGCGGGAAAC
>NZ_CP085945.1 Mycobacterium intracellulare
TGCTTAACACATGCAAGTCGAACGGAAAGGCCCCTTCGGGGGTACTCGAGTGGCGAACGG
GTGAGTAACACGTGGGCAATCTGCCCTGCACTTCGGGATAAGCCTGGGAAACTGGGTCTA
ATACCGGATAGGACCTTTAGGCGCATGTCTTTAGGTGGAAAGCTTTTGCGGTGTGGGATG
GGCCCGCGGCCTATCAGCTTGTTGGTGGGGTGATGGCCTACCAAGGCGACGACGGGTAGC
CGGCCTGAGAGGGTGTCCGGCCACACTGGGACTGAGATACGGCCCAGACTCCTACGGGAG
GCAGCAGTGGGGAATATTGCACAATGGGCGCAAGCCTGATGCAGCGACGCCGCGTGGGGG
ATGACGGCCTTCGGGTTGTAAACCTCTTTCACCATCGACGAAGGTCCGGGTTTTCTCGGA
TTGACGGTAGGTGGAGAAGAAGCACCGGCCAACTACGTGCCAGCAGCCGCGGTAATACGT
AGGGTGCGAGCGTTGTCCGGAATTACTGGGCGTAAAGAGCTCGTAGGTGGTTTGTCGCGT
TGTTCGTGAAATCTCACGGCTTAACTGTGAGCGTGCGGGCGATACGGGCAGACTAGAGTA
CTGCAGGGGAGACTGGAATTCCTGGTGTAGCGGTGGAATGCGCAGATATCAGGAGGAACA
CCGGTGGCGAAGGCGGGTCTCTGGGCAGTAACTGACGCTGAGGAGCGAAAGCGTGGGGAG
CGAACAGGATTAGATACCCTGGTAGTCCACGCCGTAAACGGTGGGTACTAGGTGTGGGTT
TCCTTCCTTGGGATCCGTGCCGTAGCTAACGCATTAAGTACCCCGCCTGGGGAGTACGGC
CGCAAGGCTAAAACTCAAAGGAATTGACGGGGGCCCGCACAAGCGGCGGAGCATGTGGAT
TAATTCGATGCAACGCGAAGAACCTTACCTGGGTTTGACATGCACAGGACGCGTCTAGAG
ATAGGCGTTCCCTTGTGGCCTGTGTGCAGGTGGTGCATGGCTGTCGTCAGCTCGTGTCGT
GAGATGTTGGGTTAAGTCCCGCAACGAGCGCAACCCTTGTCTCATGTTGCCAGCGGGTAA
TGCCGGGGACTCGTGAGAGACTGCCGGGGTCAACTCGGAGGAAGGTGGGGATGACGTCAA
GTCATCATGCCCCTTATGTCCAGGGCTTCACACATGCTACAATGGCCGGTACAAAGGGCT
GCGATGCCGCAAGGTTAAGCGAATCCTTTTAAAGCCGGTCTCAGTTCGGATTGGGGTCTG
CAACTCGACCCCATGAAGTCGGAGTCGCTAGTAATCGCAGATCAGCAACGCTGCGGTGAA
TACGTTCCCGGGCCTTGTACACACCGCCCGTCACGTCATGAAAGTCGGTAACACCCGAAG
CCAGTGGCCTAACCCTTGGGAGGGAGCTGTCGAAGGTGGGATCGGCGATTGGGACGAAGT
CGTAACAAGGTAGCCGTACCGGAAGGTGCGGCTGGATCACCTCCTTTCTAAGGAGCACCA
CGAAAAGCACTCCAATTGGTGGGGTGCGAGCCGTGAGGGGTTCCCGTCTGTAGTGGACGG
GGGCCGGGTGCACAACAGCAAATGATTGCCAGACACACTATTGGGCCCTGAGACAACACT
CGGTCGATCCGTGTGGAGTCCCTCCATCTTGGTGGTGGGGTGTGGTGTTTGAGTATTGGA
TAGTGGTTGCGAGCATCTAGATGAGCGCATAGTCCTTAGGGCTGATGCGTTCGTCGAAAT
GTGTAATTTCTTCTTTGGTTTTTGTGTGTAAGTAAGTGTTTAAGGGCGCATGGTGGATGC
CTTGGCATCGAGAGCCGATGAAGGACGTGGGAGGCTGCGATATGCCTCGGGGAGCTGTCA
ACCGAGCATTGATCCGAGGATTTCCGAATGGGGAAACCCAGCACGAGTGATGTCGTGTTA
CCCGCATCTGAATATATAGGGTGCGGGAGGGAACGCGGGGAAGTGAAACATCTCAGTACC
CGTAGGAGAAGAAAACAATTGTGATTCCGTAAGTAGTGGCGAGCGAACGCGGAACAGGCT
AAACCGCACGCATGTGATACCGGGTAGGGGTTGTGTGTGCGGGGTTGTGGGAGGATACAT
CTCAGCTCTACCTGGCTGAGGGGTAGTCAGAAAGTGTCGTGGTTAGCGGAAGTGGCCTGG
GATGGTCTGCCGTAGACGGTGAGAGCCCGGTACGCGAAAACCCGTCACCTACCTTGTATC
AATTCCCGAGTAGCAGCGGGCCCGTGGAATCTGCTGTGAATCTGCCGGGACCACCCGGTA
AGCCTAAATACTTCTCGATGACCGATAGCGGATTAGTACCGTGAGGGAATGGTGAAAAGT
ACCCCGGGAGGGGAGTGAAATAGTACCTGAAACCGTGTGCCTACAATCCGTCAGAGCCTC
CTTGTGGGGTGATGGCGTGCCTTTTGAAGAATGAGCCTGCGAGTCAGGGACACGTCGCGA
GGTTAACCCGTGCGGGGTAGCCGCAGCGAAAGCGAGTCTGAATAGGGCGCATCCCCTTTG
GGGTGTAGTGGCGTGTTCTGGACCCGAAGCGGAGTGATCTACCCATGGCCAGGGTGAAGC
GCGGGTAAGACCGCGTGGAGGCCCGAACCCACTTAGGTTGAAGACTGAGGGGATGAGCTG
TGGGTAGGGGTGAAAGGCCAATCAAACTCCGTGATAGCTGGTTCTCCCCGAAATGCATTT
AGGTGCAGCGTTGCGTGGTTCACCACGGAGGTAGAGCTACTGGATGGCCGATGGGCCCTA
CTAGGTTACTGACGTCAGCCAAACTCCGAATGCCGTGGTGTAAAGCGTGGCAGTGAGACG
GCGGGGGATAAGCTCCGTACGTCGAAAGGGAAACAGCCCAGATCGCCGGCTAAGGCCCCT
AAGCGTGTGCTAAGTGGAAAAGGATGTGTAGTCGCAGAGACAACCAGGAGGTTGGCTTAG
AAGCAGCCACCCTTGAAAGAGTGCGTAATAGCTCACTGGTCAAGTGATTATGCGCCGATA
ATGTAGCGGGGCTCAAGCACACCGCCGAAGCCGCGGCACATTCACGTTTACGTGGATGTG
GGTAGGGGAGCGTCCCTCATTCAGCGAAGCCTCCGGGTGACCGGTGGTGGAGGGTGGGGG
AGTGAGAATGCAGGCATGAGTAGCGATAAGGCAAGTGAGAACCTTGCCCGCCGTAAGACC
AAGGGTTCCTGGGCCAGGCCAGTCCGCCCAGGGTGAGTCGGGACCTAAGGCGAGGCCGAC
AGGCGTAGTCGATGGACAACGGGTTGATATTCCCGTACCCGTGTATGGGCGTCCCTGATG
AATCAGCGGTACTAACCACCCAAAACCGGATCGACCATTCCCCTTCGGGGGCATGGAGTT
TCGGGGCTGCGTGGGACCTTCGCTGGTAGTAGTCAAGCGATGGGGTGACGCAGGAAGGTA
GCCGTACCAGTCAGTGGTAATACTGGGGCAAGCCTGTAGGGAGAGCGATAGGCAAATCCG
TCGCTCATTAATCCTGAGAGGTGATGCATAGCCGATTGAGGTGAATTCGGTGATCCTCTG
CTGCCAAGAAAAGCCTCTAGCGAGCACATACACGGCCCGTACCCCAAACCAACACAGGTG
GTCAGGTAGAGAATACCAAGGCGTACGAGATAACTATGGTTAAGGAACTCGGCAAAATGC
CCCCGTAACTTCGGGAGAAGGGGGGCCGGAATACCGTGAACACCCTTGCGGTGGGAGCGG
GATCCGGCCGCAGAAACCAGTGGGTAGCGACTGTTTACTAAAAACACAGGTCCGTGCGAA
GTCGCAAGACGATGTATACGGACTGACGCCTGCCCGGTGCTGGAAGGTTAAGAGGACCCG
TTAACCGTAAGGTGAAGCGGAGAATTTAAGCCCCAGTAAACGGCGGTGGTAACTATAACC
ATCCTAAGGTAGCGAAATTCCTTGTCGGGTAAGTTCCGACCTGCACGAATGGCGTAACGA
CTTCCCAACTGTCTCAACCATAGACTCGGCGAAATTGCACTACGAGTAAAGATGCTCGTT
ACGCGCGGCAGGACGAAAAGACCCCGGGACCTTCACTACAACTTGGTATTGGTGTTCGGT
ACGGTTTGTGTAGGATAGGTGGGAGACTGTGAAATACAGACGCCAGTTTGTATGGAGTCG
TTGTTGAAATACCACTCTGATCGTATTGGACACCTAACGTCGAACCCTTATCGGGTTCAC
GGACAGTGCCTGGCGGGTAGTTTAACTGGGGCGGTTGCCTCCTAAAATGTAACGGAGGCG
CCCAAAGGTTCCCTCAACCTGGACGGCAATCAGGTGACGAGTGTAAGTGCACAAGGGAGC
TTGACTGCGAGACTTACAAGTCAAGCAGGGACGAAAGTCGGGACTAGTGATCCGGCACCC
CCGAGTGGAAGGGGTGTCGCTCAACGGATAAAAGGTACCCCGGGGATAACAGGCTGATCT
TCCCCAAGAGTCCATATCGACGGGATGGTTTGGCACCTCGATGTCGGCTCGTCGCATCCT
GGGGCTGGAGCAGGTCCCAAGGGTTGGGCTGTTCGCCCATTAAAGCGGCACGCGAGCTGG
GTTTAGAACGTCGTGAGACAGTTCGGTCTCTATCCGCCGCGCGCGTCAGAAACTTGAGGA
AACCTGTCCCTAGTACGAGAGGACCGGGACGGACGAACCTCTGGTATACCAGTTGTTCCA
CCAGGAGCACGGCTGGATAGCCACGTTCGGACAGGATAACCGCTGAAAGCATCTAAGCGG
GAAAC
>NZ_CP089224.1 Mycobacterium ostraviense
TGCTTAACACATGCAAGTCGAACGGAAAGGTCTCTTCGGAGACACTCGAGTGGCGAACGG
GTGAGTAACACGTGGGCAATCTGCCCTGCACACCGGGATAAGCCTGGGAAACTGGGTCTA
ATACCGGATAGGACCACTTGGCGCATGCCTTGTGGTGGAAAGCTTTTGCGGTGTGGGATG
GGCCCGCGGCCTATCAGCTTGTTGGTGGGGTGACGGCCTACCAAGGCGACGACGGGTAGC
CGGCCTGAGAGGGTGTCCGGCCACACTGGGACTGAGATACGGCCCAGACTCCTACGGGAG
GCAGCAGTGGGGAATATTGCACAATGGGCGCAAGCCTGATGCAGCGACGCCGCGTGGGGG
ATGACGGCCTTCGGGTTGTAAACCTCTTTCACCATCGACGAAGGTCCGGGTTCTCTCGGA
TTGACGGTAGGTGGAGAAGAAGCACCGGCCAACTACGTGCCAGCAGCCGCGGTAATACGT
AGGGTGCGAGCGTTGTCCGGAATTACTGGGCGTAAAGAGCTCGTAGGTGGTTTGTCGCGT
TGTTCGTGAAATCTCACGGCTTAACTGTGAGCGTGCGGGCGATACGGGCAGACTAGAGTA
CTGCAGGGGAGACTGGAATTCCTGGTGTAGCGGTGGAATGCGCAGATATCAGGAGGAACA
CCGGTGGCGAAGGCGGGTCTCTGGGCAGTAACTGACGCTGAGGAGCGAAAGCGTGGGGAG
CGAACAGGATTAGATACCCTGGTAGTCCACGCCGTAAACGGTGGGTACTAGGTGTGGGTT
TCCTTCCTTGGGATCCGTGCCGTAGCTAACGCATTAAGTACCCCGCCTGGGGAGTACGGC
CGCAAGGCTAAAACTCAAAGGAATTGACGGGGGCCCGCACAAGCGGCGGAGCATGTGGAT
TAATTCGATGCAACGCGAAGAACCTTACCTGGGTTTGACATGCACAGGACGCGTCTAGAG
ATAGGCGTTCCCTTGTGGCCTGTGTGCAGGTGGTGCATGGCTGTCGTCAGCTCGTGTCGT
GAGATGTTGGGTTAAGTCCCGCAACGAGCGCAACCCTTGTCTCATGTTGCCAGCGGGTAA
TGCCGGGGACTCGTGAGAGACTGCCGGGGTCAACTCGGAGGAAGGTGGGGATGACGTCAA
GTCATCATGCCCCTTATGTCCAGGGCTTCACACATGCTACAATGGCCGGTACAAAGGGCT
GCGATGCCGCGAGGTTAAGCGAATCCTTTTAAAGCCGGTCTCAGTTCGGATCGGGGTCTG
CAACTCGACCCCGTGAAGTCGGAGTCGCTAGTAATCGCAGATCAGCAACGCTGCGGTGAA
TACGTTCCCGGGCCTTGTACACACCGCCCGTCACGTCATGAAAGTCGGTAACACCCGAAG
CCAGTGGCCTAACCCTCGGGAGGGAGCTGTCGAAGGTGGGATCGGCGATTGGGACGAAGT
CGTAACAAGGTAGCCGTACCGGAAGGTGCGGCTGGATCACCTCCTTTCTAAGGAGCACCA
CGAAAAACACCCCAACTGGTGGGGTGTAAGCCGTGAGGGGCTCCCGTCTGTAGTAGACGG
GCGCCGGGTGCGCAACAGCAAGCGAGCCAGACACACTATTGGGTCCTGAGGCAACACTCG
GGCTTGTCTTGGACTCGTCCAAGAGTGTTGTCCCACCATCTTGGTGGTGGGGTGTGGTGT
TTGAGAATTGGATAGTGGTTGCGAGCATCAACTGGATGCGTTGCCCGCAGGGGTAGCGTG
TTCTTTTGTGCAATTTTATTCTTTGGTTTTTGTGTTAGTAAGTGTCTAAGGGCGCATGGT
GGATGCCTTGGCATCGAGAGCCGATGAAGGACGTGGGAGGCTGCGATAAGCCTCGGGGAG
CTGTCAACCGAGCGTGGATCCGAGGATTTCCGAATGGGGAAACCCAGCACGAGTGATGTC
GTGTTACCCGCATCTGAATATATAGGGTGCGGGAGGGAACGCGGGGAAGTGAAACATCTC
AGTACCCGTAGGAGAAGAAAACAAAAGTGATTCCGTCAGTAGTGGCGAGCGAACGCGGAA
CATGGCTAAACCGCACGCATGGGTAACCGGGTAGGGGTTGTGTGTGCGGGGTTGTGGGAT
CGATACGTCTTAGCTCTACCCGGCTGAGGGGCAGTCAGAAAGTGTCGTGGTTAACGGAAG
TGGCCTGGGATGGTCTGCCGTAGACGGTGAGAGCCCGGTACGTGAAAACCCGGCACCTGC
CTTGTATCAATTCCCGAGTAGCAGCGGGCCCGTGGAATCTGCTGTGAATCTGCCGGGACC
ACCCGGTAAGCCTAAATACTCCTCGATGACCGATAGCGGATTAGTACCGTGAGGGAATGG
TGAAAAGTACCCCGGGAGGGGAGTGAAAGAGTACCTGAAACCGTGTGCCTACAATCCGTC
AGAGCCCCTTTGTGGGGTGATGGCGTGCCTTTTGAAGAATGAGCCTGCGAGTCAGGGACA
TGTCGCGAGGTTAACCCGAGCGGGGTAGCCGCAGCGAAAGCGAGTCTGAATAGGGCGTAT
CACGTGCAAGCGTGTGTAGTGGCGTGTTCTGGACCCGAAGCGGAGTGATCTACCCATGGC
CAGGGTGAAGCGCGGGTAAGACCGCGTGGAGGCCCGAACCCACTTAGGTTGAAGACTGAG
GGGATGAGCTGTGGGTAGGGGTGAAAGGCCAATCAAACTCCGTGATAGCTGGTTCTCCCC
GAAATGCATTTAGGTGCAGCGTTGCGTGTTTCACCACGGAGGTAGAGCTACTGGATGGCC
GATGGGCCCCACTAGGTTACTGACGTCAGCCAAACTCCGAATGCCGTGGTGTATAGCGTG
GCAGTGAGACGGCGGGGGATAAGCTCCGTACGTCGAAAGGGAAACAGCCCAGATCGCCGG
CTAAGGCCCCAAAGCGTGTGCTAAGTGGGAAAGGATGTGCAGTCGCAGAGACAACCAGGA
GGTTGGCTTAGAAGCAGCCACCCTTGAAAGAGTGCGTAATAGCTCACTGGTCAAGTGATT
GTGCGCCGATAATGTAGCGGGGCTCAAGCACACCGCCGAAGCCGCGACAACCGCAAGGTT
GGGTAGGGGAGCGTCCCTCATTCAGCGAAGCCGCCGGGTGACCGGTGGTGGAGGATGGGG
GAGTGAGAATGCAGGCATGAGTAGCGATAAGGCAAGTGAGAACCTTGCCCGCCGAAAGAC
CAAGGGTTCCTGGGCCAGGCCAGTCCGCCCAGGGTGAGTCGGGACCTAAGGCGAGGCCGA
CAGGCGTAGTCGATGGACAACGGGTTGATATTCCCGTACCCGTGTGTGGGCGCCCGTGAT
GAATCAGCGGTACTAACCACCCAAAACCGGATCGATCACTCCCCTTCGGGGGCGTGGAGG
TCTGGGGCTGCGTGGAGCCTTCGCTGGTAGTAGTCAAGCGATGGGGTGACGCAGGAAGGC
AGCCGTACCAGTCAGTGGTAATACTGGGGCAAGCCAGTAGGGAGAGCGATAGGCAAATCC
GTCGCTCATAAATCCTGAGAGGTGACGCATAGCCGATTGAGGCGAATTCGGTGATCCTCT
GCTGCCAAGAAAAGCCTCTAGCGAGCACACGCACGGCCCGTACCCCAAACCGACACAGGT
GGTCAGGTAGAGAATACCAAGGCGTACGAGATAACTATGGTTAAGGAACTCGGCAAAATG
CCCCCGTAACTTCGGGAGAAGGGGGACCGAAATACCGTGAACACCCTTGCGGTGGGAGCG
GGATTCGGTCGCAGAAACCAGTGAGAAGCGACTGTTTACTAAAAACACAGGTCCGTGCGA
AGTCGCAAGACGATGTATACGGACTGACGCCTGCCCGGTGCTGGAAGGTTAAGAGGACCC
GTTAACCGCAAGGTGAAGCGGAGAATTTAAGCCCCAGTAAACGGCGGTGGTAACTATAAC
CATCCTAAGGTAGCGAAATTCCTTGTCGGGTAAGTTCCGACCTGCACGAATGGCGTAACG
ACTTCTCAACTGTCTCAACCATAGACTCGGCGAAATTGCACTACGAGTAAAGATGCTCGT
TACGCGCGGCAGGACGAAAAGACCCCGGGACCTTCACTACAACTTGGTATTGGTGTTCGG
TACGGTTTGTGTAGGATAGGTGGGAGACTGTGAAACCTCAACGCCAGTTGGGGCGGAGTC
GTTGTTGAAATACCACTCTGATCGTATTGGACACCTAACGTCGAACCCTGAATCGGGTTC
ACGGACAGTGCCTGGCGGGTAGTTTAACTGGGGCGGTTGCCTCCTAAAATGTAACGGAGG
CGCCCAAAGGTTCCCTCAACCTGGACGGCAATCAGGTGGCGAGTGTAAGTGCACAAGGGA
GCTTGACTGCGAGACCTACAAGTCAAGCAGGGACGAAAGTCGGGACTAGTGATCCGGCAC
CTCTGAGTGGAAGGGGTGTCGCTCAACGGATAAAAGGTACCCCGGGGATAACAGGCTGAT
CTTCCCCAAGAGTCCATATCGACGGGATGGTTTGGCACCTCGATGTCGGCTCGTCGCATC
CTGGGGCTGGAGCAGGTCCCAAGGGTTGGGCTGTTCGCCCATTAAAGCGGCACGCGAGCT
GGGTTTAGAACGTCGTGAGACAGTTCGGTCTCTATCCGCCGCGCGCGTCAGAAGCTTGAG
GAAACCTGTCCCTAGTACGAGAGGACCGGGACGGACGAACCTCTAGTGCACCAGTTGTCC
CACCAGGGGCACCGCTGGATAGCTACGTTCGGACAGGATAACCGCTGAAAGCATCTAAGC
GGGAAAC
>NZ_CP092364.2 Mycolicibacterium goodii
TGCTTAACACATGCAAGTCGAACGGAAAGGCCCTTTCGGGGGTACTCGAGTGGCGAACGG
GTGAGTAACACGTGGGTGATCTGCCCTGCACTTTGGGATAAGCCTGGGAAACTGGGTCTA
ATACCGAATATACCCTGCTGGTCGCATGGCCTGGTGGGGGAAAGCTTTTGCGGTGTGGGA
TGGGCCCGCGGCCTATCAGCTTGTTGGTGGGGTGATGGCCTACCAAGGCGACGACGGGTA
GCCGGCCTGAGAGGGTGACCGGCCACACTGGGACTGAGATACGGCCCAGACTCCTACGGG
AGGCAGCAGTGGGGAATATTGCACAATGGGCGCAAGCCTGATGCAGCGACGCCGCGTGAG
GGATGACGGCCTTCGGGTTGTAAACCTCTTTCAGCACAGACGAAGCGCAAGTGACGGTAT
GTGCAGAAGAAGGACCGGCCAACTACGTGCCAGCAGCCGCGGTAATACGTAGGGTCCGAG
CGTTGTCCGGAATTACTGGGCGTAAAGAGCTCGTAGGTGGTTTGTCGCGTTGTTCGTGAA
AACTCACAGCTTAACTGTGGGCGTGCGGGCGATACGGGCAGACTAGAGTACTGCAGGGGA
GACTGGAATTCCTGGTGTAGCGGTGGAATGCGCAGATATCAGGAGGAACACCGGTGGCGA
AGGCGGGTCTCTGGGCAGTAACTGACGCTGAGGAGCGAAAGCGTGGGGAGCGAACAGGAT
TAGATACCCTGGTAGTCCACGCCGTAAACGGTGGGTACTAGGTGTGGGTTTCCTTCCTTG
GGATCCGTGCCGTAGCTAACGCATTAAGTACCCCGCCTGGGGAGTACGGCCGCAAGGCTA
AAACTCAAAGGAATTGACGGGGGCCCGCACAAGCGGCGGAGCATGTGGATTAATTCGATG
CAACGCGAAGAACCTTACCTGGGTTTGACATGCACAGGACGCCGGCAGAGATGTCGGTTC
CCTTGTGGCCTGTGTGCAGGTGGTGCATGGCTGTCGTCAGCTCGTGTCGTGAGATGTTGG
GTTAAGTCCCGCAACGAGCGCAACCCTTGTCTCATGTTGCCAGCACGTGATGGTGGGGAC
TCGTGAGAGACTGCCGGGGTCAACTCGGAGGAAGGTGGGGATGACGTCAAGTCATCATGC
CCCTTATGTCCAGGGCTTCACACATGCTACAATGGCCGGTACAAAGGGCTGCGATGCCGT
GAGGTGGAGCGAATCCTTTCAAAGCCGGTCTCAGTTCGGATCGGGGTCTGCAACTCGACC
CCGTGAAGTCGGAGTCGCTAGTAATCGCAGATCAGCAACGCTGCGGTGAATACGTTCCCG
GGCCTTGTACACACCGCCCGTCACGTCATGAAAGTCGGTAACACCCGAAGCCGGTGGCCT
AACCCCTTGTGGGAGGGAGCCGTCGAAGGTGGGATCGGCGATTGGGACGAAGTCGTAACA
AGGTAGCCGTACCGGAAGGTGCGGCTGGATCACCTCCTTTCTAAGGAGCACCACGAGAGA
CACCTTCCGTTGGGGAGGGTGTGAGCCGTGAGGAACCCTTTTGCCTGTAGTGGGCGGGGT
TTGGTGCAACAGCAAACGTTGAGATGCGGTGTGGGAAACGCTGTGTCGAGGAAACTGCCG
GACACACTATTGGGCTTTGAGACAACAGGCCCGTGCCCTTTTTGGGGGTGGCTCCGTGGT
GACGGGGTCGGCGTGTTGTTGCCCTGCTTTGGTGGTGGGGTGTGGTGTTTGATTTGTGGA
TAGTGGTTGCGAGCATCTAGCGCGCAGAGTGTGGCTGCCGGCTTTCGGGTTGGTGGTTCA
TTGTTGCGGGCGATTGATGTGCAATTTTTCTTCTGATTATTGGTTTTTTGTGTTGTAAGT
GTTTAAGGGCGCATGGTGGATGCCTTGGCACTGGGAGCCGATGAAGGACGTAGGAGGCTG
CGATAAGCCTCGGGGAGCTGTCAACCGAGCGTTGATCCGAGGATGTCCGAATGGGGAAAC
CCGGCACGAGTGATGTCGTGTCACCAGGCGCTGAATATATAGGCGTCTGGGGGGAACGCG
GGGAAGTGAAACATCTCAGTACCCGTAGGAAGAGAAAACAAAATTGTGATTCCGTGAGTA
GTGGCGAGCGAAAGCGGAGGATGGCTAAACCGTATGCATGTGATACCGGGTAGGGGTTGT
GTGTGCGGGGTTGTGGGACCTATCTTTCCGGCTCTACCTGGCTGGAGGGCAGTGAGAAAA
TGTTGTGGTTAGCGGAAATGGCTTGGGATGGCCTGCCGTAGACGGTGAGAGCCCGGTACG
TGAAAACCCGACGTCTGTCTTGGATGGTGTTCCCGAGTAGCAGCGGGCCCGTGGAATCTG
CTGTGAATCTGCCGGGACCACCCGGTAAGCCTGAATACTTCCCAGTGACCGATAGCGGAT
TAGTACCGTGAGGGAATGGTGAAAAGTACCCCGGGAGGGGAGTGAAAGAGTACCTGAAAC
CGTGCGCTTACAATCCGTCAGAGCCTTCCCTTTTGGGTGGGGTGATGGCGTGCCTTTTGA
AGAATGAGCCTGCGAGTCAGGGACATGTCGCGAGGTTAACCCGGGTGGGGTAGCCGCAGC
GAAAGCGAGTCTGAATAGGGCGTATCCACACAATAGTGTGTGGTGTAGTGGTGTGTTCTG
GACCCGAAGCGGAGTGATCTACCCATGGCCAGGGTGAAGCGCGGGTAAGACCGCGTGGAG
GCCCGAACCCACTTAGGTTGAAGACTGAGGGGATGAGCTGTGGGTAGGGGTGAAAGGCCA
ATCAAACTCCGTGATAGCTGGTTCTCCCCGAAATGCATTTAGGTGCAGCGTCGCATGTTT
CTTGCCGGAGGTAGAGCTACTGGATGGCCGATGGGCCCCACAGGGTTACTGACGTCAGCC
AAACTCCGAATGCCGGTAAGTCCAAGAGTGCGGCAGTGAGACGGCGGGGGATAAGCTCCG
TGCGTCGAGAGGGAAACAGCCCAGATCGCCGGCTAAGGCCCCTAAGCGTGTGCTAAGTGG
AAAAGGATGTGCAGTCGCGAAGACAACCAGGAGGTTGGCTTAGAAGCAGCCACCCTTGAA
AGAGTGCGTAATAGCTCACTGGTCAAGTGATTGTGCGCCGATAATGTAGCGGGGCTCAAG
CACACCGCCGAAGCCGCGGCAACGAGTGATCGTTGGGTAGGGGAGCGTCCTGCATCCGGT
GAAGCAGCCGAGTGATCGAGTTGTGGAGGGTGTGGGAGTGAGAATGCAGGCATGAGTAGC
GATTAGGCAAGTGAGAACCTTGCCCGCCGAAAGACCAAGGGTTCCTGGGCCAGGCCAGTC
CGCCCAGGGTGAGTCGGGACCTAAGGCGAGGCCGACAGGCGTAGTCGATGGACAACGGGT
TGATATTCCCGTACCCGTGTATGTGCGTCCCTGATGAATCAGCGGTACTAACCATCCAAA
ACTGCCGTGACCGCACCTTTCGGGGTGTGGCGTTGGTGGGGCTGCATGGGATCTTCGTTG
GTAGTAGTCAAGCGATGGGGTGACGCAGGAAGGTAGCCGTACCGGTCAGTGGTAATACCG
GGGTAAGCCTGTAGGGAGGACGATAGGCAAATCCGTCGTTCATGTTCCTGAGAGGTGATG
CATAGCCGAGTGAGGCGAATTCGGTGATCCTATGCTGCCGAGAAAAGCCTCTAGCGAGGA
CATACACGGCCCGTACCCCAAACCAACACAGGTGGTCAGGTAGAGAATACTAAGGCGTAC
GAGTGAACTATGGTTAAGGAACTCGGCAAAATGCCCCCGTAACTTCGGGAGAAGGGGGAC
CCACATGGCGTGTAAGCCTTTGCGGCCTAAGCGTGAGTGGGTGGCACAAACCAGTGAGAA
GCGACTGTTTACTAAAAACACAGGTCCGTGCGAAGTCGCAAGACGATGTATACGGACTGA
CGCCTGCCCGGTGCTGGAAGGTTAAGAGGACCCGTTAACCCTTCGGGGTGAAGCGGAGAA
TTTAAGCCCCAGTAAACGGCGGTGGTAACTATAACCATCCTAAGGTAGCGAAATTCCTTG
TCGGGTAAGTTCCGACCTGCACGAATGGCGTAACGACTTCTCAACTGTCTCAACCATAGA
CTCGGCGAAATTGCACTACGAGTAAAGATGCTCGTTACGCGCGGCAGGACGAAAAGACCC
CGGGACCTTCACTACAACTTGGTATTGGTGCTCGATACGGTTTGTGTAGGATAGGTGGGA
GACTGTGAAGCTCAGACGCCAGTTTGGGTGGAGTCGTTGTTGAAATACCACTCTGATCGT
ATTGGGCCTCTAACCTCGGACCGTATATCCGGTTCAGGGACAGTGCCTGGTGGGTAGTTT
AACTGGGGCGGTTGCCTCCTAAAATGTAACGGAGGCGCCCAAAGGTTCCCTCAACCTGGA
CGGCAATCAGGTGTTGAGTGTAAGTGCACAAGGGAGCTTGACTGCGAGACGGACATGTCG
AGCAGGGACGAAAGTCGGGACTAGTGATCCGGCACCTCTGAGTGGAAGGGGTGTCGCTCA
ACGGATAAAAGGTACCCCGGGGATAACAGGCTGATCTTCCCCAAGAGTCCATATCGACGG
GATGGTTTGGCACCTCGATGTCGGCTCGTCGCATCCTGGGGCTGGAGCAGGTCCCAAGGG
TTGGGCTGTTCGCCCATTAAAGCGGCACGCGAGCTGGGTTTAGAACGTCGTGAGACAGTT
CGGTCTCTATCCGCCGCGCGCGTCAGAAGCTTGAGGAAACCTGTCCCTAGTACGAGAGGA
CCGGGACGGACGAACCTCTGGTATACCAGTTGTCCCACCAGGGGCACGGCTGGATAGCCA
CGTTCGGACAGGATAACCGCTGAAAGCATCTAAGCGGGAAAC
>NZ_CP092427.2 Mycolicibacterium rufum
TGCTTAACACATGCAAGTCGAACGGAAAGGCCCTTCGGGGTACTCGAGTGGCGAACGGGT
GAGTAACACGTGGGTGATCTGCCCTGCACTTTGGGATAAGCCTGGGAAACTGGGTCTAAT
ACCGGATAGGACCACGGTCTGCATGGATTGTGGTGGAAAGCTTTTGCGGTGTGGGATGGG
CCCGCGGCCTATCAGCTTGTTGGTGAGGTTACGGCTCACCAAGGCGACGACGGGTAGCCG
GCCTGAGAGGGTGTCCGGCCACACTGGGACTGAGATACGGCCCAGACTCCTACGGGAGGC
AGCAGTGGGGAATATTGCACAATGGGCGCAAGCCTGATGCAGCGACGCCGCGTGAGGGAT
GACGGCCTTCGGGTTGTAAACCTCTTTCGCCAGGGACGAAGCGCAAGTGACGGTACCTGG
AGAAGAAGCACCGGCCAACTACGTGCCAGCAGCCGCGGTAATACGTAGGGTGCGAGCGTT
GTCCGGAATTACTGGGCGTAAAGAGCTCGTAGGTGGTTTGTCGCGTTGTTCGTGAAAACT
CACAGCTTAACTGTGGGCGTGCGGGCGATACGGGCAGACTGGAGTACTGCAGGGGAGACT
GGAATTCCTGGTGTAGCGGTGGAATGCGCAGATATCAGGAGGAACACCGGTGGCGAAGGC
GGGTCTCTGGGCAGTAACTGACGCTGAGGAGCGAAAGCGTGGGGAGCGAACAGGATTAGA
TACCCTGGTAGTCCACGCCGTAAACGGTGGGTACTAGGTGTGGGTTTCCTTCCTTGGGAT
CCGTGCCGTAGCTAACGCATTAAGTACCCCGCCTGGGGAGTACGGCCGCAAGGCTAAAAC
TCAAAGGAATTGACGGGGGCCCGCACAAGCGGCGGAGCATGTGGATTAATTCGATGCAAC
GCGAAGAACCTTACCTGGGTTTGACATGCACAGGACGCCGGCAGAGATGTCGGTTCCCTT
GTGGCCTGTGTGCAGGTGGTGCATGGCTGTCGTCAGCTCGTGTCGTGAGATGTTGGGTTA
AGTCCCGCAACGAGCGCAACCCTTGTCTCATGTTGCCAGCACGTTATGGTGGGGACTCGT
GAGAGACTGCCGGGGTCAACTCGGAGGAAGGTGGGGATGACGTCAAGTCATCATGCCCCT
TATGTCCAGGGCTTCACACATGCTACAATGGCCGGTACAAAGGGCTGCGATGCCGTGAGG
TGGAGCGAATCCTTTCAAAGCCGGTCTCAGTTCGGATCGGGGTCTGCAACTCGACCCCGT
GAAGTCGGAGTCGCTAGTAATCGCAGATCAGCAACGCTGCGGTGAATACGTTCCCGGGCC
TTGTACACACCGCCCGTCACGTCATGAAAGTCGGTAACACCCGAAGCCGGTGGCCTAACC
CCTTGTGGGAGGGAGCCGTCGAAGGTGGGATCGGCGATTGGGACGAAGTCGTAACAAGGT
AGCCGTACCGGAAGGTGCGGCTGGATCACCTCCTTTCTAAGGAGCACCACGAGACCTGAG
CCCGCCCGCATCGTGTGGGAGTTCGGTGATTCAGGCGATTCGTTGGATGGCGCGTCTCTG
TAGTGGAGGCCCGTCTGGTGCAACAACAAACTTGGCGAGCCGGTGGGGAAACATCGGTGA
GGATGGCCATCAGACACACTATTGGGCTTTGAGACAACAGCCCGTTTTTTCTCTGGCCCC
TGTGTGGGGTGGGAGGGTTGGTTGTCGCTCCATCTTTGGTGGTGGGGTGTGGTGTTTGAT
TTGTGGATAGTGGTTGCGAGCATCTGAGCATGCCGGCTTTTGTGGGTTGGTGTGTTCAGC
ATGTAATGCAAATTTTTCTGAGCTCGGGCATGCCCTTCTGGGTGTGGTCGAGCGATGACT
CATTTTTTTGGTTTTGTGTTGTAAGTGTTTAAGGGCGCATGGTGGATGCCTTGGCACTGA
GAGCCGATGAAGGACGTGGGAGGCTGCGATATGCCTCGGGGAGCTGCCAACCGAGCGTGG
ATCCGAGGATGTCCGAATGGGGAAACCCGGCGCGAGTGATGTCGTGTCACCCGTACCTGA
ATACATAGGGTGCGGGGGGGAACGCGGGGAAGTGAAACATCTCAGTACCCGTAGGAAGAG
AAAACAAAAGTGATTCCGTGAGTAGTGGCGAGCGAAAGCGGAGGATGGCTAAACCGTGTG
CATGTGATACCCGGCGGGGGTTGTGTGTGCGGTGTTGTGGGGCGTTTCTTCTCTCATCCG
CCGATGAGGGCAGCAGTGAGAAAATGGTGGGTTAGGTGAAGTGGCCTGGGATGGTCTGCC
GGAGCGGGTGAGAGCCCCGTAACTGAAAACCTGTCATCTGTTGTGGAATGTTTTCCCCGA
GTAGCAGCGGGCCCGTGGAATCTGCTGTGAATCTGCCGGGACCACCCGGTAAGCCTGAAT
ACTTCTCAGTGACCGATAGCGGATTAGTACCGTGAGGGAATGGTGAAAAGTACCCCGGGA
GGGGAGTGAAAGAGTACCTGAAACCGTGCGCTTACAATCCGTCAGAGCCCTCTCTTAGCA
GTGGGGTGATGGCGTGCCTTTTGAAGAATGAGCCTGCGAGTCAGGGACATGTCGCGAGGT
TAACCCGGGTGGGGTAGCCGTAGCGAAAGCGAGTCTGAATAGGGCGTATCCACACAACAG
TGTGTGGTGTAGTGGTGTGTTCTGGACCCGAAGCGGAGTGATCTACCCATGGCCAGGGTG
AAGCGCGGGTAAGACCGCGTGGAGGCCCGAACCCACTTAGGTTGAAGACTGAGGGGATGA
GTTGTGGGTAGGGGTGAAAGGCCAATCAAACTCCGTGATAGCTGGTTCTCCCCGAAATGC
ATTTAGGTGCAGCGTCGCAGTGTTCGTGTCGGAGGTAGAGCTACTGGATGGCCGATGGGC
CTCACAAGGTTACTGACGTCAGCCAAACTCCGAATGCCGACACGGTGTAATGCGGCAGTG
AGACGGCGGGGGATAAGCTCCGTGCGTCGAGAGGGAAACAGCCCAGATCGCCGGCTAAGG
CCCCTAAGCGTGTGCTAAGTGGAAAAGGATGTGCAGTCGCGAAGACAACCAGGAGGTTGG
CTTAGAAGCAGCCACCCTTGAAAGAGTGCGTAATAGCTCACTGGTCAAGTGATTGTGCGC
CGATAATGTAGCGGGGCTCAAGCACACCGCCGAAGCCGCGGCAGCGTACTTCGTACGCTG
GGTAGGGGAGCGTCCTGCATCCGGTGAAGCCGCCGAGTGATCGAGTGGTGGAGGGTGTGG
GAGTGAGAATGCAGGCATGAGTAGCGATAAGGCAAGTGAGAACCTTGCCCGCCGAAAGAC
CAAGGGTTCCTGGGCCAGGCCAGTCCGCCCAGGGTGAGTCGGGACCTAAGGCGAGGCCGA
CAGGCGTAGTCGATGGACAACGGGTTGATATTCCCGTACCCGTGTGTGAGCGTCCCTGAT
GAATCAATCGTGCTAACCGCCCAAAAGGCGAATCACCGATCCCTTCGGGGTGAGGGTTTC
GCCGGCTGCGCGGGACCCCGGTTGGTAGTAGTCAAGCGATGGGGTGACGCAGGAAGGTAG
CCGTACCAGTCAGTGGTAATACTGGGGCAAGCCGGTAGGGAGACACCTAGGCAAATCCGG
GTGTCACATATCCTGAGAGGTGATGCATAGCCGAGTGAGGCGAATTCGGTGATCCTATGC
TGTCGAGAAAAGCCTCTAGCGAGCGCACACACGGCCCGTACCCCAAACCAACACAGGTGG
TCAGGTAGAGAATACCAAGGCGTACGAGTGAACTATGGTTAAGGAACTCGGCAAAATGCC
CCCGTAACTTCGGGAGAAGGGGGACCCCTGTACCGTGTAAGCCCTTGCGGCCCAAGCGGG
GTGGGGTGGCACAAACCAGTGAGAAGCGACTGTTTACTAAAAACACAGGTCCGTGCGAAG
TCGCAAGACGATGTATACGGACTGACGCCTGCCCGGTGCTGGAAGGTTAAGAGGACCTGT
TAACCCTTTTAGGGTGAAGCGGAGAATTTAAGCCCCAGTAAACGGCGGTGGTAACTATAA
CCATCCTAAGGTAGCGAAATTCCTTGTCGGGTAAGTTCCGACCTGCACGAATGGCGTAAC
GACTTCTCAACTGTCTCAACCATAGACTCGGCGAAATTGCATTACGAGTAAAGATGCTCG
TTACGCGCGGCAGGACGAAAAGACCCCGGGACCTTCACTACAACTTGGTATTGGTGCTCG
ATACGGTTTGTGTAGGATAGGTGGGAGACTGTGAAGCGGTCACGCCAGTGATTGTGGAGT
CGTTGTTGAAATACCACTCTGATCGTATTGGGCCTCTAACCTCGAACCGTCTATCCGGTT
CAGGGACAGTGCCTGGTGGGTAGTTTAACTGGGGCGGTTGCCTCCTAAAAAGTAACGGAG
GCGCCCAAAGGTTCCCTCAACCTGGACGGCAATCAGGTGTTGAGTGTAAGTGCACAAGGG
AGCTTGACTGCGAGACTGACACGTCAAGCAGGGACGAAAGTCGGGACTAGTGATCCGGCA
CCTCTGAGTGGAAGGGGTGTCGCTCAACGGATAAAAGGTACCCCGGGGATAACAGGCTGA
TCTTCCCCAAGAGTCCATATCGACGGGATGGTTTGGCACCTCGATGTCGGCTCGTCGCAT
CCTGGGGCTGGAGCAGGTCCCAAGGGTTGGGCTGTTCGCCCATTAAAGCGGCACGCGAGC
TGGGTTTAGAACGTCGTGAGACAGTTCGGTCTCTATCCGCCGCGCGCGTCAGAAGCTTGA
GGAAATCTGTCCCTAGTACGAGAGGACCGGGACGGACGAACCTCTGGTCCACCAGTTGTC
CCACCAGGGGCACCGCTGGATAGCCACGTTCGGACAGGATAACCGCTGAAAGCATCTAAG
CGGGAAAC
>NZ_CP092488.2 Mycobacterium paraterrae
TGCTTAACACATGCAAGTCGAACGGAAAGGCCCTTTCGGGGGTACTCGAGTGGCGAACGG
GTGAGTAACACGTGGGTGATCTGCCCTGCACTTTGGGATAAGCCTGGGAAACTGGGTCTA
ATACCGGATAGGACTACGGCCTGCATGGGTTGTGGTGGAAAGCTTTTGCGGTGTGGGATG
GGCCCGCGGCCTATCAGCTTGTTGGTGGGGTGATGGCCTACCAAGGCGACGACGGGTAGC
CGGCCTGAGAGGGTGTCCGGCCACACTGGGACTGAGATACGGCCCAGACTCCTACGGGAG
GCAGCAGTGGGGAATATTGCACAATGGGCGCAAGCCTGATGCAGCGACGCCGCGTGGGGG
ATGACGGCCTTCGGGTTGTAAACCTCTTTCACCATCGGCGAAGCCGGTAGCTTTTGTTGC
CGGTGACGGTAGGTGGAGAAGAAGCACCGGCCAACTACGTGCCAGCAGCCGCGGTAATAC
GTAGGGTGCGAGCGTTGTCCGGAATTACTGGGCGTAAAGAGCTCGTAGGTGGTTTGTCGC
GTTGTCCGTGAAATTCCCTGGCTTAACTGGGGGCGTGCGGGCGATACGGGCAGACTGGAG
TACTGCAGGGGAGACTGGAATTCCTGGTGTAGCGGTGGAATGCGCAGATATCAGGAGGAA
CACCGGTGGCGAAGGCGGGTCTCTGGGCAGTAACTGACGCTGAGGAGCGAAAGCGTGGGG
AGCGAACAGGATTAGATACCCTGGTAGTCCACGCCGTAAACGGTGGGTACTAGGTGTGGG
TTTCCTTCCTTGGGATCCGTGCCGTAGCTAACGCATTAAGTACCCCGCCTGGGGAGTACG
GCCGCAAGGCTAAAACTCAAAGGAATTGACGGGGGCCCGCACAAGCGGCGGAGCATGTGG
ATTAATTCGATGCAACGCGAAGAACCTTACCTGGGTTTGACATGCACAGGACGCCGGTAG
AGATATCGGTTCCCTTGTGGTCTGTGTGCAGGTGGTGCATGGCTGTCGTCAGCTCGTGTC
GTGAGATGTTGGGTTAAGTCCCGCAACGAGCGCAACCCTTGTCTCATGTTGCCAGCGCGT
TATGGCGGGGACTCGTGAGAGACTGCCGGGGTCAACTCGGAGGAAGGTGGGGATGACGTC
AAGTCATCATGCCCCTTATGTCCAGGGCTTCACACATGCTACAATGGCCGGTACAAAGGG
CTGCGATGCCGTGAGGCTTAGCGAATCCTTGAAAGCCGGTCTCAGTTCGGATCGGGGTCT
GCAACTCGACCCCGTGAAGTCGGAGTCGCTAGTAATCGCAGATCAGCAACGCTGCGGTGA
ATACGTTCCCGGGCCTTGTACACACCGCCCGTCACGTCATGAAAGTCGGTAACACCCGAA
GCCAGTGGCCTAACCCTTGTGGGGGGAGCTGTCGAAGGTGGGATCGGCGATTGGGACGAA
GTCGTAACAAGGTAGCCGTACCGGAAGGTGCGGCTGGATCACCTCCTTTCTAAGGAGCAC
CACGAAAAGAGTGCTGGCAGTGGGCTGGCCTCGAGCCGTGAGGAATTCGTGCGCTGTAGT
GGCGCCGGGTTTGGTGCACAACAACATTCGCGTTCTTTTCGGAGGCGGCTTTACTGCCAG
ACACACTGTTGGGTCCTGAGGCAACACCTGCTGTTGTCCTGTGGTCGTTGGATCGCAGGG
GTGGGGTTGTCGCCCTGACTTGGTGGTGGGGTGTGGTGTTTGATTTGTGGATAGTGGTTG
CGAGCATCTTTAGCAATTGACTGTTTTTTTCAGTTTTTTGTCGAGAGTGTTTTTTGTGTT
TGTAAGTGTTTAAGGGCACATGGTGGATGCCTTGGCATCAGGAGCCGATGAAGGACGTGG
GAGGCTGCGATATGCCTCGGGGAGCTGTCAACCGAGCGTGGATCCGAGGATGTCCGAATG
GGGAAACCCGGCACGAGTGATGTCGTGTCACCTGTATCTGAATACATAGGGTGCAGGGGG
GAACGCGGGGAAGTGAAACATCTCAGTACCCGTAGGAAAAGAAAACAATAGTGATTCCGT
GAGTAGTGGCGAGCGAAAGCGGAGGATGGCTAAACCGTGCGCATGTGATACCCGGCGGGG
GTTGTGTGTGTGGTGTTGTGGGGTTTGTGTTCTGTGGTCCGCCGATCGCAGCATCAGTAG
TGGCGTGTTAGTCGAAGTGGCCTGGGATGGTCTGCCGTAGACGGTGAGAGCCCGGTAGGT
GAAAACATGTTGCCTGGTGTCGCAAATACCCGAGTAGCAGCGGGCCCGTGGAATCTGCTG
TGAATCTGCCGAGACCACTCGGTAAGCCTGAATACTTCCTGATGACCGATAGCGGATGAG
TACCGTGAGGGAATGGTGAAAAGTACCCCGGGAGGGGAGTGAAAGAGTACCTGAAACCGT
GTGCCTACAAGCCGTCAGAGCCTTCCCTTTTGGGTGGGGTGATGGCGTGCCTTTTGAAGA
ATGAGCCTGCGAGTCAGGGACATGTCGCGAGGTTAACCCGGGTGGGGTAGCCGCAGCGAA
AGCGAGTCTGAATAGGGCGTATCCACCGTTGTGGTGGTGTAGTGGTGTGTTCTGGACCCG
AAGCGGAGTGATCTACCCATGGCCAGGGTGAAGCGCGAGTAAGACCGCGTGGAGGCCCGA
ACCCACTTAGGTTGAAGACTGAGGGGATGAGTTGTGGGTAGGGGTGAAAGGCCAATCAAA
CTCCGTGATAGCTGGTTCTCCCCGAAATGCATTTAGGTGCAGCGTTGCGTGTTTCTTGCC
GGAGGTAGAGCTACTGGATGGCCGATGGGCCCTACTAGGTTACTGACGTCAGCCAAACTC
CGAATGCCGGTAAGTCAAAGCGTGGCAGTGAGACGGCGGGGGATAAGCTCCGTGCGTCGA
GAGGGAAACAGCCCAGATCGCCGGCTAAGGCCCCTAAGCGTGTGCTAAGTGGAAAAGGAT
GTGCAGTCGCATAGACAACCAGGAGGTTGGCTTAGAAGCAGCCACCCTTGAAAGAGTGCG
TAATAGCTCACTGGTCAAGTGATTGTGCGCCGATAATGTAGCGGGGCTCAAGCACACCGC
CGAAGCCGCGGCAACGTATTTATACGTTGGGTAGGGGAGCGTCCTGCATCCAGTGAAGCC
ACCGAGTGATCGAGTGGTGGAGGGTGTGGGAGTGAGAATGCAGGCATGAGTAGCGATAAG
GCAAGTGAGAACCTTGCCCGCCGAAAGACCAAGGGTTCCTGGGCCAGGCCAGTCCGCCCA
GGGTGAGTCGGGACCTAAGGCGAGGCCGACAGGCGTAGTCGATGGACAACGGGTTGATAT
TCCCGTACCCGTGTGTGCGCGCCCATGACGAATCAGCGGTACTAACCACCCAAATCCCGG
ATCATCGGCGACCTTCGGGTCAACGAGTTCTGGGGGCTGCGTGGGATCTTCGCTGGTAGT
AGTCAAGCGATGGGGTGACGCAGGAAGGTAGCCGTACCAGTCAGTGGTAATACTGGGGCA
AGCCGGTAGGAAGACATTCAGGTAAATCCGGGTGTCACATATTCCGAGAGGTGATGCATA
ACCGGATGAGGTGAATTCGGTGATCCTATGCTGCCGAGAAAAGCCTCTAGCGAGCTCACA
CACGGCCCGTACCCCAAACCAACACAGGTGGTCAGGTAGAGAATACCAAGGCGTACGAGA
GAACTATGGTTAAGGAACTCGGCAAAATACCCCCGTAACTTCGGGAGAAGGGGGGCCCAC
ACACCGTCATGGCCCGTGCGGCCGGCAGCGGGAGTGGGTCGCAGAAACCAGTGAGAAGCG
ACTGTTTACTAAAAACACAGGTCCGTGCGAAGTCGCAAGACGATGTATACGGACTGACGC
CTGCCCGGTGCTGGAAGGTTAAGAGGACCCGTTAACCCCTTTGGAGGTGAAGCGGAGAAT
TTAAGCCCCAGTAAACGGCGGTGGTAACTATAACCATCCTAAGGTAGCGAAATTCCTTGT
CGGGTAAGTTCCGACCTGCACGAATGGCGTAACGACTTCTCAACTGTCTCAACCATAGAC
TCGGCGAAATTGCACTACGAGTAAAGATGCTCGTTACGCGCGGCAGGACGAAAAGACCCC
GGGACCTTCACTATAGCTTGGTATTGATGTTCGGTACGGTTTGTGTAGGATAGGTGGGAG
ACTGAGAAACAATTACGCCAGTAATTGCGGAGTCGTTGTTGAAATACCACTCTGATCGTA
TTGGACCTCTAACCTCGAACCGTATATCCGGTTCAGGAACAGTGCCTGGTGGGTAGTTTA
ACTGGGGCGGTTGCCTCCCAAAATGTAACGGAGGCGCCCAAAGGTTCCCTCAACCTGGAC
GGCAATCAGGTGTTGAGTGCAAGTGCACAAGGGAGCTTGACTGCAAGACCTACACGTCAA
GCAGGGACGAAAGTCGGGACTAGTGATCCGGCACCCCCGAGTGGAAGGGGTGTCGCTCAA
CGGATAAAAGGTACCCCGGGGATAACAGGCTGATCTTCCCCAAGAGTCCATATCGACGGG
ATGGTTTGGCACCTCGATGTCGGCTCGTCGCATCCTGGGGCTGGAGCAGGTCCCAAGGGT
TGGGCTGTTCGCCCATTAAAGCGGCACGCGAGCTGGGTTTAGAACGTCGTGAGACAGTTC
GGTCTCTATCCGCCGCGCGCGTCAGAAGCTTGAGGAAACCTGTCCCTAGTACGAGAGGAC
CGGGACGGACGAACCTCTGGTCCACCAGTTGTCCCACCAGGGGCACCGCTGGATAGCCAC
GTTCGGACAGGATAACCGCTGAAAGCATCTAAGCGGGAAAC
>NZ_LR026975.1 Mycolicibacterium hassiacum
TGCTTAACACATGCAAGTCGAACGGAAAGGCCCCTTCGGGGGTACTCGAGTGGCGAACGG
GTGAGTAACACGTGGGTGACCTGCCCTGCACTCTGGGATAAGCCTGGGAAACTGGGTCTA
ATACCGGATATTCCCTTCTGGCCGCATGGTTGGTTGGGGAAAGCGTTATGTAGCGGTGTG
GGATGGGCCCGCGGCCTATCAGCTTGTTGGTGGGGTGATGGCCTACCAAGGCGACGACGG
GTAGCCGGCCTGAGAGGGTGACCGGCCACACTGGGACTGAGATACGGCCCAGACTCCTAC
GGGAGGCAGCAGTGGGGAATATTGCACAATGGGCGCAAGCCTGATGCAGCGACGCCGCGT
GAGGGATGACGGCCTTCGGGTTGTAAACCTCTTTCAGCGCCGACGAAGCGTAAGTGACGG
TAGGCGCAGAAGAAGCACCGGCCAACTACGTGCCAGCAGCCGCGGTAATACGTAGGGTGC
GAGCGTTGTCCGGAATTACTGGGCGTAAAGAGCTCGTAGGTGGTTTGTCGCGTTGTCCGT
GAAATCCCACGGCTTAACTGTGGGCGTGCGGGCGATACGGGCAGACTAGAGTGCTGCAGG
GGAGACTGGAATTCCTGGTGTAGCGGTGGAATGCGCAGATATCAGGAGGAACACCGGTGG
CGAAGGCGGGTCTCTGGGCAGCTACTGACGCTGAGGAGCGAAAGCGTGGGGAGCGAACAG
GATTAGATACCCTGGTAGTCCACGCCGTAAACGGTGGGTACTAGGTGTGGGTTCTTTCCT
AAGGATCCGTGCCGTAGCTAACGCATTAAGTACCCCGCCTGGGGAGTACGGCCGCAAGGC
TAAAACTCAAAGGAATTGACGGGGGCCCGCACAAGCGGCGGAGCATGTGGATTAATTCGA
TGCAACGCGAAGAACCTTACCTGGGTTTGACATGCACAGGACGCGTCTAGAGATAGGCGT
TCCCTTTGGGCCTGTGTGCAGGTGGTGCATGGCTGTCGTCAGCTCGTGTCGTGAGATGTT
GGGTTAAGTCCCGCAACGAGCGCAACCCTTGTCCCATGTTGCCAGCGGGTGATGCCGGGG
ACTCATGGGAGACTGCCGGGGTCAACTCGGAGGAAGGTGGGGATGACGTCAAGTCATCAT
GCCCCTTATGTCCAGGGCTTCACACATGCTACAATGGCCGGTACAAAGGGCTGCGAAGCC
GTGAGGTGGAGCGAATCCCTGCAAAGCCGGTCTCAGTTCGGATCGGGGTCTGCAACTCGA
CCCCGTGAAGTCGGAGTCGCTAGTAATCGCAGATCAGCAACGCTGCGGTGAATACGTTCC
CGGGCCTTGTACACACCGCCCGTCACGTCATGAAAGTCGGTAACACCCGAAGCCGGTGGC
CTAACCCGTCAGGGAGGGAGCCGTCGAAGGTGGGATCGGCGATTGGGACGAAGTCGTAAC
AAGGTAGCCGTACCGGAAGGTGCGGCTGGATCACCTCCTTTCTAAGGAGCGCCATGTACT
GGTTTCCCCCGTCCCCGTGTCCGCGGGAGTGAGGCGGTTGGGAGAGTCGCCATTGCCTGT
AGTGGGTGGTGGTGTGGTGCGCAGCAAACGTCGCTGACCCGAAACGGGGTTTCGGGGTCG
GCGGGAACCACCGGCACACTATTGGGCTTTGAGGCAACAGGCCCGTTGTGGCCCCGCCTT
TTGTGGTGGGGTTGGGTTGTTGTCGCCCCGTCTTTGGTGGTGGGGTGTGGTGTTTGATTT
GTGGATAGTGGTTGCGAGCATCTAGCGGCGCATGCCCTCGTTTGTGGGGGTGTGTGTTGT
GGTGTGGTGCAATGCGAGTTCTTCCGAGTTGTGTGTGTAAGTGTGTAAGGGCGCATGGTG
GATGCCTTGGCACTGGGAGCCGATGAAGGACGTGGGAGGCTGCGATAAGCCTCGGGGAGC
TGCCAACCGAGCTGTGATCCGAGGATGTCCGAATGGGGAAACCCGGCACGAGTGATGTCG
TGTCACCCGGCACTGAATGTATAGGTGTCGGGGGGGAACGCGGGGAAGTGAAACATCTCA
GTACCCGTAGGAAGAGAAAACAACCGTGATTCCGTCAGTAGTGGCGAGCGAACGCGGATG
AGGCTAAACCGCGTGCATGTGATACCCGGCGGGGGTTGTGTGCGCGGTGTTGTGGGGCGT
TTTCTTCTCAGGTCCGCCGGCCTGGGCAGGAGTGAGAAACCGTGGTGTTAGTCGAAGTGG
CCTGGGATGGTCTGCCGTAGTGGGTGAGAGCCCCGTAGACGAAAACATCGCGGCTCCTGG
AGAACGTTTCCCCGAGTAGCAGCGGGCCCGTGGAATCTGCTGTGAATCTGCCGGGACCAC
CCGGTAAGCCTAAATACTCCCCAGTGACCGATAGCGGATCAGTACCGTGAGGGAATGGTG
AAAAGTACCCCGGGAGGGGAGTGAAAGAGTACCTGAAACCATGTGCCTACAACCCGTCAG
AGCCCCCGGTGTGGGGTGATGGCGTGCCTTTTGAAGAATGAGCCTGCGAGTCAGGGGCAT
GTCGCGAGGTTAACCCGTTGGGGGGTAGCCGTAGCGAAAGCGAGTCTGAATAGGGCGTAT
CCGACCTGTTGGGGTTGGTGTAGTGGCATGTTCTGGACCCGAAGCGGGGTGATCTACCCA
TGGCCAGGGTGAAGCGCGGGTAAGACCGCGTGGAGGCCCGAACCCACTTAGGTTGAAGAC
TGAGGGGATGAGCTGTGGGTAGGGGTGAAAGGCCAATCAAACTCCGTGATAGCTGGTTCT
CCCCGAAATGCATTTAGGTGCAGCGTCGCGTGGTTCTTGCCGGAGGTAGAGCTACTGGAT
GGCCGATGGGCCCTCACAGGTTACTGACGTCAGCCAAACTCCGAATGCCGGCAAGGTGTA
GCGCGGCAGTGAGACGGCGGGGGATAAGCTCCGTGCGTCGAGAGGGAAACAGCCCAGATC
GCCGGCTAAGGCCCCTAAGTGTGTGCTAAGTGGGAAAGGATGTGCAGTCGCGAAGACAAC
CAGGAGGTTGGCTTAGAAGCAGCCATCCTTGAAAGAGTGCGTAATAGCTCACTGGTCAAG
TGATTGTGCGCCGATAATGTAGCGGGGCTTAAGCACACCGCCGAAGCCGCGGCAGCCACG
TTGTGTGGCTGGGTAGGGGAGCGTCCCCATATCGGTGAAGTCACCAAGTGATTGGTGGTG
GAGGTGTGGGGAGTGAGAATGCAGGCATGAGTAGCGATAAGGCAAGTGAGAACCTTGCCC
GCCGGAAGACCAAGGGTTCCTGGGCCAGGCCAGTCCGCCCAGGGTGAGTCGGGACCTAAG
GCGAGGCCGACAGGCGTAGTCGATGGACAACGGGTTGATATTCCCGTACCCGTGTATGAG
CGACCCTGGTGAATCCATTCTGCTAACCGCCCAAAACCCGGCCGATCACCTTTCGGGGTG
ACGGTTGGGGGCTGCGCGGGACCCGGGTGGGTAGTAGCCAAGCGATGGGGTGACGCAGGA
AGGTAGCAGTACCAGCGAGTGGTAGTGCTGGGGTAAGCCTGTAGGGCGAGGGATAGGCAA
ATCCGTCCCTTGTGTGCCTGAGAGGTGATGCATAGCCGAGTGAGGCGAATTCGGTGATCC
TATGCTGTCGAGAAAAGCCTCTAGCGAGCGCATACACGGCCCGTACCCCAAACCGACACA
GGTGGTCAGGTAGAGAATACCGAGGCGTACGAGTGAACTGTGGTTAAGGAACTCGGCAAA
ATGCCCCCGTAACTTCGGGAGAAGGGGGACCCACGTACCGTGAACGTCCTTGCGGCGGGA
GCGGGGGTGGGTGGCACAGACCAGCGAGAAGCGACTGTTTACTAAAAACACAGGTCCGTG
CGAAGTCGCAAGACGATGTATACGGACTGACGCCTGCCCGGTGCTGGAAGGTTAAGAGGA
CCCGTTAACCCTTCGGGGTGAAGCGGAGAATTTAAGCCCCAGTAAACGGCGGTGGTAACT
ATAACCATCCTAAGGTAGCGAAATTCCTTGTCGGGTAAGTTCCGACCTGCACGAATGGCG
TAACGACTTCTCGACTGTCTCAACCACAGACTCGGCGAAATTGCACTACGAGTAAAGATG
CTCGTTACGCGCGGCAGGACGAAAAGACCCCGGGACCTTTACTACAACTTGGTATTGGTG
CTCGATGCGGTTTGTGTAGGATAGGTGGGAGACTGTGAAGCCTGGACGCCAGTTCGGGTG
GAGTCGTCGTTGAAATACCACTCTGATCGTATTGGGCATCTAACCTCGAACCCTGAATCG
GGTTCAGGGACAGTGCCTGGCGGGTAGTTTAACTGGGGCGGTTGCCTCCTAAAAGGTAAC
GGAGGCGCCCAAAGGTTCCCTCAACCTGGACGGCAATCAGGTGTTGAGTGTAAGTGCACA
AGGGAGCTTGACTGCGAGACGGACGTGTCAAGCAGGGACGAAAGTCGGGACTAGTGATCC
GGCACCCCCGAGTGGAAGGGGTGTCGCTCAACGGATAAAAGGTACCCCGGGGATAACAGG
CTGATCTTCCCCAAGAGTCCATATCGACGGGATGGTTTGGCACCTCGATGTCGGCTCGTC
GCATCCTGGGGCTGGAGCAGGTCCCAAGGGTTGGGCTGTTCGCCCATTAAAGCGGCACGC
GAGCTGGGTTTAGAACGTCGTGAGACAGTTCGGTCTCTATCCGCCGCGCGCGTCAGAAGC
TTGAGGAAACCTGTCCCTAGTACGAGAGGACCGGGACGGACGAACCTCTGGTACACCAGT
TGTCCCGCCAGGGGCACCGCTGGATAGCCACGTTCGGACAGGATAACCGCTGAAAGCATC
TAAGCGGGAAAC
>NZ_LR130759.1 Mycobacterium basiliense
TGCTTAACACATGCAAGTCGAACGGAAAGGTCTCTTCGGAGATACTCGAGTGGCGAACGG
GTGAGTAACACGTGGGCGATCTGCCCTGCACTTCGGGATAAGCCTGGGAAACTGGGTCTA
ATACCGGATAGGACCACGGGATTCATGTCCTGTGGTGGAAAGCTTTTGCGGTGTGGGATG
GGCCCGCGGCCTATCAGCTTGTTGGTGGGGTAACGGCCTACCAAGGCGACGACGGGTAGC
CGGCCTGAGAGGGTGTCCGGCCACACTGGGACTGAGATACGGCCCAGACTCCTACGGGAG
GCAGCAGTGGGGAATATTGCACAATGGGCGCAAGCCTGATGCAGCGACGCCGCGTGGGGG
ATGACGGCCTTCGGGTTGTAAACCTCTTTCACCATCGACGAAGGTCCGGTTTCCCGGATT
GACGGTAGGTGGAGAAGAAGCACCGGCCAACTACGTGCCAGCAGCCGCGGTAATACGTAG
GGTGCGAGCGTTGTCCGGAATTACTGGGCGTAAAGAGCTCGTAGGTGGTTTGTCGCGTTG
TTCGTGAAATCTCACGGCTTAACTGTGAGCGTGCGGGCGATACGGGCAGACTAGAGTACT
GCAGGGGAGACTGGAATTCCTGGTGTAGCGGTGGAATGCGCAGATATCAGGAGGAACACC
GGTGGCGAAGGCGGGTCTCTGGGCAGTAACTGACGCTGAGGAGCGAAAGCGTGGGGAGCG
AACAGGATTAGATACCCTGGTAGTCCACGCCGTAAACGGTGGGTACTAGGTGTGGGTTTC
CTTCCTTGGGATCCGTGCCGTAGCTAACGCATTAAGTACCCCGCCTGGGGAGTACGGCCG
CAAGGCTAAAACTCAAAGGAATTGACGGGGGCCCGCACAAGCGGCGGAGCATGTGGATTA
ATTCGATGCAACGCGAAGAACCTTACCTGGGTTTGACATGCACAGGACGCGTCTAGAGAT
AGGCGTTCCCTTGTGGCCTGTGTGCAGGTGGTGCATGGCTGTCGTCAGCTCGTGTCGTGA
GATGTTGGGTTAAGTCCCGCAACGAGCGCAACCCTTGTCTCATGTTGCCAGCACGTAATG
GTGGGGACTCGTGAGAGACTGCCGGGGTCAACTCGGAGGAAGGTGGGGATGACGTCAAGT
CATCATGCCCCTTATGTCCAGGGCTTCACACATGCTACAATGGCCGGTACAAAGGGCTGC
GATGCCGCGAGGTTAAGCGAATCCTTTTAAAGCCGGTCTCAGTTCGGATCGGGGTCTGCA
ACTCGACCCCGTGAAGTCGGAGTCGCTAGTAATCGCAGATCAGCAACGCTGCGGTGAATA
CGTTCCCGGGCCTTGTACACACCGCCCGTCACGTCATGAAAGTCGGTAACACCCGAAGCC
AGTGGCCTAACCCTTTGGGAGGGAGCTGTCGAAGGTGGGATCGGCGATTGGGACGAAGTC
GTAACAAGGTAGCCGTACCGGAAGGTGCGGCTGGATCACCTCCTTTCTAAGGAGCACCAC
GAGAAACATCCCAACTGGTGGGGTGTAAGCCGTGAGGGGTTCTCTTCTGTAGTGGACGAG
GGCCGGGTGCACAACAGCAAATAAATCGCCGGACACACTATTGGGTCCTGAGACAACAAC
TCGGGCTTGTCTGAGTGGTTGTCCCCCCATCTTGGTGGTGGGGTGTGGTGTTTGAGAACT
GGATAGTGGTTGCGAGCATCAAATGGATGCGCTGTCCGTAATGGCGGCGTGTTCTTTTGT
GCAATTTTATTCTTTGGTTTTTGTAGTGTTTGTAAGTGTCTAAGGGCGCATGGTGGATGC
CTTGGCATCGAGAGCCGATGAAGGACGTGGGAGGCTGCGATATGCCTCGGGGAGCTGTCA
ACCGAGCGTGGATCCGAGGATTTCCGAATGGGGAAACCCAACACGAGTTATGTCGTGTTA
CCCGTGCCTGAATATATAGGGTACGGGAGGGAACGCGGGGAAGTGAAACATCTCAGTACC
CGTAGGAGAAGAAAACAATTGTGATTCCGTAAGTAGTGGCGAGCGAACGCGGAAAATGGC
TAAACCGCACGCATGGGTAACCGAGTAGGGGTTGTGTGTGCGGGGTTGTGGGATTGATAT
GTCTCAGCTCTACTCGGCTGAGGGGCAGTCAGAAAGTGTCGTGGTTAACGGAAGTGGCCT
GGGATGGTCTGCCGTAGACGGTGAGAGCCCGGTACGTGAAAACCCGGCACCTGCCTTATA
TCAACTCCCGAGTAGCAGCGGGCCCGTGGAATCTGCTGTGAATCTGCCGGGACCACCCGG
TAAGCCTAAATACTTCTCGATGACCGATAGCGGATTAGTACCGTGAGGGAATGGTGAAAA
GTACCCCGGGAGGGGAGTGAAAGAGTACCTGAAACCGTGTGCCTACAATCCGTCAGAGCC
TCCTTGTGGGGTGATGGCGTGCCTTTTGAAGAATGAGCCTGCGAGTCAGGGACATGTCGC
GAGGTTAACCCGTGTGGGGTAGCCGCAGCGAAAGCGAGTCTGAATAGGGCGTATCCCCGT
AAGGGGTGTAGTGGCATGTTCTGGACCCGAAGCGGAGTGATCTACCCATGGCCAGGGTGA
AGCGCGGGTAAGACCGCGTGGAGGCCCGAACCCACTTAGGTTGAAGACTGAGGGGATGAG
CTGTGGGTAGGGGTGAAAGGCCAATCAAACTCCGTGATAGCTGGTTCTCCCCGAAATGCA
TTTAGGTGCAGCGTTGCGTGTTTCACCACGGAGGTAGAGCTACTGGATGGCCGATGGGCC
CTACTAGGTTACTGACGTCAGCCAAACTCCGAATGCCGTGGTGTATAGCGTGGCAGTGAG
ACGGCGGGGGATAAGCTCCGTACGTCGAAAGGGAAACAGCCCAGATCGCCGGCTAAGGCC
CCAAAGCGTGTGCTAAGTGGAAAAGGATGTGCAGTCGCAAAGACAACCAGGAGGTTGGCT
TAGAAGCAGCCACCCTTGAAAGAGTGCGTAATAGCTCACTGGTCAAGTGATTGTGCGCCG
ATAATGTAGCGGGGCTCAAGCACACCGCCGAAGCCGCGACAACCGCAAGGTTGGGTAGGG
GAGCGTCCCTCATTCAGCGAAGCCGCCGGGTGACCGGCGGTGGAGGATGGGGGAGTGAGA
ATGCAGGCATGAGTAGCGATAAGGCAAGTGAGAACCTTGCCCGCCGAAAGACCAAGGGTT
CCTGGGCCAGGCCAGTCCGCCCAGGGTGAGTCGGGACCTAAGGCGAGGCCGACAGGCGTA
GTCGATGGACAACGGGTTGATATTCCCGTACCCGTGTGTGAGCGCCCGTGATGAATCAGC
GGTACTAACCACCCAAAACCGGATCGATCATTCCCCTTCGGGGGCGTGGAGTTTCGGGGC
TGCGTGGAACCTTCGCTGGTAGTAGTCAAGCGATGGGGTGACGCAGGAAGGCAGCCGTAC
CAGTCAGTGGTAATACTGGGGCAAACCTGTAGGGAGAGCGATAGGCAAATCCGTCGCTCA
CTAATCCTGAGAGGTGATGCATAGCCGATTGAGGCGAATTCGGTCATCCTCTGCTGCCAA
GAAAAGCCTCTAGCGAGCACACATACGGCCCGTACCCCAAACCGACACAGGTGGTCAGGT
AGAGAATACCAAGGCGTACGAGATAACTATGGTTAAGGAACTCGGCAAAATGCCCCCGTA
ACTTCGGGAGAAGGGGGACCGGAATACCGTGAACACCCTTGCGGTGGGAGCGGGATTCGG
TCGCAGAAACCAGTGAGGAGCGACTGTTTACTAAAAACACAGGTCCGTGCGAAGTCGCAA
GACGATGTATACGGACTGACGCCTGCCCGGTGCTGGAAGGTTAAGAGGACCCGTTAACCC
GCAAGGGTGAAGCGGAGAATTTAAGCCCCAGTAAACGGCGGTGGTAACTATAACCATCCT
AAGGTAGCGAAATTCCTTGTCGGGTAAGTTCCGACCTGCACGAATGGCGTAACGACTTCT
CAACTGTCTCAACCATAGACTCGGCGAAATTGCACTACGAGTAAAGATGCTCGTTACGCG
CGGCAGGACGAAAAGACCCCGGGACCTTCACTACAACTTGGTATTGGTGTTCGGTACGGT
TTGTGTAGGATAGGTGGGAGACTGTGAAACTCCAACGCTAGTTGGGGCGGAGTCGTTGTT
GAAATACCACTCTGATCGTATTGGGCACCTAACCTCGAACCCTGAATCGGGTTCAGGGAC
AGTGCCTGGCGGGTAGTTTAACTGGGGCGGTTGCCTCCTAAAATGTAACGGAGGCGCCCA
AAGGTTCCCTCAACCTGGACGGCAATCAGGTGACGAGTGTAAGTGCACAAGGGAGCTTGA
CTGCGAGACTTACAAGTCAAGCAGGGACGAAAGTCGGGACTAGTGATCCGGCACCTCTGA
GTGGAAGGGGTGTCGCTCAACGGATAAAAGGTACCCCGGGGATAACAGGCTGATCTTCCC
CAAGAGTCCATATCGACGGGATGGTTTGGCACCTCGATGTCGGCTCGTCGCATCCTGGGG
CTGGAGCAGGTCCCAAGGGTTGGGCTGTTCGCCCATTAAAGCGGCACGCGAGCTGGGTTT
AGAACGTCGTGAGACAGTTCGGTCTCTATCCGCCGCGCGCGTCAGAAACCTGAGGAAACC
TGTCCCTAGTACGAGAGGACCGGGACGGACGAACCTCTGGTACACCAGTTGTCCCACCAG
GGGCACCGCTGGATAGCCACGTTCGGACAGGATAACCGCTGAAAGCATCTAAGCGGGAAA
C
>NZ_LT629971.1 Mycolicibacterium rutilum
TGCTTAACACATGCAAGTCGAACGGAAAGGCCCTTCGGGGTACTCGAGTGGCGAACGGGT
GAGTAACACGTGGGTGATCTGCCCTGCACTTTGGGATAAGCCTGGGAAACTGGGTCTAAT
ACCGGATAGGACCACGGTCTGCATGGATTGTGGTGGAAAGCTTTTGCGGTGTGGGATGGG
CCCGCGGCCTATCAGCTTGTTGGTGGGGTGATGGCCTACCAAGGCGACGACGGGTAGCCG
GCCTGAGAGGGTGACCGGCCACACTGGGACTGAGATACGGCCCAGACTCCTACGGGAGGC
AGCAGTGGGGAATATTGCACAATGGGCGCAAGCCTGATGCAGCGACGCCGCGTGAGGGAT
GACGGCCTTCGGGTTGTAAACCTCTTTCGGTAGGGACGAAGCGCAAGTGACGGTACCTAC
AGAAGAAGGACCGGCCAACTACGTGCCAGCAGCCGCGGTAATACGTAGGGTCCGAGCGTT
GTCCGGAATTACTGGGCGTAAAGAGCTCGTAGGTGGTTTGTCGCGTTGTCCGTGAAAACT
CACAGCTCAACTGTGGGCGTGCGGGCGATACGGGCAGACTGGAGTACTGCAGGGGAGACT
GGAATTCCTGGTGTAGCGGTGGAATGCGCAGATATCAGGAGGAACACCGGTGGCGAAGGC
GGGTCTCTGGGCAGTAACTGACGCTGAGGAGCGAAAGCGTGGGGAGCGAACAGGATTAGA
TACCCTGGTAGTCCACGCCGTAAACGGTGGGTACTAGGTGTGGGTTTCCTTCCTTGGGAT
CCGTGCCGTAGCTAACGCATTAAGTACCCCGCCTGGGGAGTACGGCCGCAAGGCTAAAAC
TCAAAGGAATTGACGGGGGCCCGCACAAGCGGCGGAGCATGTGGATTAATTCGATGCAAC
GCGAAGAACCTTACCTGGGTTTGACATGCACAGGACGCCGGCAGAGATGTCGGTTCCCTT
GTGGCCTGTGTGCAGGTGGTGCATGGCTGTCGTCAGCTCGTGTCGTGAGATGTTGGGTTA
AGTCCCGCAACGAGCGCAACCCTTGTCTCATGTTGCCAGCACGTTATGGTGGGGACTCGT
GAGAGACTGCCGGGGTCAACTCGGAGGAAGGTGGGGATGACGTCAAGTCATCATGCCCCT
TATGTCCAGGGCTTCACACATGCTACAATGGCCGGTACAAAGGGCTGCGATGCCGTGAGG
TGGAGCGAATCCTTTCAAAGCCGGTCTCAGTTCGGATCGGGGTCTGCAACTCGACCCCGT
GAAGTCGGAGTCGCTAGTAATCGCAGATCAGCAACGCTGCGGTGAATACGTTCCCGGGCC
TTGTACACACCGCCCGTCACGTCATGAAAGTCGGTAACACCCGAAGCCGGTGGCCTAACC
CCTTGTGGGAGGGAGCCGTCGAAGGTGGGATCGGCGATTGGGACGAAGTCGTAACAAGGT
AGCCGTACCGGAAGGTGCGGCTGGATCACCTCCTTTCTAAGGAGCACCAATTTATGTTCC
CCCGCCCCCACGCCTGTGGGATCAGTTGCGGTTGGGAGATCAGTGCCGGCGCCTGTAGTG
GGTGTCCGGTCGGTGCACGACAAACGTGAGAAGTGGTGTGGGAACACTGCTTTGAGGAAC
TGCCAGACACACTATTGGGCTTTGAGACAACAGGCCCGTGTTTCCCTGGCCACTGTGTGT
GGTGGGAGGTCGTGTTGTTGCCCTGCTTTGGTGGTGGGGTGTGGTGTTTGATTTGTGGAT
AGTGGTTGCGAGCATCTGAACGCAGGACCCTTGTGTGGGTTGTGCGTTTTGATAATGCAA
TTTTTTGATTCTTCCGAGAATTTGAACTGTTTTGTGTTGTAAGTGTTTAAGGGCGCATGG
TGGATGCCTTGGCACTGAGAGCCGATGAAGGACGTGGGAGGCTGCGATATGCCTCGGGGA
GCTGTCAACCGAGCGTGGATCCGAGGATGTCCTAATGGGGAAACCCGGCACGAGTGATGT
CGTGTCACCTGTTCCTGAATATATAGGGTGCAGGGGGTAACGCGGGGAAGTGAAACATCT
CAGTACCCGTAGGAAGAGAAAACAAGAGTGATTCCGTGAGTAGTGGCGAGCGAAAGCGGA
GGATGGCTAAACCGTGTGCATGTGATACCCGGCGGGGGTTGTGTGTGCGGTGTTGTGGGG
CGTTTCTTCTCTCATCCGCCGGTGAGGGCGAAAGTGATAAACCGTTGGGTTAGTCGAAGT
GGTCTGGGATGGCCTGTCGTAGAGGGTGAGAGCCCCGTAGACGAAAACTTGGCGGCTTTC
GTGAAATGTTTTCCCCGAGTAGCAGCGGGCCCGTGGAATCTGCTGTGAATCTGCCGGGAC
CACCCGGTAAGCCTGAATACTTCTCAGTGACCGATAGCGGATCAGTACCGTGAGGGAATG
GTGAAAAGTACCCCGGGAGGGGAGTGAAATAGTACCTGAAACCGTGTGCCTACAATCCGT
CAAAGCCCTCGCTTTTGTGTGGGGTGATGGCGTGCCTTTTGAAGAATGAGCCTGCGAGTC
AGGGACATGTCGCGAGGTTAACCCGTGTGGGGTAGCCGCAGCGAAAGCGAGTCTGAATAG
GGCGTATCACGTCAATAGTGGCGTGTGTAGTGGTGTGTTCTGGACCCGAAGCGGAGTGAT
CTACCCATGGCCAGGGTGAAGCGCGGGTAAGACCGCGTGGAGGCCCGAACCCACTTAGGT
TGAAGACTGAGGGGATGAGCTGTGGGTAGGGGTGAAAGGCCAATCAAACTCCGTGATAGC
TGGTTCTCCCCGAAATGCATTTAGGTGCAGCGTCGCATGTTTCTTGTTGGAGGTAGAGCT
ACTGGATGGCCGATGGGCCCTACTAGGTTACTGACGTCAGCCAAACTCCGAATGCCGACA
AGTGAAAGTGTGGCAGTGAGACGGCGGGGGATAAGCTCCGTGCGTCGAGAGGGAAACAGC
CCAGATCGCCGGCTAAGGCCCCTAAGCGTGTGCTAAGTGGAAAAGGATGTGCAGTCGCGA
AGACAACCAGGAGGTTGGCTTAGAAGCAGCCACCCTTGAAAGAGTGCGTAATAGCTCACT
GGTCAAGTGATTGTGCGCCGATAATGTAGCGGGGCTCAAGCACACCGCCGAAGCCGCGGC
AATCTATTGGTGACAATAGGTTGGGTAGGGGAGCGTCCTGCATCCGGTGAAGCAGCCGTG
TGAACGTGTTGTGGAGGATGTGGGAGTGAGAATGCAGGCATGAGTAGCGATAAGGCAAGT
GAGAACCTTGCCCGCCGAAAGACCAAGGGTTCCTGGGCCAGGCCAGTCCGCCCAGGGTGA
GTCGGGACCTAAGGCGAGGCCGACAGGCGTAGTCGATGGACAACGGGTTGATATTCCCGT
ACCCGTGTATGAGCGTCCCTGACGAATCACCGGTACTAACCGCCCAAAACCAGAATCACT
GATCCCTTCGGGGTGATGGTTTCTGGGGCTGCGCGGGACCTTCGGTGGTAGTAGTCAAGC
GATGGGGTGACGCAGGAAGGTAGCCGTACCAGTCAGTGGTAATACTGGGGCAAACCTGTA
GGGAGTCAGATAGGCAAATCCGTCTGACACTTATCCTGAGAGGTGATGCATAGCCGAGTG
AGGCGAATTCGGTGATCCTATGCTGTCGAGAAAAGCCTCTAGCGAGCGCATACACGGCCC
GTACCCCAAACCAACACAGGTGGTCAGGTAGAGAATACCGAGGCGTACGAGTGAACTATG
GTTAAGGAACTCGGCAAAATGCCCCCGTAACTTCGGGAGAAGGGGGACCCCCATACCGTC
AACACCTTCGCGGTGGGCAGCGGGAGGGGGTGGCACAAACCAGTGAGAAGCGACTGTTTA
CTAAAAACACAGGTCCGTGCGAAGTCGCAAGACGATGTATACGGACTGACGCCTGCCCGG
TGCTGGAAGGTTAAGAGGACCCGTTAACCCTTCGGGGTGAAGCGGAGAATTTAAGCCCCA
GTAAACGGCGGTGGTAACTATAACCATCCTAAGGTAGCGAAATTCCTTGTCGGGTAAGTT
CCGACCTGCACGAATGGCGTAACGACTTCTCAGCTGTCTCAACCATAGACTCGGCGAAAT
TGCATTACGAGTAAAGATGCTCGTTACGCGCGGCAGGACGAAAAGACCCCGGGACCTTCA
CTACAACTTGGTATTGGTGCTCGATACGGTTTGTGTAGGATAGGTGGGAGACTATGAAGC
AGTCACGCCAGTGATTGTGGAGTCGTTGTTGAAATACCACTCTGATCGTATTGGGCCTCT
AACCTCGAACCGTATATCCGGTTCAGGGACAGTGCCTGGTGGGTAGTTTAACTGGGGCGG
TTGCCTCCTAAAATGTAACGGAGGCGCCCAAAGGTTCCCTCAACCTGGACGGCAATCAGG
TGTTGAGTGTAAGTGCACAAGGGAGCTTGACTGCGAGACGTACATGTCAAGCAGGGACGA
AAGTCGGGACTAGTGATCCGGCACCCCCGAGTGGAAGGGGTGTCGCTCAACGGATAAAAG
GTACCCCGGGGATAACAGGCTGATCTTCCCCAAGAGTCCATATCGACGGGATGGTTTGGC
ACCTCGATGTCGGCTCGTCGCATCCTGGGGCTGGAGCAGGTCCCAAGGGTTGGGCTGTTC
GCCCATTAAAGCGGCACGCGAGCTGGGTTTAGAACGTCGTGAGACAGTTCGGTCTCTATC
CGCCGCGCGCGTCAGAAGCTTGAGGAAACCTGTCCCTAGTACGAGAGGACCGGGACGGAC
GAACCTCTGGTACACCAGTTGTCCCACCAGGGGCACCGCTGGATAGCCACGTTCGGACAG
GATAACCGCTGAAAGCATCTAAGCGGGAAAC
>NZ_LT906483.1 Mycolicibacterium thermoresistibile
TGCTTAACACATGCAAGTCGAACGGAAAGGCCCCTTCGGGGGTGCTCGAGTGGCGAACGG
GTGAGTAACACGTGGGTGATCTGCCCTGCACTTTGGGATAAGCCTGGGAAACTGGGTCTA
ATACCGAATACACCCTGCTGGTCGCATGGCCTGGTGGGGGAAAGCGTTTGTAGCGGTGTG
GGATGAGCCCGCGGCCTATCAGCTTGTTGGTGGGGTGATGGCCTACCAAGGCGACGACGG
GTAGCCGGCCTGAGAGGGTGACCGGCCACACTGGGACTGAGATACGGCCCAGACTCCTAC
GGGAGGCAGCAGTGGGGAATATTGCACAATGGGCGCAAGCCTGATGCAGCGACGCCGCGT
GAGGGATGACGGCCTTCGGGTTGTAAACCTCTTTCAGTGCCGACGAAGCGGAAGTGACGG
TAGGCACAGAAGAAGGACCGGCCAACTACGTGCCAGCAGCCGCGGTAATACGTAGGGTCC
GAGCGTTGTCCGGAATTACTGGGCGTAAAGAGCTCGTAGGTGGTTTGTCGCGTTGTCCGT
GAAAACTCACAGCTTAACTGTGGGCGTGCGGGCGATACGGGCAGACTAGAGTACTGCAGG
GGAGACTGGAATTCCTGGTGTAGCGGTGGAATGCGCAGATATCAGGAGGAACACCGGTGG
CGAAGGCGGGTCTCTGGGCAGTAACTGACGCTGAGGAGCGAAAGCGTGGGGAGCGAACAG
GATTAGATACCCTGGTAGTCCACGCCGTAAACGGTGGGTACTAGGTGTGGGTTCTTTCCT
GAGGATCCGTGCCGTAGCTAACGCATTAAGTACCCCGCCTGGGGAGTACGGCCGCAAGGC
TAAAACTCAAAGGAATTGACGGGGGCCCGCACAAGCGGCGGAGCATGTGGATTAATTCGA
TGCAACGCGAAGAACCTTACCTGGGTTTGACATGCACAGGACGCCGGCAGAGATGTCGGT
TCCCTTGTGGCCTGTGTGCAGGTGGTGCATGGCTGTCGTCAGCTCGTGTCGTGAGATGTT
GGGTTAAGTCCCGCAACGAGCGCAACCCTTGTCTCATGTTGCCAGCGGGTAATGCCGGGG
ACTCGTGAGAGACTGCCGGGGTCAACTCGGAGGAAGGTGGGGATGACGTCAAGTCATCAT
GCCCCTTATGTCCAGGGCTTCACACATGCTACAATGGCCGGTACAAAGGGCTGCGAAGCC
GTGAGGTGGAGCGAATCCCTGCAAAGCCGGTCTCAGTTCGGATCGGGGTCTGCAACTCGA
CCCCGTGAAGTCGGAGTCGCTAGTAATCGCAGATCAGCAACGCTGCGGTGAATACGTTCC
CGGGCCTTGTACACACCGCCCGTCACGTCATGAAAGTCGGTAACACCCGAAGCCGGTGGC
CTAACCCCGTCTGGGGAGGGAGCCGTCGAAGGTGGGATCGGCGATTGGGACGAAGTCGTA
ACAAGGTAGCCGTACCGGAAGGTGCGGCTGGATCACCTCCTTTCTAAGGAGCACCACGAG
AAACATCCCCGGTTGGTGGGGGTGTGTGCCGTGTGGAGTCGGTTGCTGTAGTGGCGCCGG
CTGGGTGCGCAACAAACGTGTTCATCCCTGTGAAACGGGTGTTTTTTGGGGGTGGCGGGA
TCACCGGACACACTATTGGGCTTTGAGGCAACACGCCTGTGTTGTCGCCCCGTCTTTGGT
GGTGGGGTGTGGTGTTTGATTTGTGGATAGTGGTTGCGAGCATCTAGCACGCGCGAGCCT
GGTGCCCCTGGTTTGTGGGGGTTTCGGGTTTGTGTGTGGGATGTGCAATTTCTTTGTTTT
GTGCTCATGGTGTTGTAAGTGTGTTAGGGCGCATGGTGGATGCCTTGGCACTGGGAGCCG
ATGAAGGACGTGGGAGGCTGCGATATGCCTCGGGGAGCTGTCAACCGAGCGTGGATCCGA
GGATTTCCGAATGGGGAAACCCGGCGCGAGTGATGTCGCGTCACCCAGCGCTGAATGTAT
AGGCGTTGGGGGGGAACGCGGGGAAGTGAAACATCTCAGTACCCGCAGGAAGAGAAAACA
ACCGTGATTCCGTTAGTAGTGGCGAGCGAACGCGGATGAGGCTAAACCGCATGCATGTGA
TACCGGGTAGGGGTTGTGTGTGCGGGGTTGTGGGAGCGGTTCGTCCGGGTCTACCTGCCC
GGAGGGTAGTGATCAAGTGTTGTGGTTAGCGGAAGTGGCCTGGGATGGTCTGCCGTAGAC
GGTGAGAGCCCGGTACGCGAAAACCCGGCACCTACCTTGGATCGTTTCCCGAGTAGCAGC
GGGCCCGTGGAATCCGCTGTGAATCTGCCGGGACCACCCGGTAAGCCTGAATACTTCCCA
GTGACCGATAGCGGATGAGTACCGTGAGGGAATGGTGAAAAGTACCCCGGGAGGGGAGTG
AAAGAGTACCTGAAACCGTGCGCTGACAATCCGTCAGAGCCTCTGCCCTTGTCGGGTGTG
GGGTGATGGCGTGCCTTTTGAAGAATGAGCCTGCGAGTCACTGACATGTCGCGAGGTTAA
CCCGTGGTGGGGGAGCCGTAGCGAAAGCGAGTCTGAATAGGGCGTATCCAATCCGTAGGG
GTTGGTGTAGTGGCGTGTTGTGGACCCGAAGCGGGGTGATCTACCCATGGCCAGGGTGAA
GCGCGGGTAAGACCGCGTGGAGGCCCGAACCCACTTAGGTTGAAGACTGAGGGGATGAGC
TGTGGGTAGGGGTGAAAGGCCAATCAAACTCCGTGATAGCTGGTTCTCCCCGAAATGCAT
TTAGGTGCAGCGTCGCATTGTTCTTGCTGGAGGTAGAGCTACTGGATGGCCGATGGGCCC
TCACAGGTTACTGACGTCAGCCAAACTCCGAATGCCGGCAAGGTGTAGTGCGGCAGTGAG
ACGGCGGGGGATAAGCTCCGTGCGTCGAGAGGGAAACAGCCCAGATCGCCGGCTAAGGCC
CCGAAGTGTGTGCTAAGTGGAAAAGGATGTGCAGTCGCGAAGACAACCAGGAGGTTGGCT
TAGAAGCAGCCACCCTTGAAAGAGTGCGTAATAGCTCACTGGTCAAGTGATTGTGCGCCG
ATAATGTAGCGGGGCTCAAGCACACCGCCGAAGCCGCGGCAGCCGTGCCCGTTGTGGGTG
TGGTTGGGTAGGGGAGCGTCCTGCATCCGGTGAAGCCACAGGGTGACCTCGTGGTGGAGG
GTGTGGGAGTGAGAATGCAGGCATGAGTAGCGATAAGGCAAGTGAGAACCTTGCCCGCCG
GAAGACCAAGGGTTCCTGGGCCAGGCCAGTCCGCCCAGGGTGAGTCGGGACCTAAGGCGA
GGCCGACAGGCGTAGTCGATGGACAACGGGTTGATATTCCCGTACCCGTGTGTGGGCGCC
CCTGACGAATCACCGGTACTAACCGCCCAAAACCTCGCTGACCGGATCCTTCGGGTGATG
GCGGTGGGGGGCTGCGCGGGACCTTCGGTGGTAGTAGTCAAGCGATGGGGTGACGCAGGA
AGGTAGCCGTACCAGTCAGTGGTGATACTGGGGCAAGCCTGTAGGGAGTCAGATAGGCAA
ATCCGTCTGGCGTGAATCCTGAGAGGTGATGCATAGCCGAGTGAGGCGAATTCGGTGATC
CTATGCTGCCGAGAAAAGCCTCTAGCGAGCACACACACGGCCCGTACCCCAAACCGACAC
AGGTGGTCAGGTAGAGAATACCGAGGCGTACGAGTGAACTATGGTTAAGGAACTCGGCAA
AATGCCCCCGTAACTTCGGGAGAAGGGGGACCTCCGACGGTGAACACCTTTGCGGTGGGA
GCGGTTGGGGGTGGCACAAACCAGTGAGAAGCGACTGTTTACTAAAAACACAGGTCCGTG
CGAAGTCGCAAGACGATGTATACGGACTGACGCCTGCCCGGTGCTGGAAGGTTAAGAGGA
CCCGTTAACCCCTTTCGGGGGGTGAAGCGGAGAATTTAAGCCCCAGTAAACGGCGGTGGT
AACTATAACCATCCTAAGGTAGCGAAATTCCTTGTCGGGTAAGTTCCGACCTGCACGAAT
GGCGTAACGACTTCTCAGCTGTCTCAACCATAGACTCGGCGAAATTGCACTACGAGTAAA
GATGCTCGTTACGCGCGGCAGGACGAAAAGACCCCGGGACCTTTACTACAACTTGGTATT
GGTGCTCGGTGCGGCTTGTGTAGGATAGGTGGGAGACTGTGAAGCTCGGACGCCAGTTCG
GGTGGAGTCGTCGTTGAAATACCACTCTGGCCGTATTGGGCCTCTAACCTCGAACCCTGA
ATCGGGTTCAGGGACAGTGCCTGGCGGGTAGTTTAACTGGGGCGGTTGCCTCCTAAAAGG
TAACGGAGGCGCCCAAAGGTTCCCTCAGCCTGGATGGCAATCAGGTGTTGAGTGTAAGTG
CACAAGGGAGCTTGACTGCGAGACGAACATGTCAAGCAGGGACGAAAGTCGGGACTAGTG
ATCCGGCACCTCTGAGTGGAAGGGGTGTCGCTCAACGGATAAAAGGTACCCCGGGGATAA
CAGGCTGATCTTCCCCAAGAGTCCATATCGACGGGATGGTTTGGCACCTCGATGTCGGCT
CGTCGCATCCTGGGGCTGGAGTAGGTCCCAAGGGTTGGGCTGTTCGCCCATTAAAGCGGC
ACGCGAGCTGGGTTTAGAACGTCGTGAGACAGTTCGGTCTCTATCCGCCGCGCGCGTCAG
AAGCTTGAGGAAGCCTGTCCCTAGTACGAGAGGACCGGGACGGACGAACCTCTGGTGCAC
CAGTTGTCCCGCCAGGGGCACCGCTGGATAGCCACGTTCGGACAGGATAACCGCTGAAAG
CATCTAAGCGGGAAAC
